# Supplementary material for: Genome-scale analysis of syngas fermenting acetogenic bacteria reveals the translational regulation for its autotrophic growth
Source: BMC Genomics. 2018 Nov 23;19:837. doi: 10.1186/s12864-018-5238-0 (PMC6260860; doi:10.1186/s12864-018-5238-0)
Supplement: Supplementary file 1 — Table S1. Transcription expression of genes in Eubacterium limosum under heterotrophic and autotrophic growth conditions (XLSX 552 kb) [file 12864_2018_5238_MOESM1_ESM.xlsx]

## Sheet: Sheet1
Table S1. Transcription expression of genes in Eubacterium limosum under heterotrophic and autotrophic growth conditions
Locus_Tag	Heterotroph Rep1	Heterotroph Rep2	Heterotroph Mean	Autotroph Rep1	Autotroph Rep2	Autotroph Mean	Log2(Fold change)	P-value	Function
ELIM_c0001	0	0	0	0	0	0	NA	NA	Hypothetical protein
ELIM_c0002	0	0	0	0	0	0	NA	NA	Phage capsid family
ELIM_c0003	0	0	0	0	0	0	NA	NA	Hypothetical protein
ELIM_c0004	7.84939	11.4037	9.62653	32.5548	27.7759	30.1653	1.56271	0.0178536	Hypothetical protein
ELIM_c0005	63.6214	87.0281	75.3247	124.018	151.505	137.761	0.849363	0.0341258	Phage portal protein, SPP1 Gp6-like
ELIM_c0006	68.5789	79.2255	73.9022	178.276	219.682	198.979	1.39841	0.000181414	Gp11
ELIM_c0007	0	0	0	0	0	0	NA	NA	Site-specific DNA-methyltransferase (adenine-specific) [EC:2.1.1.72]
ELIM_c0008	0	0	0	0	0	0	NA	NA	Hypothetical protein
ELIM_c0009	0	0	0	0	0	0	NA	NA	Hypothetical protein
ELIM_c0010	0	0	0	0	0	0	NA	NA	Hypothetical protein
ELIM_c0011	0	0	0	0	0	0	NA	NA	Hypothetical protein
ELIM_c0012	0	0	0	0	0	0	NA	NA	Hypothetical protein
ELIM_c0013	0	0	0	0	0	0	NA	NA	Hypothetical protein
ELIM_c0014	0	0	0	0	0	0	NA	NA	Hypothetical protein
ELIM_c0015	0	0	0	0	0	0	NA	NA	Hypothetical protein
ELIM_c0016	2.47876	3.00097	2.73986	1.55023	2.52508	2.03765	-0.314666	0.804303	Hypothetical protein
ELIM_c0017	0.413126	1.20039	0.806756	17.0525	7.57523	12.3139	3.24602	0.00219537	Hypothetical protein
ELIM_c0018	0.413126	0	0.206563	1.55023	2.52508	2.03765	1.48819	0.275252	Hypothetical protein
ELIM_c0019	1.6525	0	0.826252	1.55023	2.52508	2.03765	0.673869	0.619741	Hypothetical protein
ELIM_c0020	0	0	0	0	0	0	NA	NA	Hypothetical protein
ELIM_c0021	10.7413	9.0029	9.87209	55.8082	90.9028	73.3555	2.75178	3.5836e-07	Uncharacterized protein
ELIM_c0022	2.47876	5.40174	3.94025	41.8561	40.4012	41.1287	3.19346	2.96102e-06	DNA primase
ELIM_c0023	3.71813	2.40077	3.05945	29.4543	45.4514	37.4529	3.30265	3.73378e-06	Hypothetical protein
ELIM_c0024	4.13126	1.80058	2.96592	17.0525	15.1505	16.1015	2.12883	0.0155568	Hypothetical protein
ELIM_c0025	3.30501	7.80252	5.55376	52.7077	50.5016	51.6047	3.07191	1.10266e-06	Phage protein
ELIM_c0026	1.23938	0.600193	0.919786	3.10046	12.6254	7.86292	2.28821	0.0465749	Hypothetical protein
ELIM_c0027	1.23938	1.20039	1.21988	10.8516	7.57523	9.21341	2.36754	0.02702	Hypothetical protein
ELIM_c0028	0	0.600193	0.300097	1.55023	10.1003	5.82527	2.74151	0.0330743	Hypothetical protein
ELIM_c0029	1.23938	0	0.619689	3.10046	5.05016	4.07531	1.69502	0.191657	Hypothetical protein
ELIM_c0030	9.5019	12.6041	11.053	66.6598	32.826	49.7429	2.09394	0.000439429	Band 7 protein
ELIM_c0031	0	0	0	0	0	0	NA	NA	Hypothetical protein
ELIM_c0032	1.23938	1.20039	1.21988	9.30137	0	4.65068	1.42437	0.254054	Hypothetical protein
ELIM_c0033	1.6525	1.80058	1.72654	83.7123	37.8762	60.7942	4.76222	3.40012e-11	HTH_XRE
ELIM_c0034	32.2238	20.4066	26.3152	69.7602	95.953	82.8566	1.58054	0.00115818	LexA repressor
ELIM_c0035	69.4052	51.6166	60.5109	195.329	186.856	191.092	1.62231	2.32131e-05	Hypothetical protein
ELIM_c0036	208.629	193.262	200.945	403.059	345.936	374.497	0.887082	0.00684442	Host cell surface-exposed lipoprotein
ELIM_c0037	128.895	117.038	122.967	412.361	376.237	394.299	1.65634	5.88751e-07	Hypothetical protein
ELIM_c0038	38.8338	27.0087	32.9213	94.5639	141.404	117.984	1.77202	7.76824e-05	Tyrosine recombinase XerA
ELIM_c0039	1461.64	1684.74	1573.19	449.566	386.337	417.951	-1.88519	7.45855e-10	Hypothetical protein
ELIM_c0040	974.977	1537.7	1256.34	520.877	502.491	511.684	-1.27543	0.00012838	Hemolysin III
ELIM_c0041	91.3008	118.838	105.07	96.1141	60.6019	78.358	-0.39182	0.361715	Hypothetical protein
ELIM_c0042	3455.39	3424.1	3439.74	6740.39	6199.07	6469.73	0.901564	0.0014773	Opacity-associated protein A N-terminal motif protein
ELIM_c0043	1372.82	1500.48	1436.65	665.048	530.266	597.657	-1.2464	4.60384e-05	Cell division transport system permease protein
ELIM_c0044	74.7758	83.4269	79.1013	72.8607	159.08	115.97	0.516674	0.245881	Hypothetical protein
ELIM_c0045	189.212	265.286	227.249	168.975	242.407	205.691	-0.147941	0.68925	5-formyltetrahydrofolate cyclo-ligase [EC:6.3.3.2]
ELIM_c0046	257.377	294.695	276.036	835.573	810.55	823.061	1.55689	4.02772e-07	Dihydrofolate synthase / folylpolyglutamate synthase [EC:6.3.2.12 6.3.2.17]
ELIM_c0047	97.0846	79.8257	88.4552	88.363	65.652	77.0075	-0.184071	0.665814	ABC-2 type transport system permease protein
ELIM_c0048	88.409	99.6321	94.0205	145.721	196.956	171.339	0.84187	0.0263941	ABC-2 type transport system ATP-binding protein
ELIM_c0049	144.594	167.454	156.024	68.21	83.3276	75.7688	-1.02841	0.00975742	Nucleobase:cation symporter-2, NCS2 family
ELIM_c0050	234.242	283.892	259.067	142.621	108.578	125.6	-1.01466	0.00546449	Serine/threonine transporter SstT
ELIM_c0051	2168.5	2430.78	2299.64	3412.05	2939.19	3175.62	0.46072	0.114104	NAD-specific glutamate dehydrogenase
ELIM_c0052	2239.97	2680.46	2460.22	2016.85	2507.4	2262.12	-0.120249	0.689342	D-3-phosphoglycerate dehydrogenase [EC:1.1.1.95]
ELIM_c0053	1924.75	2166.1	2045.43	1947.09	2669.01	2308.05	0.171114	0.5771	Phosphoserine aminotransferase [EC:2.6.1.52]
ELIM_c0054	3438.86	6006.74	4722.8	7.75114	22.7257	15.2384	-8.09483	8.42098e-61	Peptidase S8 and S53 subtilisin kexin sedolisin
ELIM_c0055	1286.89	1443.47	1365.18	934.787	484.815	709.801	-0.922455	0.00946022	Ybbr family
ELIM_c0056	1352.57	1607.32	1479.95	719.306	583.293	651.299	-1.16642	0.000151269	Diadenylate cyclase [EC:2.7.7.85]
ELIM_c0057	132.2	49.8161	91.0082	105.415	118.679	112.047	0.281791	0.554764	(CBS) domain
ELIM_c0058	788.244	714.23	751.237	796.817	871.152	833.984	0.147884	0.622148	Pyruvate carboxylase [EC:6.4.1.1]
ELIM_c0059	55.3589	49.2159	52.2874	27.9041	27.7759	27.84	-0.874279	0.0998976	Uncharacterized protein
ELIM_c0060	211.52	179.458	195.489	254.237	361.086	307.662	0.636111	0.0690192	Chorismate synthase [EC:4.2.3.5]
ELIM_c0061	268.119	265.886	267.002	150.372	277.759	214.065	-0.325635	0.386918	3-phosphoshikimate 1-carboxyvinyltransferase [EC:2.5.1.19]
ELIM_c0062	183.015	138.044	160.53	80.6118	106.053	93.3326	-0.778505	0.0498884	3-dehydroquinate synthase [EC:4.2.3.4]
ELIM_c0063	4294.86	4659.3	4477.08	1519.22	1085.78	1302.5	-1.75649	1.10391e-08	Hypothetical protein
ELIM_c0064	1764.46	1556.3	1660.38	1308.39	1088.31	1198.35	-0.463672	0.121185	MarR family Transcriptional regulator
ELIM_c0065	125.59	230.474	178.032	15.5023	2.52508	9.01368	-3.9341	4.10118e-11	Hypothetical protein
ELIM_c0066	316.041	654.811	485.426	35.6552	35.3511	35.5032	-3.66427	4.58972e-16	Hypothetical protein
ELIM_c0067	2.06563	1.80058	1.93311	3.10046	2.52508	2.81277	0.383237	0.760931	Uroporphyrinogen decarboxylase/methylcobalamin:coenzyme M methyltransferase
ELIM_c0068	3.71813	1.80058	2.75936	12.4018	5.05016	8.72599	1.39791	0.17344	Putative uncharacterized protein
ELIM_c0069	4.13126	1.20039	2.66582	7.75114	10.1003	8.92573	1.40329	0.173018	Uroporphyrinogen-III decarboxylase-like protein
ELIM_c0070	117.328	109.235	113.281	24.8036	17.6755	21.2396	-2.30199	4.10784e-06	Hypothetical protein
ELIM_c0071	30.1582	29.4095	29.7838	44.9566	50.5016	47.7291	0.6492	0.207708	Hypothetical protein
ELIM_c0072	46.6832	65.4211	56.0522	119.368	161.605	140.486	1.29061	0.00183443	Hypothetical protein
ELIM_c0073	3535.95	3626.37	3581.16	6796.2	3901.25	5348.72	0.570655	0.0867741	[Fe] hydrogenase
ELIM_c0074	260.682	237.076	248.879	1229.33	1174.16	1201.75	2.24337	9.17426e-14	Hypothetical protein
ELIM_c0075	64.8608	78.6253	71.7431	159.673	186.856	173.265	1.24505	0.00109015	Phosphoglycolate phosphatase [EC:3.1.3.18]
ELIM_c0076	195.822	220.271	208.046	27.9041	35.3511	31.6276	-2.6647	1.06154e-09	Cysteine synthase B [EC:2.5.1.47]
ELIM_c0077	14966.7	15157.9	15062.3	9433.14	4327.98	6880.56	-1.10908	0.00244589	LemA protein
ELIM_c0078	5071.12	4729.52	4900.32	7676.73	4022.45	5849.59	0.251863	0.46783	Hypothetical protein
ELIM_c0079	217.304	271.287	244.296	365.854	335.835	350.845	0.517015	0.119027	5'-nucleotidase / UDP-sugar diphosphatase [EC:3.1.3.5 3.6.1.45]
ELIM_c0080	282.991	296.496	289.743	782.865	848.426	815.646	1.47377	1.3538e-06	Hypothetical protein
ELIM_c0081	60.3164	106.234	83.2753	21.7032	22.7257	22.2144	-1.82703	0.000747548	Hypothetical protein
ELIM_c0082	184.667	304.898	244.783	18.6027	17.6755	18.1391	-3.61671	3.21454e-13	Uncharacterized protein
ELIM_c0083	472.203	511.965	492.084	409.26	343.411	376.335	-0.378261	0.233518	Two-component response regulator
ELIM_c0084	0	0	0	0	0	0	NA	NA	Peptidase propeptide and YpeB domain protein
ELIM_c0085	288.362	626.002	457.182	13.952	5.05016	9.5011	-5.22311	3.64612e-20	Hypothetical 1041 kDa protein in hypE 3'region
ELIM_c0086	4.95751	10.2033	7.5804	1.55023	0	0.775114	-2.09209	0.0890467	Two component transcriptional regulator, LytTR family
ELIM_c0087	58.6639	79.8257	69.2448	310.046	186.856	248.451	1.81609	4.35327e-06	Hypothetical protein
ELIM_c0088	86.3433	108.635	97.4892	85.2625	83.3276	84.295	-0.201883	0.62413	Glycerophosphoryl diester phosphodiesterase [EC:3.1.4.46]
ELIM_c0089	185.494	278.49	231.992	229.434	280.284	254.859	0.131052	0.716548	Delta-lactam-biosynthetic de-N-acetylase
ELIM_c0090	57.0114	91.2294	74.1204	66.6598	80.8025	73.7311	-0.0108243	0.980886	Hypothetical protein
ELIM_c0091	288.775	437.541	363.158	364.304	388.862	376.583	0.0518632	0.879901	Asn thr-rich large protein family protein
ELIM_c0092	368.508	438.141	403.325	717.755	810.55	764.153	0.909316	0.00336434	Peptidase S8 and S53 subtilisin kexin sedolisin
ELIM_c0093	332.153	346.312	339.232	2131.56	1679.18	1905.37	2.45968	5.33844e-16	Lysophospholipase
ELIM_c0094	6.19689	9.0029	7.5999	26.3539	2.52508	14.4395	0.88929	0.312637	Transcriptional regulatory protein
ELIM_c0095	29.3319	33.6108	31.4714	29.4543	30.3009	29.8776	-0.0712911	0.899568	Putative HAMP domain-containing sensor
ELIM_c0096	5.37064	6.60213	5.98638	4.65068	0	2.32534	-0.910655	0.433375	Alanine or glycine:cation symporter, AGCS family
ELIM_c0097	8.67565	10.2033	9.43947	7.75114	12.6254	10.1883	0.0714208	0.933201	Glycine hydroxymethyltransferase [EC:2.1.2.1]
ELIM_c0098	33.8763	33.6108	33.7436	27.9041	30.3009	29.1025	-0.209036	0.709584	D-serine dehydratase [EC:4.3.1.18]
ELIM_c0099	429.238	373.921	401.579	541.029	555.517	548.273	0.44247	0.154722	Putative uncharacterized protein
ELIM_c0100	114.436	120.639	117.537	77.5114	68.1771	72.8442	-0.6678	0.101431	Two-component response regulator
ELIM_c0101	125.177	154.85	140.014	100.765	126.254	113.509	-0.303421	0.432473	Mll6665 protein
ELIM_c0102	2050.76	2281.94	2166.35	1992.04	1391.32	1691.68	-0.350516	0.261249	K(+)-stimulated pyrophosphate-energized sodium pump [EC:3.6.1.1]
ELIM_c0103	238.787	310.3	274.543	58.9087	55.5517	57.2302	-2.20917	2.06432e-08	Preprotein translocase subunit SecG
ELIM_c0104	1711.17	1457.87	1584.52	708.454	1431.72	1070.09	-0.559535	0.122726	2,3-bisphosphoglycerate-independent phosphoglycerate mutase [EC:5.4.2.12]
ELIM_c0105	1612.43	1100.75	1356.59	632.493	676.721	654.607	-1.03752	0.00125925	Triosephosphate isomerase (TIM) [EC:5.3.1.1]
ELIM_c0106	2925.76	2293.94	2609.85	468.169	775.199	621.684	-2.04206	1.68344e-09	Phosphoglycerate kinase [EC:2.7.2.3]
ELIM_c0107	13222.1	10165.5	11693.8	4201.12	3471.98	3836.55	-1.58755	1.49476e-07	Glyceraldehyde 3-phosphate dehydrogenase [EC:1.2.1.12]
ELIM_c0108	3767.3	3355.68	3561.49	468.169	449.464	458.816	-2.9206	6.20046e-23	Central glycolytic genes regulator
ELIM_c0109	132.613	133.843	133.228	210.831	229.782	220.307	0.711478	0.0415134	RNA polymerase sigma-54 factor
ELIM_c0110	42.552	51.0164	46.7842	40.3059	80.8025	60.5542	0.333796	0.502531	Shikimate kinase [EC:2.7.1.71]
ELIM_c0111	38.4207	47.4153	42.918	41.8561	75.7523	58.8042	0.416852	0.402497	3-dehydroquinate dehydratase I [EC:4.2.1.10]
ELIM_c0112	0	0.600193	0.300097	0	2.52508	1.26254	0.651485	0.624181	Hypothetical protein
ELIM_c0113	0.413126	0.600193	0.50666	3.10046	5.05016	4.07531	1.95455	0.130094	Hypothetical protein
ELIM_c0114	0	0.600193	0.300097	4.65068	25.2508	14.9507	4.22639	0.00019708	Hypothetical protein
ELIM_c0115	0.413126	1.20039	0.806756	10.8516	22.7257	16.7886	3.66228	0.000252838	Hypothetical protein
ELIM_c0116	1.23938	1.20039	1.21988	10.8516	15.1505	13.001	2.8422	0.00433695	General secretion pathway protein G
ELIM_c0117	0.413126	1.20039	0.806756	15.5023	30.3009	22.9016	4.14399	1.13785e-05	Type IV pilus assembly protein PilC
ELIM_c0118	6.19689	3.60116	4.89903	17.0525	40.4012	28.7269	2.29269	0.002085	Type IV pilus assembly protein PilB
ELIM_c0119	51.2276	60.0193	55.6235	31.0046	40.4012	35.7029	-0.630895	0.21412	1,4-alpha-glucan branching enzyme [EC:2.4.1.18]
ELIM_c0120	274.729	301.297	288.013	331.749	285.334	308.541	0.101319	0.757385	Putative esterase putative signal peptide
ELIM_c0121	141.702	138.645	140.173	74.4109	103.528	88.9696	-0.656139	0.0984137	Acyl-ACP thioesterase
ELIM_c0122	1414.96	1381.65	1398.3	665.048	845.901	755.474	-0.879431	0.00382296	Glutamate--cysteine ligase [EC:6.3.2.2]
ELIM_c0123	1119.16	1193.18	1156.17	878.979	661.57	770.275	-0.575582	0.0628435	Uncharacterized protein
ELIM_c0124	72.297	91.2294	81.7632	68.21	53.0266	60.6183	-0.405608	0.362203	Thioredoxin reductase (NADPH) [EC:1.8.1.9]
ELIM_c0125	782.461	586.389	684.425	2926.83	1853.41	2390.12	1.77708	1.19513e-07	Thioredoxin reductase (NADPH) [EC:1.8.1.9]
ELIM_c0126	7.43627	7.80252	7.61939	10.8516	5.05016	7.95087	0.0962427	0.91693	Xylulokinase [EC:2.7.1.17]
ELIM_c0127	7.43627	12.0039	9.72007	0	0	0	-3.22353	0.0110747	Hypothetical protein
ELIM_c0128	14.8725	12.0039	13.4382	4.65068	2.52508	3.58788	-1.57257	0.102552	Hypothetical protein
ELIM_c0129	963.823	1556.9	1260.36	866.577	484.815	675.696	-0.877986	0.0180289	Rhs family protein
ELIM_c0130	135.092	249.68	192.386	527.077	479.765	503.421	1.36592	0.000212696	Zinc D-Ala-D-Ala carboxypeptidase
ELIM_c0131	70.2314	180.658	125.445	120.918	90.9028	105.91	-0.224922	0.633977	Bacteriophage holin
ELIM_c0132	122.698	251.481	187.09	29.4543	10.1003	19.7773	-3.0334	1.49003e-08	Hypothetical protein
ELIM_c0133	0	0	0	0	0	0	NA	NA	Integrase family protein
ELIM_c0134	43.3782	52.2168	47.7975	4.65068	2.52508	3.58788	-3.2947	3.35313e-05	Putative anionic nitroalkane dioxygenase
ELIM_c0135	39.6601	33.0106	36.3354	102.315	98.478	100.397	1.42564	0.00108172	23S rRNA (pseudouridine1915-N3)-methyltransferase [EC:2.1.1.177]
ELIM_c0136	161.532	135.644	148.588	265.089	214.632	239.86	0.682535	0.0529858	Glutamate-5-semialdehyde dehydrogenase [EC:1.2.1.41]
ELIM_c0137	396.188	451.345	423.767	244.936	189.381	217.158	-0.942547	0.00507716	Beta-phosphoglucomutase
ELIM_c0138	404.037	440.542	422.29	272.84	300.484	286.662	-0.552873	0.0856889	Fe-S cluster assembly ATP-binding protein
ELIM_c0139	592.836	582.788	587.812	908.433	674.196	791.315	0.425717	0.175247	SufBD protein
ELIM_c0140	68.1658	60.6195	64.3927	86.8128	58.0768	72.4448	0.1805	0.686301	Permease of the drug/metabolite transporter (DMT) superfamily
ELIM_c0141	4172.99	3874.85	4023.92	4805.71	4300.21	4552.96	0.176398	0.537921	DAK2 and DegV domain protein
ELIM_c0142	4.54439	7.20232	5.87335	0	0	0	-2.54609	0.0536529	Hypothetical protein
ELIM_c0143	33.8763	103.233	68.5548	6.20091	0	3.10046	-3.7777	4.03994e-06	Hypothetical protein
ELIM_c0144	40.4863	117.038	78.762	1.55023	0	0.775114	-5.12753	1.59826e-07	Hypothetical protein
ELIM_c0145	22.7219	51.0164	36.8692	0	0	0	-4.95006	1.80302e-05	Hypothetical protein
ELIM_c0146	29.7451	70.8228	50.2839	20.153	22.7257	21.4393	-1.16561	0.0559334	Signal peptidase, endoplasmic reticulum-type [EC:3.4.-.-]
ELIM_c0147	64.8608	69.0222	66.9415	29.4543	25.2508	27.3526	-1.23218	0.0163929	Hypothetical protein
ELIM_c0148	129.308	207.667	168.488	83.7123	58.0768	70.8945	-1.19902	0.0049631	Hypothetical protein
ELIM_c0149	96.2583	93.6302	94.9443	60.4589	25.2508	42.8548	-1.06684	0.0277896	Hypothetical protein
ELIM_c0150	244.571	232.875	238.723	77.5114	88.3777	82.9446	-1.50285	5.77161e-05	ATP-dependent transcriptional regulator
ELIM_c0151	44.2045	53.4172	48.8108	96.1141	143.929	120.022	1.25616	0.00323176	Hypothetical protein
ELIM_c0152	43.7914	60.6195	52.2054	82.1621	55.5517	68.8569	0.406677	0.385356	Hypothetical protein
ELIM_c0153	46.2701	51.0164	48.6433	26.3539	30.3009	28.3274	-0.756659	0.158098	Hypothetical protein
ELIM_c0154	327.609	243.679	285.644	390.657	416.638	403.648	0.489112	0.140756	Cell wall anchor domain protein
ELIM_c0155	1.6525	1.80058	1.72654	0	0	0	-1.00903	0.455608	Hypothetical protein
ELIM_c0156	0	1.20039	0.600193	0	0	0	-0.170411	0.883301	Diguanylate cyclase/phosphodiesterase with PAS/PAC sensor(S)
ELIM_c0157	49.162	62.4201	55.7911	38.7557	32.826	35.7909	-0.605115	0.233166	Diguanylate cyclase/phosphodiesterase with PAS/PAC sensor(S)
ELIM_c0158	2.47876	0.600193	1.53947	1.55023	0	0.775114	-0.392494	0.773592	Diguanylate cyclase/phosphodiesterase with PAS/PAC sensor(S)
ELIM_c0159	30.9844	28.2091	29.5968	34.105	20.2006	27.1528	-0.090956	0.877373	Ammonium transporter, putative
ELIM_c0160	0.413126	0.600193	0.50666	0	2.52508	1.26254	0.431318	0.750424	Peptidase M15A
ELIM_c0161	0.826252	1.20039	1.01332	3.10046	7.57523	5.33784	1.72334	0.153949	Hypothetical protein
ELIM_c0162	0.826252	0.600193	0.713223	0	0	0	-0.275078	0.820841	Hypothetical protein
ELIM_c0163	0	0	0	0	0	0	NA	NA	Helix-turn-helix domain protein
ELIM_c0164	0	0	0	0	2.52508	1.26254	1.07835	0.394713	Hypothetical protein
ELIM_c0165	0	0	0	1.55023	0	0.775114	0.815534	0.486266	Hypothetical protein
ELIM_c0166	0	0	0	0	0	0	NA	NA	Prophage LambdaSa1, antirepressor, putative
ELIM_c0167	0.826252	0	0.413126	3.10046	5.05016	4.07531	1.99997	0.126619	Hypothetical protein
ELIM_c0168	104.521	75.0242	89.7725	66.6598	83.3276	74.9937	-0.265347	0.539543	Diguanylate cyclase/phosphodiesterase with PAS/PAC sensor(S)
ELIM_c0169	11.9807	7.20232	9.59149	12.4018	7.57523	9.98853	0.0718305	0.933305	Signal transduction response regulator
ELIM_c0170	11.1544	5.40174	8.27807	9.30137	2.52508	5.91322	-0.353558	0.718964	Uncharacterized protein
ELIM_c0171	19.0038	13.2043	16.104	18.6027	22.7257	20.6642	0.318411	0.639175	Putative hybrid sensor and regulator
ELIM_c0172	684.963	537.773	611.368	1633.94	1557.97	1595.96	1.36665	6.58845e-06	Response regulator receiver:Metal-dependent phosphohydrolase
ELIM_c0173	119.807	107.435	113.621	170.525	116.154	143.339	0.338715	0.381602	Response regulator receiver:Metal-dependent phosphohydrolase
ELIM_c0174	1000.18	744.84	872.509	861.927	936.804	899.365	0.0420284	0.89294	Pgm1
ELIM_c0175	897.31	641.607	769.458	696.052	850.951	773.502	0.00518392	0.987215	Ornithine carbamoyltransferase [EC:2.1.3.3]
ELIM_c0176	1.6525	0.600193	1.12635	0	0	0	-0.600367	0.644776	Hypothetical protein
ELIM_c0177	23.5482	12.6041	18.0761	10.8516	20.2006	15.5261	-0.246984	0.735595	Hypothetical protein
ELIM_c0178	65.687	63.0203	64.3537	75.9612	88.3777	82.1694	0.336914	0.430377	Hypothetical protein
ELIM_c0179	53.7064	87.0281	70.3672	328.648	257.558	293.103	2.0269	1.2385e-07	Hypothetical protein
ELIM_c0180	1514.93	1251.4	1383.17	2351.7	1522.62	1937.16	0.480221	0.14031	Arginine deiminase [EC:3.5.3.6]
ELIM_c0181	9986.08	9098.93	9542.51	7481.4	5130.96	6306.18	-0.589406	0.0567235	Hypothetical protein
ELIM_c0182	123.938	86.4279	105.183	144.171	111.103	127.637	0.278038	0.488511	DeoR family transcriptional regulator
ELIM_c0183	0.413126	0	0.206563	1.55023	0	0.775114	0.633632	0.617823	Macrophage migration inhibitory factor
ELIM_c0184	0.826252	0.600193	0.713223	3.10046	0	1.55023	0.635367	0.641422	Uncharacterized protein
ELIM_c0185	10.3281	3.00097	6.66456	15.5023	37.8762	26.6892	1.76776	0.0216995	Xylulokinase [EC:2.7.1.17]
ELIM_c0186	1.6525	4.20135	2.92693	4.65068	5.05016	4.85042	0.579246	0.610529	3-oxoacyl-[acyl-carrier protein] reductase [EC:1.1.1.100]
ELIM_c0187	4.54439	1.80058	3.17248	4.65068	7.57523	6.11296	0.717828	0.509197	Deoxyribose-phosphate aldolase [EC:4.1.2.4]
ELIM_c0188	6.19689	5.40174	5.79932	3.10046	10.1003	6.60038	0.0910665	0.927895	4-hydroxy-tetrahydrodipicolinate synthase [EC:4.3.3.7]
ELIM_c0189	323.478	277.89	300.684	283.692	305.534	294.613	-0.0312104	0.924292	Phosphoglycolate phosphatase [EC:3.1.3.18]
ELIM_c0190	9.91502	11.4037	10.6593	17.0525	17.6755	17.364	0.648945	0.379918	Sensor histidine kinase, CHASE domain-containing
ELIM_c0191	380.076	286.892	333.484	502.274	391.387	446.83	0.417982	0.21223	Hypothetical protein
ELIM_c0192	420.149	317.502	368.826	237.185	184.331	210.758	-0.788548	0.0236561	3-deoxy-7-phosphoheptulonate synthase [EC:2.5.1.54]
ELIM_c0193	547.805	364.317	456.061	702.253	381.287	541.77	0.248035	0.509211	Chorismate mutase / prephenate dehydratase [EC:5.4.99.5 4.2.1.51]
ELIM_c0194	121.872	93.03	107.451	69.7602	32.826	51.2931	-1.00088	0.0325716	Diguanylate cyclase/phosphodiesterase with PAS/PAC sensor(S)
ELIM_c0195	14393.7	13329.7	13861.7	2788.86	2002.39	2395.62	-2.49979	1.97702e-16	Alkaline shock protein
ELIM_c0196	2253.6	2046.66	2150.13	618.541	391.387	504.964	-2.05415	3.54844e-10	Hypothetical protein
ELIM_c0197	8710.76	8319.88	8515.32	2472.61	1456.97	1964.79	-2.08275	2.55696e-10	Hypothetical protein
ELIM_c0198	53.2932	46.8151	50.0542	170.525	101.003	135.764	1.41556	0.000871318	Uncharacterized protein
ELIM_c0199	68.1658	60.0193	64.0926	96.1141	75.7523	85.9332	0.420165	0.326583	Zinc transport system permease protein
ELIM_c0200	68.992	59.4192	64.2056	32.5548	20.2006	26.3777	-1.20288	0.0225803	Zinc transport system ATP-binding protein [EC:3.6.3.-]
ELIM_c0201	190.038	200.465	195.251	122.468	85.8527	104.16	-0.874194	0.0213634	Zinc transport system substrate-binding protein
ELIM_c0202	77.2546	84.0271	80.6408	79.0616	27.7759	53.4187	-0.532684	0.28587	Hypothetical protein
ELIM_c0203	11.1544	12.6041	11.8792	12.4018	15.1505	13.7761	0.185382	0.809427	Acetyltransferase, (GNAT) family
ELIM_c0204	21.8957	21.607	21.7513	20.153	17.6755	18.9143	-0.181308	0.781855	DMT superfamily drug/metabolite efflux pump
ELIM_c0205	1.6525	0.600193	1.12635	3.10046	0	1.55023	0.312271	0.818203	B12 binding domain./Pterin binding enzyme
ELIM_c0206	0	0.600193	0.300097	0	5.05016	2.52508	1.46391	0.283363	5-methyltetrahydrofolate--homocysteine methyltransferase [EC:2.1.1.13]
ELIM_c0207	0	0.600193	0.300097	0	2.52508	1.26254	0.651485	0.624181	Membrane protein
ELIM_c0208	1.23938	1.80058	1.51998	0	5.05016	2.52508	0.376172	0.775789	Trimethylamine---corrinoid protein Co-methyltransferase [EC:2.1.1.250]
ELIM_c0209	1.6525	1.80058	1.72654	0	0	0	-1.00903	0.455608	Homoserine kinase type II [EC:2.7.1.39]
ELIM_c0210	10.3281	12.6041	11.4661	82.1621	88.3777	85.2699	2.79828	2.47632e-08	Membrane protein
ELIM_c0211	23.1351	33.6108	28.3729	161.224	166.655	163.939	2.47884	2.57808e-09	AraC family transcriptional regulator
ELIM_c0212	1101.39	1144.57	1122.98	1872.68	2249.84	2061.26	0.86518	0.00333883	Isoleucyl-tRNA synthetase [EC:6.1.1.5]
ELIM_c0213	2.89188	3.60116	3.24652	0	0	0	-1.7587	0.195666	Putative IS1239, transposase
ELIM_c0214	1.23938	0	0.619689	0	0	0	-0.19443	0.867062	Hypothetical protein
ELIM_c0215	0	1.20039	0.600193	0	0	0	-0.170411	0.883301	Putative bacteriophage protein
ELIM_c0216	0	0	0	0	0	0	NA	NA	Hypothetical protein
ELIM_c0217	1.23938	1.20039	1.21988	0	0	0	-0.669611	0.610989	Hypothetical protein
ELIM_c0218	0	0	0	0	0	0	NA	NA	Hypothetical protein
ELIM_c0219	1.6525	3.00097	2.32674	0	0	0	-1.33924	0.326207	Hypothetical protein
ELIM_c0220	3.30501	0	1.6525	0	0	0	-0.868545	0.511122	Hypothetical protein
ELIM_c0221	1.6525	1.20039	1.42645	1.55023	0	0.775114	-0.324307	0.812124	Hypothetical protein
ELIM_c0222	0.826252	1.80058	1.31342	0	0	0	-0.729518	0.581945	Hypothetical protein
ELIM_c0223	827.078	737.638	782.358	424.762	141.404	283.083	-1.4179	0.000813611	Hypothetical protein
ELIM_c0224	120.633	195.063	157.848	17.0525	15.1505	16.1015	-3.15066	1.97569e-09	Membrane spanning protein
ELIM_c0225	404.037	399.729	401.883	368.954	305.534	337.244	-0.245861	0.444645	Hypothetical protein
ELIM_c0226	39.247	45.6147	42.4308	55.8082	32.826	44.3171	0.0872932	0.865496	Hypothetical protein
ELIM_c0227	95.8452	84.0271	89.9362	49.6073	63.1269	56.3671	-0.669852	0.129159	UPF0145 protein
ELIM_c0228	47.5095	48.6157	48.0626	83.7123	128.779	106.246	1.10107	0.0111162	Carbonic anhydrase, family 3
ELIM_c0229	3216.19	3701.99	3459.09	6780.7	12822.3	9801.52	1.47757	2.08393e-05	Electron transfer flavoprotein alpha subunit
ELIM_c0230	2233.77	2618.04	2425.91	2855.52	6385.92	4620.72	0.911007	0.0149388	Electron transfer flavoprotein beta subunit
ELIM_c0231	3529.75	4319.59	3924.67	9966.41	36790.4	23378.4	2.50222	2.7777e-08	Uncharacterized protein
ELIM_c0232	1694.64	2061.66	1878.15	3452.36	6393.5	4922.93	1.36667	8.46533e-05	3-hydroxybutyryl-CoA dehydrogenase [EC:1.1.1.157]
ELIM_c0233	3395.9	3261.45	3328.67	10485.7	9832.65	10159.2	1.59235	1.75619e-08	Enoyl-CoA hydratase [EC:4.2.1.17]
ELIM_c0234	5908.94	5664.03	5786.48	4604.18	7360.6	5982.39	0.0468283	0.883897	Acetyl-CoA C-acetyltransferase [EC:2.3.1.9]
ELIM_c0235	450.72	509.564	480.142	443.365	406.538	424.951	-0.172042	0.583448	ATP-binding cassette, subfamily F, uup
ELIM_c0236	1660.35	1176.98	1418.67	2085.06	1416.57	1750.81	0.300002	0.366501	Cna protein B-type domain protein
ELIM_c0237	53.2932	54.0174	53.6553	55.8082	45.4514	50.6298	-0.0705939	0.88195	Virginiamycin A acetyltransferase [EC:2.3.1.-]
ELIM_c0238	275.555	210.068	242.811	2291.24	1653.93	1972.58	2.97871	3.73377e-20	L-fuculose-phosphate aldolase [EC:4.1.2.17]
ELIM_c0239	33.8763	13.2043	23.5403	9.30137	2.52508	5.91322	-1.69463	0.0451669	L-fuculose-phosphate aldolase [EC:4.1.2.17]
ELIM_c0240	217.717	123.64	170.679	93.0137	68.1771	80.5954	-1.04541	0.0146587	L-fuculose-phosphate aldolase [EC:4.1.2.17]
ELIM_c0241	235.069	132.643	183.856	51.1575	93.4279	72.2927	-1.33611	0.0028029	D-3-phosphoglycerate dehydrogenase [EC:1.1.1.95]
ELIM_c0242	249.115	150.649	199.882	44.9566	68.1771	56.5669	-1.79718	3.81679e-05	Xylulokinase [EC:2.7.1.17]
ELIM_c0243	102.868	86.4279	94.6481	12.4018	17.6755	15.0387	-2.57421	3.10525e-06	Uncharacterized protein
ELIM_c0244	108.239	73.8238	91.0314	181.377	214.632	198.004	1.09088	0.00435625	Uncharacterized protein
ELIM_c0245	241.266	207.067	224.166	237.185	151.505	194.345	-0.19202	0.600661	Exodeoxyribonuclease III [EC:3.1.11.2]
ELIM_c0246	356.941	349.913	353.427	444.915	277.759	361.337	0.0384671	0.911597	Response regulator
ELIM_c0247	544.5	538.974	541.737	471.269	285.334	378.302	-0.502414	0.144478	Histidine kinase
ELIM_c0248	5.78376	4.80155	5.29266	3.10046	0	1.55023	-1.14333	0.348875	Putative ABC transport system permease protein
ELIM_c0249	0	1.20039	0.600193	0	0	0	-0.170411	0.883301	Putative ABC transport system ATP-binding protein
ELIM_c0250	1.23938	1.80058	1.51998	0	0	0	-0.874718	0.51449	Hypothetical protein
ELIM_c0251	1212.11	838.47	1025.29	192.228	320.685	256.457	-1.97393	4.3597e-08	FAD-dependent pyridine nucleotide-disulphide oxidoreductase
ELIM_c0252	115.262	95.4308	105.346	1.55023	5.05016	3.30019	-4.65471	1.56429e-09	Transcriptional regulator
ELIM_c0253	99.9765	85.8277	92.9021	83.7123	70.7022	77.2072	-0.254432	0.542734	MFS transporter, UMF1 family
ELIM_c0254	1567.4	1579.71	1573.55	2361	1560.5	1960.75	0.314481	0.321396	Ribosomal RNA small subunit methyltransferase F
ELIM_c0255	2565.51	2718.88	2642.19	956.49	1234.76	1095.63	-1.25607	3.00187e-05	PilT protein domain protein
ELIM_c0256	1371.99	1409.85	1390.92	877.429	805.5	841.464	-0.71569	0.0150806	CarD family transcriptional regulator
ELIM_c0257	10.7413	9.6031	10.1722	3.10046	2.52508	2.81277	-1.49896	0.1502	Multidrug export protein MepA
ELIM_c0258	927.055	993.32	960.187	1999.79	1492.32	1746.06	0.85307	0.00532145	Protein Tex
ELIM_c0259	1165.84	1387.65	1276.74	1961.04	1439.29	1700.17	0.409244	0.188771	DAK2 domain fusion protein YloV
ELIM_c0260	197.474	217.27	207.372	251.137	121.204	186.17	-0.136647	0.731006	DNA transformation protein and related proteins
ELIM_c0261	82.2121	103.233	92.7227	37.2055	42.9263	40.0659	-1.18142	0.0111032	ABC transporter permease protein
ELIM_c0262	39.247	42.6137	40.9304	9.30137	7.57523	8.4383	-2.09825	0.00237615	ABC-2 type transport system ATP-binding protein
ELIM_c0263	9.5019	10.8035	10.1527	6.20091	5.05016	5.62553	-0.718338	0.443208	Transcriptional regulator
ELIM_c0264	17.3513	34.211	25.7812	17.0525	17.6755	17.364	-0.527128	0.434281	Hypothetical protein
ELIM_c0265	59.9033	76.8248	68.364	41.8561	42.9263	42.3912	-0.666503	0.164342	Dephospho-CoA kinase
ELIM_c0266	23.9613	31.2101	27.5857	65.1096	116.154	90.6316	1.64786	0.000643751	IAA acetyltransferase
ELIM_c0267	1227.81	1215.99	1221.9	1629.29	1217.09	1423.19	0.218715	0.473953	Putative ABC transport system permease protein
ELIM_c0268	55.3589	70.8228	63.0909	21.7032	30.3009	26.0021	-1.24928	0.0188431	Uncharacterized protein
ELIM_c0269	68.5789	42.0135	55.2962	48.0571	60.6019	54.3295	-0.040313	0.934451	Cation-transporting ATPase E [EC:3.6.3.-]
ELIM_c0270	272.25	265.286	268.768	125.568	113.629	119.598	-1.14414	0.00124956	Diguanylate cyclase/phosphodiesterase with PAS/PAC sensor(S)
ELIM_c0271	70.6445	81.6263	76.1354	60.4589	53.0266	56.7428	-0.404283	0.366078	4fe-4s ferredoxin, iron-sulfur binding
ELIM_c0272	776.677	1069.54	923.111	279.041	252.508	265.774	-1.7671	7.71754e-08	UDP-N-acetylmuramoyl-L-alanyl-D-glutamate--2,6-diaminopimelate ligase [EC:6.3.2.13]
ELIM_c0273	227.219	237.677	232.448	147.272	136.354	141.813	-0.697859	0.0475329	Probable phosphoglycerate mutase [EC:5.4.2.12]
ELIM_c0274	917.966	1165.58	1041.77	446.466	282.809	364.637	-1.48322	1.37091e-05	Fibronectin-binding protein SdrD
ELIM_c0275	405.69	459.748	432.719	176.726	108.578	142.652	-1.55625	1.67854e-05	LPxTG motif containing protein
ELIM_c0276	63.6214	90.6292	77.1253	4.65068	12.6254	8.63804	-3.05949	2.77559e-06	DNA helicase
ELIM_c0277	3.71813	4.20135	3.95974	0	0	0	-2.02011	0.134229	Hypothetical protein
ELIM_c0278	524.67	414.734	469.702	41.8561	12.6254	27.2408	-3.90699	3.43531e-18	Hypothetical protein
ELIM_c0279	2046.63	1969.23	2007.93	981.294	891.353	936.323	-1.08705	0.000201398	Glucosamine--fructose-6-phosphate aminotransferase (isomerizing) [EC:2.6.1.16]
ELIM_c0280	194.169	202.865	198.517	903.783	573.193	738.488	1.8694	3.74417e-08	Hypothetical protein
ELIM_c0281	121.046	82.8267	101.936	91.4634	73.2273	82.3453	-0.294211	0.488946	Para-nitrobenzyl esterase [EC:3.1.1.-]
ELIM_c0282	57.0114	103.233	80.1223	52.7077	50.5016	51.6047	-0.607584	0.207161	ABC transporter, ATP-binding protein SP1715
ELIM_c0283	73.9495	120.639	97.2942	150.372	73.2273	111.8	0.216815	0.63201	ABC-2 type transport system ATP-binding protein
ELIM_c0284	57.8376	110.436	84.1366	103.865	70.7022	87.2837	0.0688233	0.881373	Transcriptional regulator, GntR family
ELIM_c0285	0	0	0	0	0	0	NA	NA	Peptidase M15A
ELIM_c0286	0.413126	0.600193	0.50666	0	5.05016	2.52508	1.1985	0.377496	Hypothetical protein
ELIM_c0287	0	0	0	0	0	0	NA	NA	Hypothetical protein
ELIM_c0288	8.26252	6.00193	7.13223	38.7557	35.3511	37.0534	2.22853	0.000541842	Transcriptional regulator, AraC family
ELIM_c0289	0.826252	0.600193	0.713223	0	0	0	-0.275078	0.820841	UvrABC system protein A
ELIM_c0290	0	0	0	0	0	0	NA	NA	ECF subfamily RNA polymerase sigma-24 factor
ELIM_c0291	0	0	0	0	0	0	NA	NA	Hypothetical protein
ELIM_c0292	0.413126	0	0.206563	0	0	0	0.156413	0.891924	Hypothetical protein
ELIM_c0293	0	0	0	0	0	0	NA	NA	Predicted prophage antirepressor
ELIM_c0294	0	0	0	0	0	0	NA	NA	Hypothetical protein
ELIM_c0295	2.06563	1.80058	1.93311	3.10046	12.6254	7.86292	1.56019	0.152284	Peptidase S8 and S53 subtilisin kexin sedolisin
ELIM_c0296	0	1.20039	0.600193	0	2.52508	1.26254	0.334161	0.804199	TonB-dependent Receptor
ELIM_c0297	0.826252	0	0.413126	0	0	0	-0.050517	0.965193	Cell division ATP-binding protein FtsE
ELIM_c0298	0.413126	0	0.206563	0	0	0	0.156413	0.891924	Hypothetical protein
ELIM_c0299	0	0	0	0	0	0	NA	NA	Hypothetical protein
ELIM_c0300	0.413126	0	0.206563	0	0	0	0.156413	0.891924	Hypothetical protein
ELIM_c0301	0.413126	0.600193	0.50666	1.55023	0	0.775114	0.372839	0.780118	Hypothetical protein
ELIM_c0302	0.826252	0.600193	0.713223	0	2.52508	1.26254	0.249904	0.854458	Hypothetical protein
ELIM_c0303	0	0	0	0	0	0	NA	NA	Hypothetical protein
ELIM_c0304	0	0.600193	0.300097	0	0	0	0.0722298	0.950067	Response regulator receiver
ELIM_c0305	77.2546	65.4211	71.3378	27.9041	25.2508	26.5774	-1.36624	0.00774564	LuxR family transcriptional regulator, maltose regulon positive regulatory protein
ELIM_c0306	4.54439	3.00097	3.77268	0	0	0	-1.95724	0.147742	Recombinase Sin
ELIM_c0307	0.826252	3.00097	1.91361	0	5.05016	2.52508	0.180224	0.890749	Hypothetical protein
ELIM_c0308	13.22	13.2043	13.2121	21.7032	27.7759	24.7395	0.835269	0.207617	Maltose O-acetyltransferase [EC:2.3.1.79]
ELIM_c0309	12.8069	12.6041	12.7055	41.8561	40.4012	41.1287	1.61372	0.00590123	Hypothetical protein
ELIM_c0310	44.2045	43.2139	43.7092	124.018	136.354	130.186	1.53532	0.000163339	Hypothetical protein
ELIM_c0311	16.525	20.4066	18.4658	12.4018	20.2006	16.3012	-0.194076	0.782321	Base excision DNA repair protein [Marinobacter nanhaiticus]
ELIM_c0312	151.617	136.244	143.931	144.171	85.8527	115.012	-0.300116	0.451861	Benzodiazapine receptor
ELIM_c0313	32.2238	40.8132	36.5185	83.7123	93.4279	88.5701	1.24283	0.00568398	Uncharacterized protein
ELIM_c0314	232.59	203.466	218.028	268.189	154.03	211.11	-0.0344479	0.926867	Hypothetical protein
ELIM_c0315	4139.11	3552.55	3845.83	6475.3	5880.91	6178.1	0.676187	0.0192554	Ubiquinone biosynthesis protein
ELIM_c0316	1975.16	1720.15	1847.65	2450.91	2323.07	2386.99	0.365331	0.208448	Hypothetical protein
ELIM_c0317	106.173	84.0271	95.1002	134.87	265.133	200.001	1.03256	0.0121898	UPF0272 protein ELI_0452
ELIM_c0318	74.3627	70.8228	72.5928	72.8607	65.652	69.2564	-0.0618368	0.886444	1-(5-phosphoribosyl)-5-amino-4-imidazole-carboxylate (AIR) carboxylase
ELIM_c0319	76.4283	70.8228	73.6256	68.21	113.629	90.9193	0.277095	0.522954	Uncharacterized protein
ELIM_c0320	924.989	935.101	930.045	607.689	434.313	521.001	-0.820228	0.00992666	Transcriptional regulator, ArsR family
ELIM_c0321	114.436	90.029	102.232	237.185	290.384	263.784	1.33689	0.000198001	Twitching motility protein PilT
ELIM_c0322	9.91502	5.40174	7.65838	12.4018	5.05016	8.72599	0.199723	0.827911	Hypothetical protein
ELIM_c0323	35.1157	41.4133	38.2645	20.153	35.3511	27.752	-0.473589	0.406878	Hypothetical protein
ELIM_c0324	50.8145	49.2159	50.0152	32.5548	58.0768	45.3158	-0.166486	0.74201	Hypothetical protein
ELIM_c0325	25.6138	19.8064	22.7101	46.5068	60.6019	53.5544	1.17341	0.0257096	Hypothetical protein
ELIM_c0326	84.6908	63.0203	73.8556	110.066	106.053	108.06	0.534313	0.193745	Type IV pilus assembly protein PilC
ELIM_c0327	80.1464	76.8248	78.4856	13.952	50.5016	32.2268	-1.29618	0.0182648	Transglutaminase
ELIM_c0328	21.4825	15.0048	18.2437	29.4543	47.9765	38.7154	1.00345	0.0891053	HAD family phosphatase
ELIM_c0329	20.2432	28.8093	24.5262	24.8036	22.7257	23.7647	-0.0327517	0.957897	Transcriptional regulator
ELIM_c0330	64.8608	64.2207	64.5407	274.39	257.558	265.974	2.0089	1.58712e-08	Uroporphyrinogen-III decarboxylase-like protein
ELIM_c0331	15.2857	8.40271	11.8442	38.7557	15.1505	26.9531	1.12749	0.106591	Hypothetical protein
ELIM_c0332	8.67565	7.20232	7.93898	10.8516	15.1505	13.001	0.617157	0.45414	Hypothetical protein
ELIM_c0333	36.3551	21.607	28.981	15.5023	47.9765	31.7394	0.0705669	0.910627	DeoR family transcriptional regulator, aga operon transcriptional repressor
ELIM_c0334	52.8801	19.2062	36.0432	4.65068	5.05016	4.85042	-2.60304	0.00156448	L-sorbose 1-phosphate reductase [EC:1.1.1.-]
ELIM_c0335	54.1195	30.0097	42.0646	46.5068	30.3009	38.4039	-0.111881	0.83841	PTS system, mannitol-specific IIA component [EC:2.7.1.197]
ELIM_c0336	36.7682	25.2081	30.9882	6.20091	7.57523	6.88807	-2.00343	0.00842543	Flavodoxin
ELIM_c0337	140.05	96.031	118.04	86.8128	166.655	126.734	0.0800042	0.851946	Uncharacterized protein
ELIM_c0338	0.826252	0.600193	0.713223	0	0	0	-0.275078	0.820841	Peptidase M15A
ELIM_c0339	0	0	0	0	0	0	NA	NA	Hypothetical protein
ELIM_c0340	0	0	0	0	0	0	NA	NA	Hypothetical protein
ELIM_c0341	0	0.600193	0.300097	1.55023	0	0.775114	0.545866	0.671068	ECF subfamily RNA polymerase sigma-24 factor
ELIM_c0342	0	0	0	0	0	0	NA	NA	Hypothetical protein
ELIM_c0343	0.413126	0.600193	0.50666	0	0	0	-0.114036	0.921653	Hypothetical protein
ELIM_c0344	0	0	0	0	0	0	NA	NA	Hypothetical protein
ELIM_c0345	0	0.600193	0.300097	0	0	0	0.0722298	0.950067	Anti-repressor
ELIM_c0346	0	0	0	0	0	0	NA	NA	Hypothetical protein
ELIM_c0347	40.0732	40.8132	40.4432	44.9566	32.826	38.8913	-0.0374969	0.942568	Helix-turn-helix domain protein
ELIM_c0348	188.799	258.683	223.741	2790.41	2217.02	2503.71	3.43862	3.08451e-27	Peptide/nickel transport system substrate-binding protein
ELIM_c0349	29.3319	54.0174	41.6747	891.381	416.638	654.009	3.88684	6.56387e-20	Peptide/nickel transport system ATP-binding protein
ELIM_c0350	47.9226	88.8286	68.3756	1440.16	1050.43	1245.3	4.11855	4.79684e-29	Peptide/nickel transport system ATP-binding protein
ELIM_c0351	23.9613	37.212	30.5867	292.993	126.254	209.623	2.71558	3.9333e-09	Peptide/nickel transport system permease protein
ELIM_c0352	24.7876	36.0116	30.3996	358.103	234.832	296.467	3.22934	6.47537e-16	Peptide/nickel transport system permease protein
ELIM_c0353	21.4825	36.6118	29.0472	189.128	247.458	218.293	2.84782	8.27e-12	Methyltransferase
ELIM_c0354	96.2583	117.038	106.648	34.105	20.2006	27.1528	-1.86802	0.000142811	Transcriptional regulator, TetR family
ELIM_c0355	0.826252	0.600193	0.713223	0	0	0	-0.275078	0.820841	Uroporphyrinogen-III decarboxylase-like protein
ELIM_c0356	1.23938	1.20039	1.21988	0	0	0	-0.669611	0.610989	Major facilitator superfamily protein
ELIM_c0357	2.06563	1.20039	1.63301	0	0	0	-0.95195	0.480008	Basic amino acid/polyamine antiporter, APA family
ELIM_c0358	73.1233	79.2255	76.1744	255.788	179.281	217.534	1.4933	7.15294e-05	Hypothetical protein
ELIM_c0359	4.13126	6.00193	5.0666	1.55023	0	0.775114	-1.6111	0.208499	Glycoside/pentoside/hexuronide:cation symporter, GPH family
ELIM_c0360	4.13126	4.80155	4.4664	4.65068	0	2.32534	-0.578478	0.631615	Uroporphyrinogen decarboxylase (URO-D)
ELIM_c0361	2.06563	10.2033	6.13446	0	0	0	-2.5484	0.0542403	Glycoside/pentoside/hexuronide:cation symporter, GPH family
ELIM_c0362	136.332	205.866	171.099	44.9566	17.6755	31.3161	-2.31049	1.82669e-06	LysR family transcriptional regulator
ELIM_c0363	137.984	112.836	125.41	238.735	196.956	217.846	0.78536	0.0291595	5-oxoprolinase (ATP-hydrolyzing)
ELIM_c0364	66.5133	69.6224	68.0679	66.6598	47.9765	57.3181	-0.224506	0.622469	L-asparaginase [EC:3.5.1.1]
ELIM_c0365	2687.8	2373.77	2530.78	3644.59	2956.87	3300.73	0.379073	0.200142	Glycerol-3-phosphate dehydrogenase [EC:1.1.5.3]
ELIM_c0366	1.23938	2.40077	1.82008	1.55023	0	0.775114	-0.527415	0.69835	Hypothetical protein
ELIM_c0367	5.78376	9.0029	7.39333	3.10046	2.52508	2.81277	-1.0861	0.321141	Uroporphyrinogen-III decarboxylase-like protein
ELIM_c0368	93.7796	97.2313	95.5055	20.153	12.6254	16.3892	-2.39727	7.90704e-06	Regulatory protein
ELIM_c0369	4.54439	3.00097	3.77268	3.10046	2.52508	2.81277	-0.308874	0.795099	Hexuronate transporter
ELIM_c0370	0	0	0	0	2.52508	1.26254	1.07835	0.394713	Solute carrier family 13 (sodium-dependent dicarboxylate transporter), member 2/3/5
ELIM_c0371	7.43627	13.8044	10.6204	3.10046	10.1003	6.60038	-0.656825	0.482948	Glycoside/pentoside/hexuronide:cation symporter, GPH family
ELIM_c0372	0.826252	0.600193	0.713223	0	0	0	-0.275078	0.820841	Hypothetical protein
ELIM_c0373	2.89188	4.20135	3.54662	0	2.52508	1.26254	-1.05603	0.418314	Uroporphyrinogen decarboxylase (URO-D)
ELIM_c0374	4.13126	1.80058	2.96592	13.952	22.7257	18.3389	2.28331	0.00783428	Hypothetical protein
ELIM_c0375	38.8338	37.212	38.0229	82.1621	164.13	123.146	1.62845	0.000343464	Uroporphyrinogen-III decarboxylase-like protein
ELIM_c0376	182.189	178.257	180.223	142.621	123.729	133.175	-0.423662	0.243059	Transcriptional repressor for acridine efflux pump ACRAB, multidrug efflux system repressor (TetR/AcrR family)
ELIM_c0377	204.084	277.289	240.687	139.52	131.304	135.412	-0.811102	0.026683	TetR family transcriptional regulator
ELIM_c0378	76.8414	105.034	90.9376	288.342	330.785	309.564	1.73756	1.17496e-06	Polar amino acid transport system ATP-binding protein [EC:3.6.3.21]
ELIM_c0379	27.6794	37.8122	32.7458	52.7077	35.3511	44.0294	0.433121	0.415916	Polar amino acid transport system permease protein
ELIM_c0380	377.184	380.523	378.853	940.988	886.302	913.645	1.25493	2.99704e-05	Polar amino acid transport system substrate-binding protein
ELIM_c0381	16.1119	19.2062	17.6591	6.20091	10.1003	8.15061	-1.04107	0.197628	Hypothetical protein
ELIM_c0382	2801.82	2431.98	2616.9	1272.74	1141.34	1207.04	-1.10262	0.000179208	Dihydroxyacetone kinase, C-terminal domain [EC:2.7.1.-]
ELIM_c0383	13199.8	11490.1	12344.9	2010.65	2214.49	2112.57	-2.51843	2.65651e-18	Dihydroxyacetone kinase, N-terminal domain [EC:2.7.1.-]
ELIM_c0384	664.72	629.603	647.161	94.5639	75.7523	85.1581	-2.86521	2.11742e-16	Uncharacterized protein
ELIM_c0385	51.2276	52.2168	51.7222	32.5548	55.5517	44.0532	-0.2507	0.618396	Two component, sigma54 specific, transcriptional regulator, Fis family
ELIM_c0386	1359.6	1864.8	1612.2	479.02	530.266	504.643	-1.65394	1.70909e-07	Ribose 5-phosphate isomerase B [EC:5.3.1.6]
ELIM_c0387	1397.19	1675.74	1536.47	1061.91	957.005	1009.46	-0.597668	0.0461224	Triosephosphate isomerase (TIM) [EC:5.3.1.1]
ELIM_c0388	158.227	176.457	167.342	156.573	111.103	133.838	-0.304154	0.418378	Beta-galactosidase
ELIM_c0389	157.814	178.257	168.036	198.429	106.053	152.241	-0.122649	0.756886	Membrane protein
ELIM_c0390	562.264	650.61	606.437	661.947	489.865	575.906	-0.0697279	0.828	Lin2189 protein
ELIM_c0391	260.682	220.271	240.477	296.093	249.983	273.038	0.183093	0.587949	Ferredoxin domain containing protein
ELIM_c0392	1062.97	945.905	1004.44	807.669	404.012	605.841	-0.710762	0.0501462	DNA repair exonuclease family protein
ELIM_c0393	903.92	911.694	907.807	389.107	328.26	358.684	-1.3189	2.0786e-05	Uncharacterized protein
ELIM_c0394	23.9613	28.2091	26.0852	32.5548	12.6254	22.5901	-0.145631	0.819938	Hypothetical protein
ELIM_c0395	346.613	349.313	347.963	517.776	234.832	376.304	0.119525	0.757495	PEBP family protein
ELIM_c0396	207.802	211.268	209.535	593.737	376.237	484.987	1.19637	0.000543741	Probable prolyl aminopeptidase
ELIM_c0397	554.002	513.766	533.884	537.929	406.538	472.233	-0.170863	0.593494	Prevent-host-death family
ELIM_c0398	579.203	586.989	583.096	728.607	583.293	655.95	0.170082	0.583	Addiction module toxin, RelE StbE family
ELIM_c0399	511.45	475.953	493.702	1717.65	1414.04	1565.85	1.6455	4.51441e-08	Exopolyphosphatase / guanosine-5'-triphosphate,3'-diphosphate pyrophosphatase [EC:3.6.1.11 3.6.1.40]
ELIM_c0400	554.415	457.948	506.181	979.744	939.329	959.536	0.910802	0.00281087	Polyphosphate kinase [EC:2.7.4.1]
ELIM_c0401	762.217	679.419	720.818	1195.23	1156.49	1175.86	0.697547	0.0186279	Exopolyphosphatase / guanosine-5'-triphosphate,3'-diphosphate pyrophosphatase [EC:3.6.1.11 3.6.1.40]
ELIM_c0402	22.3088	19.2062	20.7575	4.65068	7.57523	6.11296	-1.62284	0.0500368	Uncharacterized protein
ELIM_c0403	176.818	183.659	180.239	155.023	148.98	152.001	-0.240011	0.500041	Transcriptional regulator, MerR family
ELIM_c0404	1048.51	1303.02	1175.77	327.098	353.511	340.304	-1.76607	1.72606e-08	Hydroxylamine reductase
ELIM_c0405	42.552	27.0087	34.7803	20.153	30.3009	25.2269	-0.469611	0.430263	Glucokinase [EC:2.7.1.2]
ELIM_c0406	194.169	194.463	194.316	71.3105	32.826	52.0682	-1.81018	2.84412e-05	Hypothetical protein
ELIM_c0407	620.102	576.186	598.144	623.192	573.193	598.192	0.000961501	0.997482	Hydrolase, alpha/beta hydrolase fold family
ELIM_c0408	705.206	800.658	752.932	1593.63	1348.39	1471.01	0.955541	0.00144455	Uncharacterized protein
ELIM_c0409	716.774	736.437	726.605	894.481	540.367	717.424	-0.013881	0.967132	Deoxyribonuclease IV [EC:3.1.21.2]
ELIM_c0410	295.385	274.889	285.137	359.653	287.859	323.756	0.18441	0.576485	Zinc transporter, ZIP family
ELIM_c0411	2204.44	2032.86	2118.65	1671.15	823.175	1247.16	-0.748166	0.0373643	Alpha-amylase [EC:3.2.1.1]
ELIM_c0412	74.7758	96.6311	85.7035	68.21	58.0768	63.1434	-0.418949	0.340037	Cytochrome c-type biogenesis protein
ELIM_c0413	30.1582	34.8112	32.4847	43.4064	68.1771	55.7917	0.735411	0.146804	Hypothetical protein
ELIM_c0414	4.13126	12.0039	8.06756	0	5.05016	2.52508	-1.41247	0.218772	Signal peptidase, endoplasmic reticulum-type [EC:3.4.-.-]
ELIM_c0415	14.0463	31.8103	22.9283	1.55023	2.52508	2.03765	-2.93244	0.00310434	Hypothetical protein
ELIM_c0416	2.47876	4.20135	3.34005	9.30137	12.6254	10.9634	1.47388	0.120488	Transcriptional response regulator LytT
ELIM_c0417	19.83	23.4075	21.6188	37.2055	20.2006	28.703	0.419552	0.493988	Putative regulatory protein LytS
ELIM_c0418	149.552	162.052	155.802	241.836	244.933	243.384	0.633557	0.0640954	Diguanylate cyclase/phosphodiesterase with PAS/PAC sensor(S)
ELIM_c0419	42.1388	54.6176	48.3782	85.2625	75.7523	80.5074	0.722815	0.10586	Transcriptional regulator
ELIM_c0420	95.4321	104.434	99.9329	168.975	156.555	162.765	0.69373	0.0609299	Methyltransferase cognate corrinoid protein
ELIM_c0421	1628.13	1340.83	1484.48	11014.4	6489.45	8751.91	2.52079	4.89617e-14	Fructose-1,6-bisphosphatase III [EC:3.1.3.11]
ELIM_c0422	471.377	546.776	509.076	387.557	555.517	471.537	-0.113211	0.731924	DegV family protein
ELIM_c0423	10.3281	7.20232	8.76524	44.9566	45.4514	45.204	2.23248	0.000204506	Protein YegP
ELIM_c0424	23.1351	21.607	22.371	4.65068	17.6755	11.1631	-1.00361	0.186657	Cna protein B-type domain
ELIM_c0425	2179.65	3098.2	2638.93	317.797	247.458	282.627	-3.16981	6.85755e-22	Thioredoxin reductase (NADPH) [EC:1.8.1.9]
ELIM_c0426	1457.92	2354.56	1906.24	243.386	194.431	218.908	-3.06498	1.31417e-18	Peroxiredoxin (alkyl hydroperoxide reductase subunit C) [EC:1.11.1.15]
ELIM_c0427	58.6639	105.034	81.8489	32.5548	22.7257	27.6402	-1.47754	0.00522185	Uncharacterized protein
ELIM_c0428	134.679	177.057	155.868	164.324	272.708	218.516	0.468887	0.221226	Cyn operon transcriptional regulator
ELIM_c0429	3106.29	2664.86	2885.58	1122.36	328.26	725.312	-1.93447	9.84568e-06	Helix-turn-helix domain protein
ELIM_c0430	994.394	1289.82	1142.1	66.6598	196.956	131.808	-3.06431	4.38735e-13	Hypothetical protein
ELIM_c0431	742.387	683.02	712.704	554.982	903.978	729.48	0.0289021	0.931412	Accessory gene regulator B
ELIM_c0432	1113.79	1250.8	1182.3	206.18	222.207	214.194	-2.43355	9.59435e-15	AgrD protein
ELIM_c0433	75.602	60.0193	67.8107	18.6027	12.6254	15.6141	-1.98914	0.000510098	Uncharacterized protein
ELIM_c0434	47.5095	36.6118	42.0606	21.7032	35.3511	28.5271	-0.56767	0.311214	Sensory transduction protein LytT
ELIM_c0435	8.67565	10.8035	9.73956	12.4018	5.05016	8.72599	-0.0867666	0.921418	Uncharacterized protein
ELIM_c0436	8.26252	5.40174	6.83213	9.30137	15.1505	12.2259	0.711405	0.407588	Oligopeptide transport system ATP-binding protein
ELIM_c0437	2.89188	0.600193	1.74604	3.10046	2.52508	2.81277	0.452697	0.723668	Dipeptide transport ATP-binding protein dppD
ELIM_c0438	2.47876	7.20232	4.84054	4.65068	2.52508	3.58788	-0.288628	0.799045	Peptide/nickel transport system substrate-binding protein
ELIM_c0439	1.23938	0.600193	0.919786	0	2.52508	1.26254	0.0987623	0.942297	Peptide/nickel transport system permease protein
ELIM_c0440	1.23938	1.20039	1.21988	3.10046	5.05016	4.07531	1.21241	0.328022	Peptide/nickel transport system permease protein
ELIM_c0441	11.9807	9.6031	10.7919	3.10046	7.57523	5.33784	-0.935984	0.324766	Succinylglutamate desuccinylase/aspartoacylase
ELIM_c0442	1129.9	1220.19	1175.05	330.198	262.608	296.403	-1.95521	4.88406e-10	Cd2+/Zn2+-exporting ATPase [EC:3.6.3.3 3.6.3.5]
ELIM_c0443	601.098	472.352	536.725	72.8607	42.9263	57.8935	-3.11526	9.03214e-16	Hypothetical protein
ELIM_c0444	0.413126	0	0.206563	7.75114	10.1003	8.92573	3.63896	0.00251493	Major Facilitator
ELIM_c0445	2.47876	4.20135	3.34005	35.6552	47.9765	41.8159	3.40996	7.68861e-07	Trimethylamine---corrinoid protein Co-methyltransferase [EC:2.1.1.250]
ELIM_c0446	163.185	163.853	163.519	155.023	171.705	163.364	-0.0045024	0.98992	Transcriptional regulator (NifA family)
ELIM_c0447	9.91502	9.0029	9.45896	0	10.1003	5.05016	-0.879347	0.395562	Putative Mg2+ transporter-C (MgtC) family protein
ELIM_c0448	5.78376	4.20135	4.99256	4.65068	15.1505	9.90058	0.786674	0.407819	Two component transcriptional regulator, winged helix family
ELIM_c0449	25.2007	27.0087	26.1047	52.7077	101.003	76.8554	1.48332	0.00301591	Sensory transduction protein kinase
ELIM_c0450	66.1002	71.423	68.7616	77.5114	78.2774	77.8944	0.175871	0.680293	Protein CA_C1420
ELIM_c0451	6074.19	5730.65	5902.42	1965.69	964.58	1465.13	-1.97279	3.27838e-08	Hypothetical protein
ELIM_c0452	12845.3	12307.6	12576.4	10521.4	10620.5	10570.9	-0.24795	0.377528	Enolase [EC:4.2.1.11]
ELIM_c0453	372.226	432.739	402.483	72.8607	37.8762	55.3684	-2.7608	4.41864e-12	Hypothetical protein
ELIM_c0454	19.0038	27.6089	23.3063	3.10046	37.8762	20.4883	-0.24221	0.75192	Phenylacetate-CoA ligase [EC:6.2.1.30]
ELIM_c0455	73.5364	101.433	87.4846	49.6073	50.5016	50.0544	-0.780582	0.0871975	DNA helicase II / ATP-dependent DNA helicase PcrA [EC:3.6.4.12]
ELIM_c0456	58.6639	64.8209	61.7424	7.75114	12.6254	10.1883	-2.4959	8.0189e-05	Carboxymethylenebutenolidase-related protein
ELIM_c0457	25.6138	17.4056	21.5097	32.5548	20.2006	26.3777	0.296088	0.636551	ABC transporter ATP-binding protein
ELIM_c0458	53.7064	55.818	54.7622	57.3584	60.6019	58.9801	0.10176	0.824681	Hypothetical protein
ELIM_c0459	681.245	743.64	712.442	615.44	532.791	574.116	-0.305453	0.318862	Hypothetical protein
ELIM_c0460	171.86	219.071	195.466	156.573	88.3777	122.475	-0.640972	0.107022	Aldehyde-alcohol dehydrogenase
ELIM_c0461	171.034	183.059	177.047	244.936	143.929	194.433	0.145013	0.70087	ATP-binding cassette, subfamily B, bacterial
ELIM_c0462	218.957	187.26	203.109	286.792	212.107	249.449	0.297115	0.396484	ATP-binding cassette, subfamily B, bacterial
ELIM_c0463	0.826252	1.20039	1.01332	0	0	0	-0.512031	0.690746	Hypothetical protein
ELIM_c0464	0	0	0	0	2.52508	1.26254	1.07835	0.394713	Hypothetical protein
ELIM_c0465	2.47876	2.40077	2.43976	3.10046	2.52508	2.81277	0.156137	0.899591	Uroporphyrinogen decarboxylase/methylcobalamin:coenzyme M methyltransferase
ELIM_c0466	21.4825	25.8083	23.6454	13.952	7.57523	10.7636	-1.00172	0.169087	Bacterial regulatory proteins, tetR family
ELIM_c0467	814.684	983.717	899.201	514.676	411.588	463.132	-0.940663	0.00294675	SNARE-like domain protein
ELIM_c0468	303.648	397.328	350.488	91.4634	111.103	101.283	-1.76578	1.43509e-06	Hypothetical protein
ELIM_c0469	685.789	784.453	735.121	120.918	161.605	141.261	-2.35319	3.553e-12	UPF0178 protein ELI_4413
ELIM_c0470	116.915	130.242	123.578	282.141	315.635	298.888	1.25272	0.000244177	Radical SAM domain protein
ELIM_c0471	42.9651	48.0155	45.4903	29.4543	45.4514	37.4529	-0.292488	0.575409	Arsenate reductase [EC:1.20.4.1]
ELIM_c0472	53.7064	53.4172	53.5618	52.7077	78.2774	65.4926	0.264212	0.567541	Putative acetyltransferase [EC:2.3.1.-]
ELIM_c0473	40.0732	39.6128	39.843	41.8561	93.4279	67.642	0.708156	0.160108	Hypothetical protein
ELIM_c0474	79.7333	78.0252	78.8792	37.2055	60.6019	48.9037	-0.695262	0.136645	Hypothetical protein
ELIM_c0475	21.0694	24.0077	22.5386	3.10046	10.1003	6.60038	-1.683	0.0403616	Multidrug ABC transporter ATP-binding protein
ELIM_c0476	297.038	415.934	356.486	12.4018	10.1003	11.2511	-4.76472	6.22209e-20	Uncharacterized protein
ELIM_c0477	355.701	391.926	373.814	434.064	391.387	412.725	0.142965	0.651615	Arylsulfotransferase (ASST)
ELIM_c0478	233.829	273.688	253.759	170.525	166.655	168.59	-0.578762	0.095381	Putative chloride channel protein
ELIM_c0479	3.71813	2.40077	3.05945	0	0	0	-1.6852	0.215769	Sn-glycerol 3-phosphate transport system ATP-binding protein [EC:3.6.3.20]
ELIM_c0480	2.89188	0	1.44594	0	0	0	-0.745054	0.567765	Protein-tyrosine phosphatase [EC:3.1.3.48]
ELIM_c0481	2.06563	2.40077	2.2332	0	0	0	-1.29708	0.341476	Putative transcriptional regulator, TetR family
ELIM_c0482	4.54439	1.80058	3.17248	4.65068	0	2.32534	-0.227918	0.8562	Multiple sugar transport system permease protein
ELIM_c0483	8.67565	13.2043	10.94	1.55023	0	0.775114	-2.56996	0.0286852	Multiple sugar transport system substrate-binding protein
ELIM_c0484	6.61002	10.8035	8.70675	1.55023	2.52508	2.03765	-1.65617	0.138833	3',5'-cyclic-nucleotide phosphodiesterase
ELIM_c0485	111.544	138.044	124.794	40.3059	17.6755	28.9907	-1.98011	5.10176e-05	Transcriptional regulator gntR family
ELIM_c0486	3.71813	4.20135	3.95974	0	12.6254	6.31269	0.436688	0.697721	Sensory transduction protein kinase
ELIM_c0487	8.26252	7.80252	8.03252	4.65068	0	2.32534	-1.26661	0.255231	Uncharacterized protein
ELIM_c0488	7.02314	6.60213	6.81263	3.10046	2.52508	2.81277	-0.993445	0.368191	Uncharacterized protein
ELIM_c0489	9.08877	9.6031	9.34593	4.65068	5.05016	4.85042	-0.808101	0.406578	Uncharacterized protein
ELIM_c0490	13.22	18.606	15.913	4.65068	22.7257	13.6882	-0.269995	0.733278	ABC-2 type transport system ATP-binding protein
ELIM_c0491	7.02314	6.60213	6.81263	4.65068	7.57523	6.11296	-0.163736	0.86781	Uncharacterized transcriptional regulatory protein YcbL
ELIM_c0492	26.4401	33.6108	30.0254	13.952	25.2508	19.6014	-0.615169	0.331639	GTP-binding protein
ELIM_c0493	906.811	905.092	905.952	220.132	260.083	240.108	-1.89425	1.96169e-09	Aspartate ammonia-lyase [EC:4.3.1.1]
ELIM_c0494	7.02314	13.8044	10.4138	4.65068	5.05016	4.85042	-0.934624	0.334821	Uncharacterized protein
ELIM_c0495	1.6525	2.40077	2.02664	1.55023	2.52508	2.03765	-0.0139464	0.991429	Hypothetical protein
ELIM_c0496	14.0463	22.8074	18.4268	7.75114	0	3.87557	-1.78462	0.0535104	Uroporphyrinogen-III decarboxylase-like protein
ELIM_c0497	209.868	244.279	227.073	57.3584	22.7257	40.0421	-2.37938	9.72787e-08	Transcriptional regulator
ELIM_c0498	773.785	663.814	718.799	229.434	214.632	222.033	-1.66943	2.02193e-07	D-lactate dehydrogenase [EC:1.1.1.28]
ELIM_c0499	209.042	232.275	220.658	461.968	265.133	363.551	0.715405	0.0490846	ATP-dependent DNA helicase RecQ [EC:3.6.4.12]
ELIM_c0500	149.138	163.853	156.496	110.066	148.98	129.523	-0.277451	0.461197	Metal dependent phosphohydrolase
ELIM_c0501	139.223	205.266	172.245	164.324	108.578	136.451	-0.314845	0.42685	Hypothetical protein
ELIM_c0502	13.6332	7.20232	10.4177	40.3059	68.1771	54.2415	2.22525	0.000171541	Serpin B
ELIM_c0503	45.857	96.6311	71.2441	31.0046	60.6019	45.8032	-0.636179	0.231776	Transcriptional regulator, AsnC family
ELIM_c0504	23.5482	30.0097	26.7789	4.65068	2.52508	3.58788	-2.49511	0.00384354	Uncharacterized protein
ELIM_c0505	618.863	717.231	668.047	1220.03	861.052	1040.54	0.632976	0.0475516	D-3-phosphoglycerate dehydrogenase [EC:1.1.1.95]
ELIM_c0506	29.3319	38.4124	33.8722	441.815	340.886	391.35	3.47535	4.10848e-21	Oligopeptide transport system ATP-binding protein
ELIM_c0507	23.1351	32.4104	27.7728	376.705	381.287	378.996	3.71015	1.03348e-23	Oligopeptide transport system ATP-binding protein
ELIM_c0508	59.9033	79.8257	69.8645	237.185	320.685	278.935	1.95784	1.4531e-07	Peptide/nickel transport system substrate-binding protein
ELIM_c0509	28.5057	70.2226	49.3642	565.833	429.263	497.548	3.2668	6.92768e-15	Peptide/nickel transport system permease protein
ELIM_c0510	23.9613	45.6147	34.788	356.552	257.558	307.055	3.08644	5.87466e-14	Peptide/nickel transport system permease protein
ELIM_c0511	4.95751	12.0039	8.48069	85.2625	151.505	118.384	3.67206	7.93819e-12	Iron complex transport system ATP-binding protein [EC:3.6.3.34]
ELIM_c0512	12.8069	24.6079	18.7074	190.678	292.909	241.794	3.60649	2.50327e-16	Iron complex transport system permease protein
ELIM_c0513	25.2007	34.211	29.7059	382.906	628.744	505.825	4.00935	2.65034e-25	Iron complex transport system substrate-binding protein
ELIM_c0514	5.37064	11.4037	8.38716	105.415	141.404	123.41	3.76541	1.50212e-13	Formylmethanofuran dehydrogenase subunit E [EC:1.2.99.5]
ELIM_c0515	52.8801	74.424	63.6521	567.383	338.36	452.872	2.78478	2.55841e-13	Uncharacterized protein
ELIM_c0516	57.8376	73.8238	65.8307	713.105	275.233	494.169	2.84394	3.19916e-11	Uncharacterized protein
ELIM_c0517	70.2314	58.2188	64.2251	235.635	222.207	228.921	1.79834	9.53713e-07	Helix-turn-helix domain protein
ELIM_c0518	38.4207	46.8151	42.6179	26.3539	37.8762	32.115	-0.410397	0.448266	Uroporphyrinogen decarboxylase [EC:4.1.1.37]
ELIM_c0519	7.02314	7.80252	7.41283	9.30137	7.57523	8.4383	0.177193	0.845517	Cobalamin biosynthesis CobW
ELIM_c0520	54.9458	67.2217	61.0837	66.6598	95.953	81.3064	0.389515	0.378777	O-acetylhomoserine/O-acetylserine sulfhydrylase
ELIM_c0521	92.9533	111.636	102.295	80.6118	98.478	89.5449	-0.194407	0.633297	PAS/PAC sensor hybrid histidine kinase
ELIM_c0522	185.08	147.648	166.364	421.662	439.364	430.513	1.34899	4.51317e-05	Coenzyme PQQ synthesis protein E
ELIM_c0523	175.165	162.052	168.609	317.797	267.658	292.727	0.78633	0.0201842	Transcriptional regulator, TetR family
ELIM_c0524	4.95751	2.40077	3.67914	1.55023	5.05016	3.30019	-0.188416	0.873611	ABC-2 type transport system permease protein
ELIM_c0525	6.61002	6.00193	6.30597	1.55023	2.52508	2.03765	-1.26106	0.278483	ABC-2 type transport system ATP-binding protein
ELIM_c0526	83.4514	81.0261	82.2388	35.6552	45.4514	40.5533	-1.00432	0.0320539	DNA-binding domain-containing protein, AraC-type
ELIM_c0527	52.0539	44.4143	48.2341	49.6073	47.9765	48.7919	0.0157213	0.974152	Peptidase U61, LD-carboxypeptidase A
ELIM_c0528	209.042	212.468	210.755	139.52	179.281	159.401	-0.403756	0.257494	Cu2+-exporting ATPase [EC:3.6.3.4]
ELIM_c0529	0	0	0	0	0	0	NA	NA	Putative ABC transport system ATP-binding protein
ELIM_c0530	0	1.80058	0.90029	4.65068	2.52508	3.58788	1.33405	0.308725	Putative ABC transport system permease protein
ELIM_c0531	86.3433	100.232	93.2878	99.2146	126.254	112.734	0.260064	0.513765	Sensor histidine kinase
ELIM_c0532	73.5364	98.4317	85.9841	54.258	90.9028	72.5804	-0.256605	0.567166	Vancomycin response regulator VanR
ELIM_c0533	19.0038	17.4056	18.2047	0	0	0	-4.0747	0.000716824	4-carboxymuconolactone decarboxylase [EC:4.1.1.44]
ELIM_c0534	5.37064	4.20135	4.786	13.952	22.7257	18.3389	1.71929	0.0334189	DNA-binding transcriptional activator of copper-responsive regulon genes
ELIM_c0535	278.034	350.513	314.273	83.7123	207.056	145.384	-1.10576	0.00850791	Hypothetical protein
ELIM_c0536	75.1889	78.0252	76.607	32.5548	47.9765	40.2656	-0.921568	0.0539798	Branched-chain amino acid:cation transporter, LIVCS family
ELIM_c0537	2.47876	5.40174	3.94025	0	0	0	-1.99903	0.138792	NADPH-dependent 7-cyano-7-deazaguanine reductase
ELIM_c0538	4.54439	3.00097	3.77268	6.20091	7.57523	6.88807	0.699547	0.497995	ABC-2 type transport system ATP-binding protein
ELIM_c0539	2.06563	3.60116	2.8334	4.65068	0	2.32534	-0.0976479	0.938528	ABC-2 type transport system permease protein
ELIM_c0540	66.9264	75.0242	70.9753	85.2625	88.3777	86.8201	0.283546	0.498295	Penicillin-binding protein
ELIM_c0541	128.069	149.448	138.759	120.918	63.1269	92.0224	-0.554093	0.187736	Hypothetical protein
ELIM_c0542	62.382	61.8199	62.101	55.8082	70.7022	63.2552	0.0145881	0.974171	Transcriptional regulator
ELIM_c0543	205.737	201.065	203.401	240.285	95.953	168.119	-0.250084	0.553371	Transcriptional regulator
ELIM_c0544	23.5482	28.8093	26.1787	31.0046	53.0266	42.0156	0.631871	0.254605	Hypothetical protein
ELIM_c0545	54.9458	63.6205	59.2831	83.7123	123.729	103.721	0.775327	0.0694814	Accessory gene regulator C
ELIM_c0546	15.6988	16.8054	16.2521	9.30137	15.1505	12.2259	-0.407401	0.59043	GCN5-related N-acetyltransferase
ELIM_c0547	19.0038	15.605	17.3044	4.65068	7.57523	6.11296	-1.37544	0.107245	Triosephosphate isomerase (TIM) [EC:5.3.1.1]
ELIM_c0548	5.78376	3.60116	4.69246	12.4018	12.6254	12.5136	1.23311	0.163954	Secondary thiamine-phosphate synthase enzyme
ELIM_c0549	10.7413	5.40174	8.07151	0	7.57523	3.78762	-1.00744	0.358769	Fructose-bisphosphate aldolase, class II [EC:4.1.2.13]
ELIM_c0550	7.43627	4.20135	5.81881	3.10046	0	1.55023	-1.25503	0.299392	Ribulose-phosphate 3-epimerase [EC:5.1.3.1]
ELIM_c0551	20.6563	11.4037	16.03	7.75114	7.57523	7.66319	-0.957506	0.252086	Ribulokinase
ELIM_c0552	60.7295	72.0232	66.3764	88.363	70.7022	79.5326	0.265219	0.540182	Putative deoxyribonucleoside regulator
ELIM_c0553	0.413126	1.20039	0.806756	0	0	0	-0.34395	0.781522	Hypothetical protein
ELIM_c0554	0	0	0	0	0	0	NA	NA	Hypothetical protein
ELIM_c0555	0.413126	0.600193	0.50666	0	0	0	-0.114036	0.921653	Hypothetical protein
ELIM_c0556	14.8725	13.8044	14.3385	12.4018	10.1003	11.2511	-0.306308	0.693938	Hypothetical protein
ELIM_c0557	2.47876	0	1.23938	0	0	0	-0.613184	0.63174	Hypothetical protein
ELIM_c0558	16.525	23.4075	19.9663	32.5548	17.6755	25.1152	0.34737	0.588437	Hypothetical protein
ELIM_c0559	0	0	0	0	0	0	NA	NA	Helix-turn-helix domain protein
ELIM_c0560	25.6138	22.2072	23.9105	13.952	20.2006	17.0763	-0.481182	0.469244	Putative prophage LambdaCh01, repressor protein
ELIM_c0561	152.443	183.059	167.751	204.63	222.207	213.418	0.340709	0.330692	Uncharacterized RNA methyltransferase CTC_01941
ELIM_c0562	946.058	1011.93	978.992	1658.74	856.001	1257.37	0.357677	0.313564	Acetyltransferase, (GNAT) family
ELIM_c0563	87.1696	91.2294	89.1995	192.228	310.585	251.406	1.45709	0.000116246	Putative ABC transport system ATP-binding protein
ELIM_c0564	76.0152	87.6282	81.8217	181.377	260.083	220.73	1.39781	0.000201746	Putative ABC transport system permease protein
ELIM_c0565	186.733	159.651	173.192	382.906	520.166	451.536	1.35576	6.0632e-05	Putative ABC transport system substrate-binding protein
ELIM_c0566	21.4825	27.0087	24.2456	58.9087	60.6019	59.7553	1.25881	0.0127107	N-acetylglucosamine-6-phosphate deacetylase [EC:3.5.1.25]
ELIM_c0567	1466.6	1364.84	1415.72	2015.3	1446.87	1731.08	0.287684	0.35191	Thioredoxin 1
ELIM_c0568	1366.21	1339.03	1352.62	1911.43	2651.33	2281.38	0.743415	0.0153834	NADPH-dependent FMN reductase
ELIM_c0569	3051.35	2887.53	2969.44	1804.47	2194.29	1999.38	-0.564778	0.0543724	Exonuclease SbcC
ELIM_c0570	126.83	156.05	141.44	51.1575	60.6019	55.8797	-1.31556	0.00175801	Exonuclease SbcD
ELIM_c0571	534.585	569.584	552.084	989.045	580.768	784.907	0.503545	0.141068	Hypothetical protein
ELIM_c0572	2286.65	2070.07	2178.36	1854.07	631.269	1242.67	-0.787526	0.0581359	Rubredoxin-type Fe(Cys)4 protein
ELIM_c0573	10.3281	13.8044	12.0663	6.20091	5.05016	5.62553	-0.938804	0.304085	Uncharacterized protein
ELIM_c0574	1.23938	1.20039	1.21988	7.75114	0	3.87557	1.20475	0.344496	Trimethylamine---corrinoid protein Co-methyltransferase [EC:2.1.1.250]
ELIM_c0575	1.23938	0.600193	0.919786	0	2.52508	1.26254	0.0987623	0.942297	Major Facilitator
ELIM_c0576	5.78376	7.20232	6.49304	204.63	136.354	170.492	4.57944	5.71536e-21	Betaine/carnitine transporter, BCCT family
ELIM_c0577	576.311	592.391	584.351	12096.4	13978.8	13037.6	4.42943	1.33672e-53	Betaine/carnitine transporter, BCCT family
ELIM_c0578	8.67565	13.2043	10.94	29.4543	25.2508	27.3526	1.25504	0.0602718	High-affinity choline uptake protein BetT
ELIM_c0579	11.5675	7.80252	9.68502	13.952	17.6755	15.8138	0.624747	0.418195	Sugar phosphate permease
ELIM_c0580	11.9807	9.6031	10.7919	12.4018	10.1003	11.2511	0.0627808	0.938529	Trimethylamine---corrinoid protein Co-methyltransferase [EC:2.1.1.250]
ELIM_c0581	94.6058	95.4308	95.0183	17.0525	10.1003	13.5764	-2.63403	2.1746e-06	Transcriptional regulator, TetR family
ELIM_c0582	64.4476	62.4201	63.4339	24.8036	32.826	28.8148	-1.1157	0.0305234	TetR family transcriptional regulator protein
ELIM_c0583	26.0269	31.8103	28.9186	17.0525	7.57523	12.3139	-1.08853	0.115607	Trimethylamine---corrinoid protein Co-methyltransferase [EC:2.1.1.250]
ELIM_c0584	0	1.20039	0.600193	12.4018	12.6254	12.5136	3.54231	0.00119564	Filamentation induced by cAMP protein fic
ELIM_c0585	87.1696	99.0319	93.1007	299.194	376.237	337.715	1.82584	1.51919e-07	Putative sigma54 specific transcriptional regulator with PAS/PAC sensor
ELIM_c0586	1757.44	1649.33	1703.38	1947.09	388.862	1167.97	-0.522943	0.289294	Ferridoxin
ELIM_c0587	875.001	875.082	875.041	286.792	348.461	317.626	-1.44662	3.85762e-06	PSP1 domain protein
ELIM_c0588	459.396	472.352	465.874	127.119	244.933	186.026	-1.31498	0.0004262	DNA polymerase III subunit delta' [EC:2.7.7.7]
ELIM_c0589	60.7295	85.2275	72.9785	38.7557	58.0768	48.4162	-0.591078	0.217283	Hypothetical protein
ELIM_c0590	114.023	120.639	117.331	71.3105	101.003	86.1568	-0.449896	0.268883	DTMP kinase [EC:2.7.4.9]
ELIM_c0591	139.223	156.65	147.937	91.4634	95.953	93.7082	-0.646612	0.0933575	Arginine/lysine decarboxylase
ELIM_c0592	226.806	291.094	258.95	69.7602	47.9765	58.8684	-2.06739	2.55121e-07	Thioredoxin 1
ELIM_c0593	10.3281	8.40271	9.36543	0	0	0	-3.18471	0.0122495	Helix-turn-helix domain protein
ELIM_c0594	276.381	348.112	312.247	212.381	138.879	175.63	-0.802909	0.0274714	Helix-turn-helix domain protein
ELIM_c0595	825.013	697.425	761.219	271.29	431.788	351.539	-1.10461	0.00121527	Putative capsular polysaccharide biosynthesis protein WcbQ
ELIM_c0596	254.899	248.48	251.689	167.425	191.906	179.665	-0.482778	0.15989	Methionyl-tRNA synthetase [EC:6.1.1.10]
ELIM_c0597	134.679	174.056	154.368	147.272	219.682	183.477	0.236023	0.532637	16S rRNA (cytidine1402-2'-O)-methyltransferase [EC:2.1.1.198]
ELIM_c0598	602.751	584.588	593.67	682.1	853.476	767.788	0.36406	0.237401	Uncharacterized protein
ELIM_c0599	1005.55	936.902	971.225	4695.64	3999.72	4347.68	2.13768	2.06404e-13	Replicative DNA helicase [EC:3.6.4.12]
ELIM_c0600	489.141	462.749	475.945	1542.48	1037.81	1290.14	1.42029	1.01212e-05	Large subunit ribosomal protein L9
ELIM_c0601	2200.72	2271.13	2235.93	4458.45	3987.1	4222.78	0.907356	0.00153262	Phosphoesterase, RecJ-like protein
ELIM_c0602	832.862	923.698	878.28	1401.41	1032.76	1217.08	0.466442	0.133491	Membrane protein
ELIM_c0603	3892.89	3841.84	3867.36	3374.85	2108.44	2741.64	-0.488181	0.129379	Molecular chaperone Hsp33
ELIM_c0604	152.03	241.878	196.954	69.7602	209.581	139.671	-0.500233	0.286241	5'-phosphate synthase pdxT subunit [EC:4.3.3.6]
ELIM_c0605	209.868	333.107	271.488	100.765	146.455	123.61	-1.12169	0.00427391	Pyridoxal 5'-phosphate synthase pdxS subunit [EC:4.3.3.6]
ELIM_c0606	350.331	301.297	325.814	443.365	378.762	411.063	0.332428	0.303027	Transcriptional regulator
ELIM_c0607	41.7257	38.4124	40.0691	97.6643	103.528	100.596	1.29065	0.00268399	Acylphosphatase [EC:3.6.1.7]
ELIM_c0608	1151.38	1496.28	1323.83	1207.63	765.099	986.363	-0.415006	0.21627	Small subunit ribosomal protein S18
ELIM_c0609	1355.47	2039.46	1697.46	1106.86	1108.51	1107.69	-0.606945	0.0577211	Single-strand DNA-binding protein
ELIM_c0610	371.813	541.375	456.594	275.941	255.033	265.487	-0.76708	0.0252828	Small subunit ribosomal protein S6
ELIM_c0611	106.586	101.433	104.01	54.258	65.652	59.955	-0.785392	0.065778	Hypothetical protein
ELIM_c0612	275.968	249.68	262.824	573.584	358.561	466.073	0.818028	0.0184586	Small conductance mechanosensitive channel
ELIM_c0613	333.393	324.705	329.049	489.872	297.959	393.916	0.261992	0.452998	Colicin V production protein
ELIM_c0614	2815.04	3016.57	2915.81	5503.31	3103.32	4303.31	0.55369	0.100219	Hypothetical protein
ELIM_c0615	1911.53	2097.08	2004.3	2305.19	2161.47	2233.33	0.154646	0.592042	Chromosome partitioning protein, ParB family
ELIM_c0616	450.72	520.368	485.544	497.623	381.287	439.455	-0.137561	0.670637	Chromosome partitioning protein
ELIM_c0617	326.37	273.088	299.729	513.125	401.487	457.306	0.603179	0.0661164	Chromosome partitioning protein, ParB family
ELIM_c0618	110.305	104.434	107.369	117.817	174.23	146.024	0.422454	0.275866	16S rRNA (guanine527-N7)-methyltransferase [EC:2.1.1.170]
ELIM_c0619	316.041	331.307	323.674	252.687	237.357	245.022	-0.393989	0.229778	TRNA uridine 5-carboxymethylaminomethyl modification enzyme
ELIM_c0620	532.932	531.771	532.352	196.879	207.056	201.968	-1.37986	1.98208e-05	TRNA modification GTPase [EC:3.6.-.-]
ELIM_c0621	757.26	824.666	790.963	1778.11	1184.26	1481.19	0.894378	0.00528582	SpoIIIJ-associated protein
ELIM_c0622	1301.35	1592.91	1447.13	2650.89	2004.91	2327.9	0.678024	0.0280366	YidC/Oxa1 family membrane protein insertase
ELIM_c0623	437.914	623.001	530.457	575.134	643.895	609.515	0.197173	0.545768	Ribonuclease P protein component [EC:3.1.26.5]
ELIM_c0624	507.319	613.998	560.658	739.459	802.975	771.217	0.453806	0.140112	Chromosomal replication initiator protein
ELIM_c0625	540.369	521.568	530.968	362.753	537.842	450.297	-0.239649	0.468878	DNA polymerase III subunit beta [EC:2.7.7.7]
ELIM_c0626	135.092	132.643	133.867	38.7557	35.3511	37.0534	-1.79623	5.0523e-05	Ribosome-associated protein
ELIM_c0627	416.018	466.951	441.484	350.351	252.508	301.43	-0.535474	0.109033	DNA replication and repair protein RecF
ELIM_c0628	410.647	388.325	399.486	485.221	391.387	438.304	0.134989	0.672246	DNA gyrase subunit B [EC:5.99.1.3]
ELIM_c0629	968.367	779.051	873.709	1967.24	1848.36	1907.8	1.11286	0.00019927	DNA gyrase subunit A [EC:5.99.1.3]
ELIM_c0630	39.247	43.2139	41.2304	79.0616	103.528	91.2949	1.10767	0.0123101	PTS system, galactitol-specific IIA component [EC:2.7.1.200]
ELIM_c0631	786.592	738.238	762.415	573.584	439.364	506.474	-0.578691	0.0658007	Ribulose-phosphate 3-epimerase [EC:5.1.3.1]
ELIM_c0632	779.569	999.922	889.745	649.545	568.143	608.844	-0.538091	0.0859144	PTS system, galactitol-specific IIB component [EC:2.7.1.200]
ELIM_c0633	45.4439	55.818	50.6309	44.9566	20.2006	32.5786	-0.566395	0.29775	Diguanylate cyclase/phosphodiesterase with PAS/PAC sensor(S)
ELIM_c0634	5.78376	9.0029	7.39333	6.20091	5.05016	5.62553	-0.313459	0.750705	Hypothetical protein
ELIM_c0635	10.3281	12.6041	11.4661	20.153	5.05016	12.6016	0.188035	0.818075	Chromate transporter
ELIM_c0636	14.4594	22.2072	18.3333	46.5068	45.4514	45.9791	1.27863	0.0223409	Chromate transporter
ELIM_c0637	8.26252	14.4046	11.3336	60.4589	55.5517	58.0053	2.27187	5.26764e-05	Hypothetical protein
ELIM_c0638	10.7413	7.20232	8.9718	32.5548	50.5016	41.5282	2.0585	0.000947798	Iron complex transport system substrate-binding protein
ELIM_c0639	7.02314	6.00193	6.51254	38.7557	58.0768	48.4162	2.71653	9.72592e-06	Iron complex transport system ATP-binding protein [EC:3.6.3.34]
ELIM_c0640	6.61002	14.4046	10.5073	40.3059	32.826	36.566	1.72048	0.00763916	Iron complex transport system permease protein
ELIM_c0641	21.8957	31.2101	26.5529	210.831	217.157	213.994	2.95398	1.47386e-13	Sarcosine oxidase alpha subunit
ELIM_c0642	35.942	51.6166	43.7793	336.399	441.889	389.144	3.09643	6.39341e-17	Glycerol-3-phosphate dehydrogenase [EC:1.1.5.3]
ELIM_c0643	71.8839	72.6234	72.2537	125.568	118.679	122.124	0.743089	0.0595948	Hypothetical protein
ELIM_c0644	894.005	1583.91	1238.96	86.8128	37.8762	62.3445	-4.1686	3.91358e-23	Radical SAM domain protein
ELIM_c0645	2320.94	2356.36	2338.65	2405.95	1355.97	1880.96	-0.307511	0.362862	NagD protein
ELIM_c0646	1401.32	1778.37	1589.85	785.965	265.133	525.549	-1.55093	0.000231508	Hypothetical protein
ELIM_c0647	54.1195	64.8209	59.4702	41.8561	50.5016	46.1789	-0.361468	0.451469	5-methylthioribose kinase [EC:2.7.1.100]
ELIM_c0648	1.6525	4.80155	3.22703	0	2.52508	1.26254	-0.936061	0.477552	Sulfurtransferase TusA homolog
ELIM_c0649	767.588	803.659	785.624	2585.78	1989.76	2287.77	1.52391	4.42846e-07	Transcriptional regulator, LysR family
ELIM_c0650	830.383	891.287	860.835	1734.7	5845.56	3790.13	2.08113	1.91818e-06	Uncharacterized protein
ELIM_c0651	234.242	278.49	256.366	401.509	1345.87	873.688	1.71623	0.000124543	SirA family protein
ELIM_c0652	444.937	382.923	413.93	3083.4	7779.77	5431.58	3.6336	3.19415e-20	Uncharacterized protein
ELIM_c0653	1973.5	1888.21	1930.86	14920.9	28354.1	21637.5	3.42924	3.18208e-23	Thioredoxin reductase (NADPH) [EC:1.8.1.9]
ELIM_c0654	7.43627	3.60116	5.51871	7.75114	2.52508	5.13811	-0.039013	0.970532	Deoxyribose-phosphate aldolase [EC:4.1.2.4]
ELIM_c0655	29.3319	25.2081	27.27	10.8516	25.2508	18.0512	-0.612274	0.354393	Ribulokinase
ELIM_c0656	14.0463	13.8044	13.9254	12.4018	5.05016	8.72599	-0.549644	0.507969	L-iditol 2-dehydrogenase [EC:1.1.1.14]
ELIM_c0657	67.3395	60.6195	63.9795	89.9132	101.003	95.4582	0.557665	0.18133	Transcriptional regulator, RpiR family
ELIM_c0658	24.3744	13.8044	19.0894	1.55023	7.57523	4.56273	-1.91659	0.0357095	Xylulokinase [EC:2.7.1.17]
ELIM_c0659	2.89188	3.60116	3.24652	1.55023	0	0.775114	-1.11479	0.401444	Protein with conserved CXXC pairs
ELIM_c0660	27.2663	13.8044	20.5354	0	0	0	-4.21639	0.000433683	Sarcosine oxidase alpha subunit
ELIM_c0661	14.4594	13.2043	13.8318	0	0	0	-3.70967	0.0025815	Glycerol-3-phosphate dehydrogenase [EC:1.1.5.3]
ELIM_c0662	3.71813	4.20135	3.95974	3.10046	0	1.55023	-0.814233	0.518407	Deoxyribose-phosphate aldolase [EC:4.1.2.4]
ELIM_c0663	17.3513	9.6031	13.4772	0	7.57523	3.78762	-1.6868	0.0968971	Xylose isomerase domain protein TIM barrel
ELIM_c0664	83.0383	38.4124	60.7253	3.10046	0	1.55023	-4.31268	1.69067e-06	L-iditol 2-dehydrogenase [EC:1.1.1.14]
ELIM_c0665	13.6332	8.40271	11.0179	4.65068	0	2.32534	-1.66418	0.117781	L-iditol 2-dehydrogenase [EC:1.1.1.14]
ELIM_c0666	109.478	119.438	114.458	62.0091	22.7257	42.3674	-1.33747	0.00571374	DNA-binding transcriptional regulator HexR
ELIM_c0667	7.84939	16.2052	12.0273	1.55023	2.52508	2.03765	-2.06927	0.0544076	Hypothetical protein
ELIM_c0668	48.3357	84.0271	66.1814	18.6027	45.4514	32.0271	-1.04526	0.059898	Hypothetical protein
ELIM_c0669	4.13126	9.0029	6.56708	3.10046	0	1.55023	-1.38301	0.24679	Hypothetical protein
ELIM_c0670	19.4169	32.4104	25.9137	1.55023	0	0.775114	-3.70382	0.000494117	Hypothetical protein
ELIM_c0671	582.094	1016.13	799.111	787.516	515.116	651.316	-0.285696	0.436317	N-acetylmuramoyl-L-alanine amidase
ELIM_c0672	91.714	136.244	113.979	244.936	191.906	218.421	0.928335	0.0142626	Putative muramoyl-pentapeptide carboxypeptidase
ELIM_c0673	93.3665	181.258	137.312	165.874	101.003	133.439	-0.0247992	0.954711	Bacteriophage holin
ELIM_c0674	40.8995	60.0193	50.4594	58.9087	35.3511	47.1299	-0.0674893	0.894477	Hypothetical protein
ELIM_c0675	1.23938	0.600193	0.919786	0	5.05016	2.52508	0.765908	0.568904	Trimethylamine---corrinoid protein Co-methyltransferase [EC:2.1.1.250]
ELIM_c0676	0	1.80058	0.90029	1.55023	0	0.775114	0.0384154	0.977173	Major Facilitator
ELIM_c0677	49.5751	45.6147	47.5949	83.7123	83.3276	83.5199	0.788801	0.071582	Arginine utilization regulatory protein
ELIM_c0678	14.0463	11.4037	12.725	1.55023	2.52508	2.03765	-2.16498	0.0408695	Hypothetical protein
ELIM_c0679	57.8376	48.6157	53.2267	32.5548	35.3511	33.9529	-0.63175	0.218068	Two component, sigma54 specific, transcriptional regulator, Fis family
ELIM_c0680	0.413126	0	0.206563	0	0	0	0.156413	0.891924	Hypothetical protein
ELIM_c0681	0.826252	1.20039	1.01332	4.65068	2.52508	3.58788	1.27629	0.315884	Trimethylamine---corrinoid protein Co-methyltransferase [EC:2.1.1.250]
ELIM_c0682	1.6525	1.20039	1.42645	3.10046	5.05016	4.07531	1.05888	0.388766	Xylose Isomerase Domain-Containing protein
ELIM_c0683	2.47876	1.20039	1.83957	3.10046	0	1.55023	-0.0745637	0.955522	Major Facilitator
ELIM_c0684	0.413126	1.80058	1.10685	9.30137	5.05016	7.17576	2.13063	0.0642104	Trimethylamine---corrinoid protein Co-methyltransferase [EC:2.1.1.250]
ELIM_c0685	4.95751	1.20039	3.07895	10.8516	5.05016	7.95087	1.12613	0.284909	Choline/carnitine/betaine transporter
ELIM_c0686	0.413126	0.600193	0.50666	0	0	0	-0.114036	0.921653	Trimethylamine---corrinoid protein Co-methyltransferase [EC:2.1.1.250]
ELIM_c0687	4.95751	4.80155	4.87953	9.30137	2.52508	5.91322	0.287651	0.782373	Tetracycline resistance protein, class C
ELIM_c0688	42.9651	46.8151	44.8901	40.3059	53.0266	46.6663	0.0411768	0.933898	PAS domain S-box
ELIM_c0689	20.2432	24.6079	22.4256	44.9566	30.3009	37.6288	0.734509	0.197577	Transcriptional regulator, NtrC family
ELIM_c0690	28.5057	23.4075	25.9566	38.7557	63.1269	50.9413	0.910049	0.0869996	Trimethylamine---corrinoid protein Co-methyltransferase [EC:2.1.1.250]
ELIM_c0691	4.95751	7.20232	6.07992	20.153	17.6755	18.9143	1.50844	0.0525265	2-iminobutanoate/2-iminopropanoate deaminase [EC:3.5.99.10]
ELIM_c0692	135.092	116.438	125.765	83.7123	73.2273	78.4698	-0.660185	0.101521	Sigma-54-dependent transcriptional response regulator
ELIM_c0693	0.826252	0	0.413126	0	0	0	-0.050517	0.965193	Uncharacterized protein
ELIM_c0694	0	0	0	0	2.52508	1.26254	1.07835	0.394713	Uncharacterized protein
ELIM_c0695	0	0.600193	0.300097	0	0	0	0.0722298	0.950067	Hypothetical protein
ELIM_c0696	0.826252	0.600193	0.713223	1.55023	0	0.775114	0.175023	0.8969	Choline/carnitine/betaine transporter
ELIM_c0697	0	1.20039	0.600193	1.55023	0	0.775114	0.268161	0.839184	Pyruvate ferredoxin oxidoreductase gamma subunit [EC:1.2.7.1]
ELIM_c0698	0.413126	0	0.206563	0	2.52508	1.26254	0.761988	0.564484	Pyruvate ferredoxin oxidoreductase delta subunit [EC:1.2.7.1]
ELIM_c0699	1.23938	2.40077	1.82008	0	2.52508	1.26254	-0.381684	0.777924	Pyruvate ferredoxin oxidoreductase alpha subunit [EC:1.2.7.1]
ELIM_c0700	0.413126	0	0.206563	0	2.52508	1.26254	0.761988	0.564484	Pyruvate ferredoxin oxidoreductase beta subunit [EC:1.2.7.1]
ELIM_c0701	40.0732	60.6195	50.3464	26.3539	5.05016	15.702	-1.48886	0.0205686	XRE family transcriptional regulator
ELIM_c0702	3.71813	8.40271	6.06042	10.8516	47.9765	29.414	2.0525	0.008313	Toxin-antitoxin system, antitoxin component, Xre family
ELIM_c0703	2.06563	1.20039	1.63301	4.65068	27.7759	16.2133	2.72691	0.00519868	Hypothetical protein
ELIM_c0704	12.8069	13.2043	13.0056	66.6598	53.0266	59.8432	2.12282	7.76633e-05	Hypothetical protein
ELIM_c0705	5.78376	3.60116	4.69246	15.5023	10.1003	12.8013	1.28406	0.146477	Pyruvate formate lyase activating enzyme [EC:1.97.1.4]
ELIM_c0706	24.3744	18.606	21.4902	32.5548	47.9765	40.2656	0.841921	0.137898	Choline trimethylamine-lyase [EC:4.3.99.4]
ELIM_c0707	52.467	43.8141	48.1406	82.1621	85.8527	84.0074	0.777483	0.0769358	Pyrroline-5-carboxylate reductase [EC:1.5.1.2]
ELIM_c0708	2.89188	4.20135	3.54662	1.55023	2.52508	2.03765	-0.585347	0.637472	Uncharacterized protein
ELIM_c0709	123.525	157.851	140.688	69.7602	50.5016	60.1309	-1.17776	0.00531049	Trimethylamine---corrinoid protein Co-methyltransferase [EC:2.1.1.250]
ELIM_c0710	117.328	99.0319	108.18	71.3105	65.652	68.4813	-0.641103	0.124756	DNA-binding transcriptional repressor PuuR
ELIM_c0711	69.8183	70.2226	70.0205	170.525	219.682	195.103	1.44366	0.000120947	Alkaline serine protease, subtilase family
ELIM_c0712	2.47876	1.80058	2.13967	6.20091	10.1003	8.15061	1.54544	0.142431	Hypothetical protein
ELIM_c0713	1.6525	0.600193	1.12635	1.55023	0	0.775114	-0.141378	0.917379	NADPH-dependent FMN reductase
ELIM_c0714	3.71813	0.600193	2.15916	0	2.52508	1.26254	-0.542595	0.687737	Acetyl transferase
ELIM_c0715	41.3126	67.2217	54.2671	75.9612	133.829	104.895	0.912155	0.048195	Transcriptional regulator, LysR family
ELIM_c0716	10.7413	16.2052	13.4732	29.4543	40.4012	34.9278	1.29495	0.0365779	Putative transporter
ELIM_c0717	0.413126	0.600193	0.50666	0	0	0	-0.114036	0.921653	Hypothetical protein
ELIM_c0718	0	0	0	0	0	0	NA	NA	Hypothetical protein
ELIM_c0719	0	0	0	0	0	0	NA	NA	Toxin secretion phage lysis holin
ELIM_c0720	1.23938	0	0.619689	0	0	0	-0.19443	0.867062	Putative muramoyl-pentapeptide carboxypeptidase
ELIM_c0721	83.4514	75.6244	79.5379	96.1141	65.652	80.8831	0.0379448	0.929479	Hypothetical protein
ELIM_c0722	188.799	178.858	183.828	110.066	101.003	105.535	-0.782255	0.0350583	Alpha-L-fucosidase
ELIM_c0723	18.5907	22.2072	20.3989	9.30137	0	4.65068	-1.71879	0.0515887	Hypothetical protein
ELIM_c0724	9.08877	8.40271	8.74574	3.10046	0	1.55023	-1.75193	0.124527	Integrase family protein
ELIM_c0725	0.413126	1.20039	0.806756	0	0	0	-0.34395	0.781522	Membrane protein, drug/metabolite transporter (DMT) family
ELIM_c0726	0	0	0	0	0	0	NA	NA	Hypothetical protein
ELIM_c0727	1.6525	0.600193	1.12635	1.55023	0	0.775114	-0.141378	0.917379	Uroporphyrinogen-III decarboxylase-like protein
ELIM_c0728	83.8646	99.6321	91.7483	40.3059	47.9765	44.1412	-1.03415	0.0236461	Tetr family transcriptional regulator
ELIM_c0729	38.4207	40.8132	39.6169	49.6073	55.5517	52.5795	0.390327	0.424399	GntR family transcriptional regulator
ELIM_c0730	15.6988	19.2062	17.4525	17.0525	27.7759	22.4142	0.315059	0.634325	Uncharacterized protein
ELIM_c0731	16.1119	25.2081	20.66	18.6027	25.2508	21.9268	0.0700852	0.914642	Methionine synthase
ELIM_c0732	121.459	109.835	115.647	46.5068	80.8025	63.6547	-0.866098	0.0472259	Trimethylamine---corrinoid protein Co-methyltransferase [EC:2.1.1.250]
ELIM_c0733	19.4169	18.606	19.0115	74.4109	35.3511	54.881	1.48907	0.00708619	Trimethylamine---corrinoid protein Co-methyltransferase [EC:2.1.1.250]
ELIM_c0734	0.413126	0	0.206563	3.10046	2.52508	2.81277	1.9307	0.154955	Glycine betaine transporter
ELIM_c0735	2.47876	2.40077	2.43976	3.10046	7.57523	5.33784	0.835425	0.461907	Major Facilitator
ELIM_c0736	9.5019	9.6031	9.5525	41.8561	50.5016	46.1789	2.15435	0.000255721	Methyltransferase
ELIM_c0737	1.23938	3.60116	2.42027	1.55023	5.05016	3.30019	0.281435	0.819542	Di-/tricarboxylate transporter
ELIM_c0738	2.47876	1.20039	1.83957	6.20091	12.6254	9.41315	1.88035	0.0715632	Uncharacterized protein
ELIM_c0739	0.413126	0	0.206563	0	0	0	0.156413	0.891924	Di-/tricarboxylate transporter
ELIM_c0740	11.5675	6.00193	8.78473	68.21	90.9028	79.5564	3.01215	3.01398e-08	Hypothetical protein
ELIM_c0741	75.1889	90.6292	82.9091	34.105	65.652	49.8785	-0.741482	0.119758	Uncharacterized protein
ELIM_c0742	4.54439	6.60213	5.57326	57.3584	47.9765	52.6675	3.09238	4.11204e-07	Hypothetical protein
ELIM_c0743	0.413126	0.600193	0.50666	0	0	0	-0.114036	0.921653	Trimethylamine---corrinoid protein Co-methyltransferase [EC:2.1.1.250]
ELIM_c0744	1.6525	1.80058	1.72654	0	0	0	-1.00903	0.455608	Transporter
ELIM_c0745	109.892	108.635	109.263	74.4109	93.4279	83.9194	-0.382315	0.345624	ATPase AAA
ELIM_c0746	28.5057	23.4075	25.9566	38.7557	40.4012	39.5785	0.577577	0.291481	Preprotein translocase
ELIM_c0747	7.84939	6.60213	7.22576	17.0525	12.6254	14.8389	0.949323	0.239492	Preprotein translocase
ELIM_c0748	29.7451	49.2159	39.4805	1685.1	1103.46	1394.28	5.05918	6.618e-43	Helix-turn-helix domain protein
ELIM_c0749	2.06563	2.40077	2.2332	9.30137	20.2006	14.751	2.33154	0.0118077	Uncharacterized protein
ELIM_c0750	0.413126	0	0.206563	3.10046	5.05016	4.07531	2.42632	0.0674131	Glucarate transporter
ELIM_c0751	97.4977	67.8219	82.6598	32.5548	58.0768	45.3158	-0.871809	0.0733074	LysR family transcriptional regulator
ELIM_c0752	2.47876	1.20039	1.83957	6.20091	2.52508	4.36299	0.944795	0.431153	Trimethylamine---corrinoid protein Co-methyltransferase [EC:2.1.1.250]
ELIM_c0753	3.30501	0.600193	1.9526	1.55023	5.05016	3.30019	0.453269	0.719177	Trimethylamine---corrinoid protein Co-methyltransferase [EC:2.1.1.250]
ELIM_c0754	6.19689	1.20039	3.69864	0	0	0	-1.9017	0.161075	Sugar phosphate permease
ELIM_c0755	101.216	78.0252	89.6205	68.21	40.4012	54.3056	-0.678467	0.140564	Transcriptional regulator
ELIM_c0756	49.5751	63.6205	56.5978	88.363	93.4279	90.8954	0.667258	0.120767	Homoserine O-succinyltransferase [EC:2.3.1.46]
ELIM_c0757	92.1271	108.035	100.081	417.011	320.685	368.848	1.85674	8.90021e-08	Cysteine synthase A [EC:2.5.1.47]
ELIM_c0758	188.385	226.873	207.629	240.285	219.682	229.984	0.148382	0.666063	O-acetylhomoserine (thiol)-lyase [EC:2.5.1.49]
ELIM_c0759	75.1889	98.4317	86.8103	62.0091	113.629	87.8188	-0.00307765	0.994464	DGTPase [EC:3.1.5.1]
ELIM_c0760	154.509	162.652	158.581	9.30137	2.52508	5.91322	-4.33201	3.56922e-12	Hypothetical protein
ELIM_c0761	266.879	354.714	310.797	201.53	217.157	209.343	-0.561655	0.104102	3-deoxy-7-phosphoheptulonate synthase [EC:2.5.1.54]
ELIM_c0762	220.609	369.119	294.864	117.817	196.956	157.387	-0.897107	0.0250389	Prephenate dehydrogenase [EC:1.3.1.12]
ELIM_c0763	249.528	334.308	291.918	465.068	421.688	443.378	0.596643	0.0709034	TatD DNase family protein [EC:3.1.21.-]
ELIM_c0764	15.6988	14.4046	15.0517	48.0571	78.2774	63.1672	1.96623	0.000234848	CRISPR-associated endoribonuclease Cas6 [EC:3.1.-.-]
ELIM_c0765	21.8957	14.4046	18.1502	141.071	305.534	223.303	3.48964	4.70184e-14	CRISPR-associated protein Csh1
ELIM_c0766	23.1351	28.2091	25.6721	176.726	308.06	242.393	3.15689	4.12928e-14	CRISPR-associated protein Csh2
ELIM_c0767	23.1351	23.4075	23.2713	68.21	199.481	133.846	2.41343	2.02116e-06	CRISPR-associated protein Cas5h
ELIM_c0768	16.9382	15.605	16.2716	263.539	588.343	425.941	4.57455	1.50989e-25	CRISPR-associated endonuclease/helicase Cas3 [EC:3.1.-.- 3.6.4.-]
ELIM_c0769	3.71813	3.60116	3.65965	46.5068	131.304	88.9054	4.31303	6.5261e-12	CRISPR-associated exonuclease Cas4 [EC:3.1.12.1]
ELIM_c0770	5.37064	14.4046	9.88764	113.167	164.13	138.648	3.69946	5.61446e-13	CRISP-associated protein Cas1
ELIM_c0771	3.71813	9.6031	6.66061	17.0525	22.7257	19.8891	1.44419	0.0664921	CRISPR-associated protein Cas2
ELIM_c0772	1224.92	1428.46	1326.69	1109.96	1578.17	1344.07	0.01687	0.957384	Diguanylate cyclase
ELIM_c0773	67.3395	84.0271	75.6833	37.2055	30.3009	33.7532	-1.11059	0.0238041	Methyltransferase small
ELIM_c0774	296.211	370.92	333.565	448.016	249.983	348.999	0.0727531	0.842957	DNA replication protein DnaC
ELIM_c0775	221.436	245.479	233.457	179.826	148.98	164.403	-0.49099	0.162488	DNA replication protein DnaD
ELIM_c0776	2202.79	2576.63	2389.71	517.776	515.116	516.446	-2.18312	2.79068e-13	UDP-N-acetylglucosamine 1-carboxyvinyltransferase [EC:2.5.1.7]
ELIM_c0777	1262.1	1382.25	1322.17	1384.35	989.831	1187.09	-0.151334	0.627614	Polysaccharide deacetylase
ELIM_c0778	1127.01	1286.81	1206.91	1175.07	626.219	900.646	-0.411301	0.242832	Ribonuclease Z
ELIM_c0779	2069.35	1841.99	1955.67	694.502	487.34	590.921	-1.69919	7.88205e-08	Serine protease
ELIM_c0780	335.871	411.133	373.502	137.97	320.685	229.328	-0.701594	0.0820091	Lactoylglutathione lyase [EC:4.4.1.5]
ELIM_c0781	103.281	125.44	114.361	89.9132	126.254	108.084	-0.0904505	0.821225	Uncharacterized protein
ELIM_c0782	66.1002	94.2304	80.1653	88.363	78.2774	83.3202	0.0625202	0.884301	Transcriptional regulator
ELIM_c0783	6.61002	10.2033	8.40665	26.3539	5.05016	15.702	0.873864	0.294591	Putative glutamine transport system permease protein
ELIM_c0784	9.91502	5.40174	7.65838	15.5023	2.52508	9.01368	0.264329	0.777977	Putative glutamine transport system permease protein
ELIM_c0785	17.3513	9.6031	13.4772	34.105	20.2006	27.1528	0.957368	0.153043	Putative glutamine transport system substrate-binding protein
ELIM_c0786	7.84939	9.0029	8.42615	10.8516	5.05016	7.95087	-0.0277468	0.97568	Putative glutamine transport system ATP-binding protein [EC:3.6.3.-]
ELIM_c0787	13.6332	20.4066	17.0199	60.4589	42.9263	51.6926	1.55675	0.00493892	Two component transcriptional regulator, LytTR family
ELIM_c0788	87.9958	86.4279	87.2118	221.683	164.13	192.906	1.1306	0.00248437	Histidine kinase internal region
ELIM_c0789	295.798	305.498	300.648	647.995	838.326	743.161	1.28558	4.74826e-05	F420-0:Gamma-glutamyl ligase
ELIM_c0790	63.6214	87.6282	75.6248	26.3539	32.826	29.5899	-1.31729	0.00955458	Diguanylate cyclase (GGDEF) domain
ELIM_c0791	0	0.600193	0.300097	0	0	0	0.0722298	0.950067	Hypothetical protein
ELIM_c0792	38.0076	31.2101	34.6088	29.4543	53.0266	41.2405	0.21167	0.695769	Homocysteine S-methyltransferase
ELIM_c0793	25.6138	33.0106	29.3122	15.5023	40.4012	27.9518	-0.109453	0.859009	Putative methyltransferase CheR
ELIM_c0794	34.7026	62.4201	48.5614	18.6027	17.6755	18.1391	-1.33788	0.0268485	Transcriptional regulator, DeoR family
ELIM_c0795	90.4746	129.042	109.758	189.128	217.157	203.142	0.871009	0.0200253	Glycerol-1-phosphate dehydrogenase [NAD(P)+] [EC:1.1.1.261]
ELIM_c0796	49.5751	74.424	61.9996	80.6118	80.8025	80.7072	0.374562	0.399947	NagD protein
ELIM_c0797	26.8532	54.0174	40.4353	10.8516	20.2006	15.5261	-1.33278	0.0423229	Uncharacterized protein
ELIM_c0798	78.4939	98.4317	88.4628	97.6643	93.4279	95.5461	0.112523	0.782827	PTS system, glucitol/sorbitol-specific IIC component
ELIM_c0799	74.7758	94.2304	84.5031	58.9087	138.879	98.894	0.197278	0.669211	PTS system, glucitol/sorbitol-specific IIB component [EC:2.7.1.198]
ELIM_c0800	294.972	383.524	339.248	466.619	409.063	437.841	0.365582	0.264323	PTS system, glucitol/sorbitol-specific IIA component [EC:2.7.1.198]
ELIM_c0801	128.482	159.051	143.767	390.657	222.207	306.432	1.08031	0.00427199	Phosphocarrier protein
ELIM_c0802	306.126	374.521	340.324	103.865	148.98	126.422	-1.41539	0.000101146	Aspartate aminotransferase [EC:2.6.1.1]
ELIM_c0803	424.693	442.943	433.818	358.103	320.685	339.394	-0.346988	0.274232	3'-5' exoribonuclease [EC:3.1.-.-]
ELIM_c0804	544.913	563.582	554.247	283.692	164.13	223.911	-1.27294	0.000333321	A/G-specific adenine glycosylase [EC:3.2.2.-]
ELIM_c0805	5231	4896.98	5063.99	5218.07	6380.87	5799.47	0.193086	0.507158	Hypothetical protein
ELIM_c0806	186.32	498.761	342.54	49.6073	45.4514	47.5293	-2.75265	8.11051e-09	Branched-chain amino acid aminotransferase [EC:2.6.1.42]
ELIM_c0807	15.6988	28.8093	22.254	1.55023	0	0.775114	-3.49723	0.00124042	Hypothetical protein
ELIM_c0808	2.47876	3.60116	3.03996	1.55023	0	0.775114	-1.04325	0.434342	Hypothetical protein
ELIM_c0809	1.23938	0.600193	0.919786	1.55023	0	0.775114	0.00629266	0.996305	Cell wall anchor domain protein
ELIM_c0810	1.6525	3.60116	2.62683	1.55023	0	0.775114	-0.882793	0.511753	Cell wall anchor domain protein
ELIM_c0811	0.826252	0.600193	0.713223	0	0	0	-0.275078	0.820841	Sortase A [EC:3.4.22.70]
ELIM_c0812	0.826252	0	0.413126	0	0	0	-0.050517	0.965193	Hypothetical protein
ELIM_c0813	35.942	33.6108	34.7764	6.20091	7.57523	6.88807	-2.1646	0.00344699	Hypothetical protein
ELIM_c0814	0	0	0	0	0	0	NA	NA	Hypothetical protein
ELIM_c0815	1.6525	1.80058	1.72654	1.55023	2.52508	2.03765	0.131029	0.920323	Chromosome partitioning protein
ELIM_c0816	1.23938	2.40077	1.82008	4.65068	2.52508	3.58788	0.742154	0.546858	Chromosome partitioning protein, ParB family
ELIM_c0817	0	0	0	0	0	0	NA	NA	Hypothetical protein
ELIM_c0818	0	0	0	0	0	0	NA	NA	Hypothetical protein
ELIM_c0819	0.413126	0	0.206563	0	0	0	0.156413	0.891924	Hypothetical protein
ELIM_c0820	0	0	0	0	0	0	NA	NA	Hypothetical protein
ELIM_c0821	0.413126	0.600193	0.50666	0	0	0	-0.114036	0.921653	Hypothetical protein
ELIM_c0822	0.413126	0.600193	0.50666	0	0	0	-0.114036	0.921653	Hypothetical protein
ELIM_c0823	0	0.600193	0.300097	0	0	0	0.0722298	0.950067	Anti-restriction protein ArdA
ELIM_c0824	0	0.600193	0.300097	4.65068	0	2.32534	1.50856	0.268935	Hypothetical protein
ELIM_c0825	0.413126	0	0.206563	3.10046	2.52508	2.81277	1.9307	0.154955	Hypothetical protein
ELIM_c0826	0.826252	0.600193	0.713223	3.10046	2.52508	2.81277	1.23482	0.350471	Hypothetical protein
ELIM_c0827	0	0	0	0	0	0	NA	NA	Putative uncharacterized protein
ELIM_c0828	0	0	0	0	0	0	NA	NA	Hypothetical protein
ELIM_c0829	0	0	0	0	0	0	NA	NA	TPR repeat-containing protein
ELIM_c0830	0.413126	0.600193	0.50666	0	0	0	-0.114036	0.921653	Hypothetical protein
ELIM_c0831	0	0.600193	0.300097	0	0	0	0.0722298	0.950067	Hypothetical protein
ELIM_c0832	0	0	0	1.55023	0	0.775114	0.815534	0.486266	Hypothetical protein
ELIM_c0833	0.826252	0	0.413126	0	2.52508	1.26254	0.473369	0.723838	Type IV secretion system protein VirD4
ELIM_c0834	0.413126	0.600193	0.50666	0	0	0	-0.114036	0.921653	Aspartyl glutamyl-tRNA(Asn Gln) amidotransferase, subunit A
ELIM_c0835	0	0.600193	0.300097	0	0	0	0.0722298	0.950067	Hypothetical protein
ELIM_c0836	25.6138	29.4095	27.5116	9.30137	17.6755	13.4885	-1.00287	0.144619	Hypothetical protein
ELIM_c0837	0	0.600193	0.300097	0	2.52508	1.26254	0.651485	0.624181	Hypothetical protein
ELIM_c0838	0	0	0	3.10046	0	1.55023	1.58268	0.225619	Type IV secretion-like conjugative transfer system protein TraC
ELIM_c0839	0.413126	0	0.206563	0	0	0	0.156413	0.891924	CHAP domain
ELIM_c0840	0	0.600193	0.300097	1.55023	0	0.775114	0.545866	0.671068	CHAP domain
ELIM_c0841	28.5057	39.6128	34.0592	26.3539	27.7759	27.0649	-0.315003	0.58458	Helix-turn-helix domain protein
ELIM_c0842	328.435	236.476	282.456	31.0046	32.826	31.9153	-3.06981	1.26597e-12	ArsR family transcriptional regulator
ELIM_c0843	54.1195	51.0164	52.568	7.75114	25.2508	16.501	-1.66495	0.00713883	4fe-4s ferredoxin, iron-sulfur binding
ELIM_c0844	25.6138	31.2101	28.4119	17.0525	22.7257	19.8891	-0.501818	0.423805	Heterodisulfide reductase subunit A-like protein
ELIM_c0845	14.0463	11.4037	12.725	6.20091	7.57523	6.88807	-0.799075	0.361056	Probable ferredoxin MJ0251-putative Fe-S containing oxidoreductase
ELIM_c0846	50.4014	57.6186	54.01	43.4064	55.5517	49.479	-0.133477	0.781022	Glycine cleavage system H protein
ELIM_c0847	11.9807	13.8044	12.8926	9.30137	22.7257	16.0135	0.241149	0.749708	DGC domain
ELIM_c0848	11.5675	8.40271	9.98512	9.30137	10.1003	9.70084	-0.0475051	0.95548	DGC domain
ELIM_c0849	34.7026	46.2149	40.4587	29.4543	40.4012	34.9278	-0.217465	0.686328	ADP-ribose pyrophosphatase [EC:3.6.1.13]
ELIM_c0850	21.8957	25.2081	23.5519	3.10046	0	1.55023	-3.05151	0.00199899	CO dehydrogenase/acetyl-CoA synthase delta subunit
ELIM_c0851	37.1813	52.817	44.9992	4.65068	17.6755	11.1631	-1.97355	0.00394122	Cysteine desulfurase
ELIM_c0852	8.26252	15.605	11.9338	6.20091	10.1003	8.15061	-0.509748	0.559009	Arsenical resistance operon tranS-acting repressor
ELIM_c0853	18.5907	24.0077	21.2992	7.75114	5.05016	6.40065	-1.5228	0.0609357	Glutamine amidotransferase
ELIM_c0854	99.5634	126.641	113.102	32.5548	40.4012	36.478	-1.59721	0.000551445	Arsenite-transporting ATPase [EC:3.6.3.16]
ELIM_c0855	55.3589	47.4153	51.3871	20.153	35.3511	27.752	-0.8889	0.104104	ArsR family transcriptional regulator
ELIM_c0856	48.7489	40.8132	44.781	10.8516	7.57523	9.21341	-2.09972	0.0017461	Arsenite efflux ATP-binding protein ArsA
ELIM_c0857	39.6601	36.0116	37.8358	1.55023	0	0.775114	-4.22235	3.30362e-05	Arsenate reductase [EC:1.20.4.1]
ELIM_c0858	9.5019	10.8035	10.1527	4.65068	15.1505	9.90058	-0.0955338	0.912452	Redox-active disulfide protein 2
ELIM_c0859	32.637	29.4095	31.0232	12.4018	20.2006	16.3012	-0.908806	0.159569	Uncharacterized protein
ELIM_c0860	39.6601	40.8132	40.2366	12.4018	27.7759	20.0888	-1.00286	0.099203	ATPase associated with various cellular activities AAA_5
ELIM_c0861	0.413126	3.00097	1.70705	1.55023	0	0.775114	-0.45241	0.740112	Sigma-70, region 4
ELIM_c0862	2.47876	7.20232	4.84054	0	0	0	-2.26197	0.0909657	Hypothetical protein
ELIM_c0863	21.8957	28.8093	25.3525	12.4018	12.6254	12.5136	-0.944407	0.176265	Integrase family protein
ELIM_c0864	632.909	617.599	625.254	249.587	151.505	200.546	-1.60062	4.49748e-06	Hypothetical protein
ELIM_c0865	15.6988	9.6031	12.6509	0	0	0	-3.58409	0.00390378	Diguanylate cyclase/phosphodiesterase with PAS/PAC sensor(S)
ELIM_c0866	65.687	58.2188	61.9529	1.55023	2.52508	2.03765	-4.32931	7.11822e-07	Hypothetical protein
ELIM_c0867	47.5095	37.8122	42.6608	0	0	0	-5.17429	5.28102e-06	Cell wall anchor domain protein
ELIM_c0868	19.83	21.607	20.7185	1.55023	0	0.775114	-3.41965	0.00162722	Sortase A [EC:3.4.22.70]
ELIM_c0869	22.7219	40.8132	31.7675	4.65068	2.52508	3.58788	-2.71822	0.00141915	Helix-turn-helix domain protein
ELIM_c0870	112.37	114.637	113.504	142.621	111.103	126.862	0.165899	0.665139	Hypothetical protein
ELIM_c0871	177.644	192.062	184.853	125.568	68.1771	96.8728	-0.88856	0.0275787	Methylase
ELIM_c0872	112.783	133.243	123.013	21.7032	40.4012	31.0522	-1.96625	4.15529e-05	Endonuclease III [EC:4.2.99.18]
ELIM_c0873	25.6138	48.6157	37.1147	0	0	0	-4.97172	1.56465e-05	Hypothetical protein
ELIM_c0874	6.19689	1.20039	3.69864	4.65068	2.52508	3.58788	-0.0215159	0.985454	Pyruvate ferredoxin oxidoreductase gamma subunit [EC:1.2.7.1]
ELIM_c0875	1.23938	1.20039	1.21988	0	0	0	-0.669611	0.610989	Pyruvate ferredoxin oxidoreductase delta subunit [EC:1.2.7.1]
ELIM_c0876	3.30501	4.80155	4.05328	0	0	0	-2.04711	0.128766	Pyruvate ferredoxin oxidoreductase alpha subunit [EC:1.2.7.1]
ELIM_c0877	2.06563	1.80058	1.93311	1.55023	5.05016	3.30019	0.488778	0.694713	Pyruvate ferredoxin oxidoreductase beta subunit [EC:1.2.7.1]
ELIM_c0878	15.6988	17.4056	16.5522	3.10046	10.1003	6.60038	-1.25929	0.144694	4-hydroxybutyryl-CoA dehydratase / vinylacetyl-CoA-Delta-isomerase [EC:4.2.1.120 5.3.3.3]
ELIM_c0879	17.7644	12.6041	15.1842	6.20091	22.7257	14.4633	-0.135275	0.861684	Putative aspartate transaminase
ELIM_c0880	11.9807	17.4056	14.6931	23.2534	7.57523	15.4143	0.122401	0.871432	Glutamate dehydrogenase (NAD(P)+) [EC:1.4.1.3]
ELIM_c0881	5.78376	6.00193	5.89285	3.10046	7.57523	5.33784	-0.169952	0.869475	Glutamate mutase, mutL
ELIM_c0882	5.78376	6.60213	6.19295	24.8036	27.7759	26.2898	1.93234	0.00656283	Dimethylamine corrinoid protein
ELIM_c0883	165.664	151.849	158.756	224.783	189.381	207.082	0.380695	0.278691	Transcriptional regulator
ELIM_c0884	3.71813	13.2043	8.46119	7.75114	0	3.87557	-0.783434	0.468272	Transcriptional regulator, GntR family
ELIM_c0885	7.84939	13.2043	10.5268	38.7557	50.5016	44.6286	1.98176	0.00100751	Hypothetical protein
ELIM_c0886	2.89188	1.80058	2.34623	17.0525	25.2508	21.1516	2.7938	0.000869642	D-isomer specific 2-hydroxyacid dehydrogenase
ELIM_c0887	21.4825	24.6079	23.0452	13.952	15.1505	14.5513	-0.622112	0.364464	Na+:H+ antiporter, NhaC family
ELIM_c0888	2.47876	2.40077	2.43976	12.4018	17.6755	15.0387	2.27552	0.0117637	Pyruvate formate lyase activating enzyme [EC:1.97.1.4]
ELIM_c0889	17.7644	14.4046	16.0845	32.5548	22.7257	27.6402	0.750012	0.237076	Formate C-acetyltransferase [EC:2.3.1.54]
ELIM_c0890	0	0	0	0	2.52508	1.26254	1.07835	0.394713	Hypothetical protein
ELIM_c0891	26.0269	22.2072	24.117	27.9041	30.3009	29.1025	0.250631	0.671024	Neurotransmitter:Na+ symporter, NSS family
ELIM_c0892	2.06563	7.80252	4.93407	6.20091	7.57523	6.88807	0.408665	0.691742	1-(5-phosphoribosyl)-5-amino-4-imidazole-carboxylate (AIR) carboxylase
ELIM_c0893	18.5907	16.8054	17.698	21.7032	40.4012	31.0522	0.735172	0.236098	Methionyl-tRNA synthetase [EC:6.1.1.10]
ELIM_c0894	149.138	163.853	156.496	63.5593	55.5517	59.5555	-1.35375	0.000883149	TetR family transcriptional regulator
ELIM_c0895	0.413126	1.20039	0.806756	0	0	0	-0.34395	0.781522	Uroporphyrinogen decarboxylase (URO-D)
ELIM_c0896	0.413126	0	0.206563	1.55023	0	0.775114	0.633632	0.617823	Hypothetical protein
ELIM_c0897	0.826252	0.600193	0.713223	6.20091	5.05016	5.62553	2.1489	0.0766795	Solute carrier family 13 (sodium-dependent dicarboxylate transporter), member 2/3/5
ELIM_c0898	0.413126	1.20039	0.806756	0	5.05016	2.52508	0.886076	0.511487	Predicted Uroporphyrinogen-III decarboxylase-like protein
ELIM_c0899	0	0	0	0	0	0	NA	NA	Hypothetical protein
ELIM_c0900	377.597	336.108	356.853	66.6598	35.3511	51.0054	-2.70554	1.82012e-11	Response regulator receiver protein
ELIM_c0901	5.78376	7.20232	6.49304	13.952	5.05016	9.5011	0.530823	0.56279	Hypothetical protein
ELIM_c0902	3.30501	4.20135	3.75318	4.65068	5.05016	4.85042	0.294684	0.788575	HD Domain
ELIM_c0903	1.6525	3.00097	2.32674	1.55023	2.52508	2.03765	-0.144247	0.9108	Ammonium transporter, Amt family
ELIM_c0904	34.7026	26.4085	30.5555	57.3584	73.2273	65.2928	1.04421	0.0331265	Succinyl-diaminopimelate desuccinylase [EC:3.5.1.18]
ELIM_c0905	70.6445	67.8219	69.2332	145.721	63.1269	104.424	0.598001	0.19071	Multidrug export protein MepA
ELIM_c0906	357.767	396.128	376.947	339.5	861.052	600.276	0.650333	0.108308	Electron transfer flavoprotein beta subunit
ELIM_c0907	934.904	1103.76	1019.33	1744.01	2227.12	1985.56	0.949081	0.00184894	Acyl-coa dehydrogenase, short-chain specific
ELIM_c0908	31.8107	40.8132	36.3119	15.5023	15.1505	15.3264	-1.16856	0.064773	Amidohydrolase
ELIM_c0909	87.5827	108.635	98.1089	58.9087	83.3276	71.1181	-0.466446	0.27787	Phosphoglycolate phosphatase [EC:3.1.3.18]
ELIM_c0910	16.525	18.0058	17.2654	46.5068	47.9765	47.2417	1.39163	0.0112258	L-serine dehydratase [EC:4.3.1.17]
ELIM_c0911	23.5482	21.0068	22.2775	54.258	88.3777	71.3178	1.59943	0.00147527	Uncharacterized protein
ELIM_c0912	3344.67	3246.45	3295.56	6036.59	4083.05	5059.82	0.610969	0.0494231	Gluconate 5-dehydrogenase [EC:1.1.1.69]
ELIM_c0913	306.539	322.904	314.722	342.6	255.033	298.817	-0.067671	0.83992	Glycerophosphoryl diester phosphodiesterase [EC:3.1.4.46]
ELIM_c0914	11.1544	13.2043	12.1793	4.65068	2.52508	3.58788	-1.43975	0.141038	Methylated-DNA-protein-cysteine methyltransferase related protein
ELIM_c0915	38.0076	54.0174	46.0125	21.7032	30.3009	26.0021	-0.804593	0.151968	Coenzyme F420 hydrogenase subunit beta
ELIM_c0916	19.4169	34.211	26.814	7.75114	2.52508	5.13811	-2.0408	0.0132824	Transcriptional regulator
ELIM_c0917	185.907	274.889	230.398	192.228	270.183	231.206	-0.000401351	0.999135	Ethanolamine utilization protein EutL
ELIM_c0918	30.5713	31.8103	31.1908	23.2534	53.0266	38.14	0.239756	0.67308	NADH-quinone oxidoreductase subunit F 2
ELIM_c0919	140.05	148.848	144.449	195.329	376.237	285.783	0.954456	0.0135578	Aldehyde:ferredoxin oxidoreductase [EC:1.2.7.5]
ELIM_c0920	2.89188	3.60116	3.24652	0	2.52508	1.26254	-0.961298	0.464072	Uncharacterized protein
ELIM_c0921	4.13126	7.80252	5.96689	0	0	0	-2.56142	0.0521104	CO dehydrogenase/acetyl-CoA synthase delta subunit, TIM barrel
ELIM_c0922	40.4863	50.4163	45.4513	91.4634	106.053	98.7584	1.08904	0.0117558	Possible hydrolase
ELIM_c0923	739.495	913.494	826.495	99.2146	138.879	119.047	-2.76311	1.82101e-15	Arsenite efflux ATP-binding protein ArsA
ELIM_c0924	1060.49	1166.78	1113.64	393.758	148.98	271.369	-1.97861	8.35527e-07	Hypothetical protein
ELIM_c0925	17.3513	21.607	19.4791	0	2.52508	1.26254	-3.25873	0.00260163	Transcriptional regulator
ELIM_c0926	53.7064	62.4201	58.0632	15.5023	25.2508	20.3765	-1.47893	0.00861368	Uncharacterized protein
ELIM_c0927	5.37064	10.2033	7.78696	1.55023	2.52508	2.03765	-1.50961	0.184636	Predicted transcriptional regulator
ELIM_c0928	12.8069	18.0058	15.4064	13.952	22.7257	18.3389	0.211413	0.764835	ABC-2 type transport system ATP-binding protein
ELIM_c0929	7.84939	8.40271	8.12605	7.75114	17.6755	12.7133	0.53557	0.522921	Hypothetical protein
ELIM_c0930	41.3126	50.4163	45.8644	89.9132	70.7022	80.3077	0.797735	0.0762356	TfoX, N-terminal domain protein
ELIM_c0931	32.2238	31.8103	32.017	48.0571	27.7759	37.9165	0.259813	0.635528	HAD-superfamily hydrolase
ELIM_c0932	153.27	166.854	160.062	144.171	141.404	142.788	-0.160553	0.657768	Sigma-54-dependent transcriptional response regulator
ELIM_c0933	1.6525	0.600193	1.12635	1.55023	0	0.775114	-0.141378	0.917379	Trimethylamine---corrinoid protein Co-methyltransferase [EC:2.1.1.250]
ELIM_c0934	1.23938	2.40077	1.82008	1.55023	0	0.775114	-0.527415	0.69835	Major Facilitator
ELIM_c0935	19.0038	34.211	26.6074	7.75114	22.7257	15.2384	-0.803414	0.257636	4'-phosphopantetheinyl transferase [EC:2.7.8.-]
ELIM_c0936	14.8725	25.8083	20.3404	23.2534	65.652	44.4527	1.04112	0.0895599	Branched-chain amino acid
ELIM_c0937	3.71813	7.80252	5.76032	6.20091	2.52508	4.36299	-0.264744	0.805307	Branched-chain amino acid transport
ELIM_c0938	25.2007	37.8122	31.5064	23.2534	42.9263	33.0899	0.0418478	0.94246	NADPH-dependent 7-cyano-7-deazaguanine reductase
ELIM_c0939	8.67565	14.4046	11.5401	0	2.52508	1.26254	-2.53381	0.0281091	Multidrug export protein MepA
ELIM_c0940	311.084	244.879	277.981	187.578	103.528	145.553	-0.898655	0.0200545	Phosphoribosyl-ATP pyrophosphohydrolase / phosphoribosyl-AMP cyclohydrolase [EC:3.6.1.31 3.5.4.19]
ELIM_c0941	124.351	96.031	110.191	43.4064	42.9263	43.1664	-1.31523	0.0034917	Cyclase [EC:4.1.3.-]
ELIM_c0942	121.459	93.03	107.245	48.0571	47.9765	48.0168	-1.12943	0.0111474	Phosphoribosylformimino-5-aminoimidazole carboxamide ribotide isomerase [EC:5.3.1.16]
ELIM_c0943	84.2777	71.423	77.8504	93.0137	106.053	99.5335	0.339541	0.406562	Glutamine amidotransferase [EC:2.4.2.-]
ELIM_c0944	177.644	151.849	164.747	255.788	151.505	203.646	0.310242	0.413614	Imidazoleglycerol-phosphate dehydratase [EC:4.2.1.19]
ELIM_c0945	199.953	147.047	173.5	297.644	154.03	225.837	0.382163	0.337238	Histidinol-phosphate aminotransferase [EC:2.6.1.9]
ELIM_c0946	149.138	138.645	143.892	446.466	376.237	411.351	1.49481	6.18739e-06	Histidinol dehydrogenase [EC:1.1.1.23]
ELIM_c0947	73.9495	84.0271	78.9883	97.6643	60.6019	79.1331	0.0224795	0.958941	ATP phosphoribosyltransferase [EC:2.4.2.17]
ELIM_c0948	221.849	253.882	237.865	120.918	65.652	93.2849	-1.29691	0.0011033	ATP phosphoribosyltransferase regulatory subunit
ELIM_c0949	558.133	754.443	656.288	1077.41	1027.71	1052.56	0.673419	0.0309907	Diguanylate cyclase/phosphodiesterase with PAS/PAC sensor(S)
ELIM_c0950	154.096	172.256	163.176	412.361	398.962	405.661	1.29619	7.13875e-05	Phosphoglycolate phosphatase [EC:3.1.3.18]
ELIM_c0951	305.3	361.316	333.308	731.707	770.149	750.928	1.15678	0.00018468	TRNA nucleotidyltransferase (CCA-adding enzyme) [EC:2.7.7.72 3.1.3.- 3.1.4.-]
ELIM_c0952	217.304	263.485	240.395	508.475	636.32	572.397	1.232	0.000154205	16S rRNA (adenine1518-N6/adenine1519-N6)-dimethyltransferase [EC:2.1.1.182]
ELIM_c0953	5009.98	4340	4674.99	1827.72	1131.23	1479.48	-1.63374	5.6846e-07	Hypothetical protein
ELIM_c0954	203.671	219.071	211.371	122.468	68.1771	95.3225	-1.10122	0.00554018	Transcriptional regulator
ELIM_c0955	89.6483	135.044	112.346	2390.45	4100.73	3245.59	4.76934	3.24099e-40	4Fe-4S ferredoxin iron-sulfur binding domain protein
ELIM_c0956	343.308	471.152	407.23	3643.04	4408.79	4025.91	3.26243	1.18061e-25	5-methyltetrahydrofolate--homocysteine methyltransferase [EC:2.1.1.13]
ELIM_c0957	9558.91	7777.31	8668.11	7839.5	6125.84	6982.67	-0.30785	0.307074	Formate--tetrahydrofolate ligase [EC:6.3.4.3]
ELIM_c0958	1242.27	886.486	1064.38	2061.8	1974.61	2018.21	0.910734	0.00327548	Formimidoyltetrahydrofolate cyclodeaminase
ELIM_c0959	2730.76	2058.66	2394.71	2241.63	2537.7	2389.67	-0.00357218	0.990614	Methylenetetrahydrofolate dehydrogenase (NADP+) / methenyltetrahydrofolate cyclohydrolase [EC:1.5.1.5 3.5.4.9]
ELIM_c0960	714.708	453.746	584.227	635.593	1179.21	907.402	0.619001	0.0993503	Methylenetetrahydrofolate reductase
ELIM_c0961	2801.41	1719.55	2260.48	5449.05	5093.08	5271.07	1.20372	0.000211409	Methylenetetrahydrofolate reductase
ELIM_c0962	6079.15	4034.5	5056.82	12673.1	16193.3	14433.2	1.49162	3.39886e-06	Dihydrolipoamide dehydrogenase [EC:1.8.1.4]
ELIM_c0963	834.928	618.799	726.864	916.185	1459.5	1187.84	0.694557	0.0417797	Glycine cleavage system H protein
ELIM_c0964	1251.77	843.272	1047.52	609.239	881.252	745.246	-0.486712	0.153624	Amidohydrolase
ELIM_c0965	83.0383	103.833	93.4359	35.6552	22.7257	29.1905	-1.58869	0.00129251	D-alanyl-D-alanine dipeptidase [EC:3.4.13.22]
ELIM_c0966	139.223	189.061	164.142	116.267	108.578	112.423	-0.530569	0.167046	Multidrug export protein MepA
ELIM_c0967	3924.7	4115.53	4020.11	3582.58	2507.4	3044.99	-0.394769	0.199306	UPF0182 protein ELI_0382
ELIM_c0968	468.072	758.044	613.058	373.605	696.922	535.263	-0.196367	0.607639	Hypothetical protein
ELIM_c0969	661.415	916.495	788.955	764.262	1095.88	930.073	0.231918	0.486711	Linocin_m18 bacteriocin protein
ELIM_c0970	46.2701	74.424	60.347	178.276	239.882	209.079	1.75316	1.30325e-05	Inner-membrane translocator
ELIM_c0971	173.1	214.269	193.684	72.8607	42.9263	57.8935	-1.67113	6.46853e-05	Hypothetical protein
ELIM_c0972	1.23938	0.600193	0.919786	0	2.52508	1.26254	0.0987623	0.942297	Chew protein
ELIM_c0973	13.6332	10.8035	12.2183	10.8516	17.6755	14.2636	0.171482	0.823064	Diguanylate cyclase/phosphodiesterase with PAS/PAC sensor(S)
ELIM_c0974	0	0	0	0	0	0	NA	NA	Purine-binding chemotaxis protein CheW
ELIM_c0975	2.47876	1.80058	2.13967	1.55023	2.52508	2.03765	-0.0756172	0.953383	Chemotaxis protein methyltransferase CheR [EC:2.1.1.80]
ELIM_c0976	1.23938	1.20039	1.21988	0	5.05016	2.52508	0.556155	0.676264	Two-component system, chemotaxis family, response regulator CheB [EC:3.1.1.61]
ELIM_c0977	1.23938	0	0.619689	0	2.52508	1.26254	0.290128	0.829931	Two-component system, chemotaxis family, response regulator CheY
ELIM_c0978	4.95751	1.80058	3.37905	1.55023	10.1003	5.82527	0.528599	0.637318	Chemotaxis protein CheC
ELIM_c0979	1.6525	0	0.826252	0	0	0	-0.326103	0.784973	Chemotaxis protein CheD [EC:3.5.1.44]
ELIM_c0980	6.19689	6.60213	6.39951	0	0	0	-2.66943	0.0416211	Methyl-accepting chemotaxis protein
ELIM_c0981	0.826252	0.600193	0.713223	0	0	0	-0.275078	0.820841	Two-component system, chemotaxis family, response regulator CheY
ELIM_c0982	4.13126	3.60116	3.86621	0	0	0	-1.99022	0.140521	Chemotaxis protein CheC
ELIM_c0983	0.413126	0.600193	0.50666	0	0	0	-0.114036	0.921653	Chemotaxis protein CheD [EC:3.5.1.44]
ELIM_c0984	1.23938	1.80058	1.51998	0	0	0	-0.874718	0.51449	Response regulator/GGDEF domain protein
ELIM_c0985	8.67565	2.40077	5.53821	6.20091	10.1003	8.15061	0.427007	0.665637	Two-component system, chemotaxis family, sensor kinase CheA [EC:2.7.13.3]
ELIM_c0986	0.826252	0.600193	0.713223	6.20091	2.52508	4.36299	1.81447	0.150766	Purine-binding chemotaxis protein CheW
ELIM_c0987	79.7333	69.6224	74.6779	57.3584	35.3511	46.3548	-0.642499	0.17517	CAAX amino protease family protein
ELIM_c0988	268.945	254.482	261.714	241.836	252.508	247.172	-0.0825636	0.803341	Protease
ELIM_c0989	40.8995	37.212	39.0557	27.9041	25.2508	26.5774	-0.525722	0.347595	Uncharacterized protein
ELIM_c0990	99.1502	122.439	110.795	172.075	176.755	174.415	0.643677	0.0807473	M6 family metalloprotease domain protein
ELIM_c0991	0	0	0	0	0	0	NA	NA	Response regulator receiver and sarp domain protein
ELIM_c0992	2.06563	1.20039	1.63301	1.55023	2.52508	2.03765	0.171992	0.895935	Hypothetical protein
ELIM_c0993	2.06563	0.600193	1.33291	4.65068	0	2.32534	0.550416	0.67903	Hypothetical protein
ELIM_c0994	1.23938	0.600193	0.919786	1.55023	2.52508	2.03765	0.643507	0.63223	Hypothetical protein
ELIM_c0995	3.71813	4.20135	3.95974	7.75114	10.1003	8.92573	0.98803	0.308851	Endonuclease Exonuclease phosphatase
ELIM_c0996	1.23938	0	0.619689	0	0	0	-0.19443	0.867062	Integrase family protein
ELIM_c0997	1.6525	0	0.826252	0	0	0	-0.326103	0.784973	Uncharacterized protein
ELIM_c0998	1.23938	0	0.619689	0	0	0	-0.19443	0.867062	Response regulator receiver modulated metal dependent phosphohydrolase
ELIM_c0999	0	0	0	0	0	0	NA	NA	Hypothetical protein
ELIM_c1000	0.413126	0.600193	0.50666	0	0	0	-0.114036	0.921653	Hypothetical protein
ELIM_c1001	0	0	0	0	2.52508	1.26254	1.07835	0.394713	Hypothetical protein
ELIM_c1002	0	0	0	0	0	0	NA	NA	Hypothetical protein
ELIM_c1003	0.413126	0.600193	0.50666	0	0	0	-0.114036	0.921653	Uncharacterized protein
ELIM_c1004	0	0	0	0	0	0	NA	NA	Hypothetical protein
ELIM_c1005	0	0.600193	0.300097	1.55023	0	0.775114	0.545866	0.671068	Hypothetical protein
ELIM_c1006	0.413126	0.600193	0.50666	0	0	0	-0.114036	0.921653	Peptidase M15A
ELIM_c1007	48.3357	37.212	42.7739	24.8036	15.1505	19.9771	-1.0134	0.0870173	Hypothetical protein
ELIM_c1008	429.238	454.346	441.792	178.276	121.204	149.74	-1.52179	1.38275e-05	Uncharacterized protein
ELIM_c1009	54.1195	43.8141	48.9668	69.7602	95.953	82.8566	0.722678	0.107221	Peptidase C1A papain
ELIM_c1010	325.13	280.891	303.01	903.783	1030.23	967.007	1.65092	8.01704e-08	GMP synthase (glutamine-hydrolysing) [EC:6.3.5.2]
ELIM_c1011	173.1	232.275	202.687	102.315	53.0266	77.6708	-1.32224	0.00162532	Helix-turn-helix domain protein
ELIM_c1012	0.413126	0.600193	0.50666	0	0	0	-0.114036	0.921653	Hypothetical protein
ELIM_c1013	2.06563	2.40077	2.2332	4.65068	5.05016	4.85042	0.858626	0.456933	Integrase family protein
ELIM_c1014	0.413126	0.600193	0.50666	1.55023	0	0.775114	0.372839	0.780118	Hypothetical protein
ELIM_c1015	2.06563	9.6031	5.83436	1.55023	10.1003	5.82527	-0.0621662	0.954166	DNA repair protein RadA domain
ELIM_c1016	0	0	0	0	0	0	NA	NA	Bacterial mobilisation protein (MobC). Ribbon-helix-helix protein, copG family
ELIM_c1017	7.43627	16.2052	11.8207	7.75114	10.1003	8.92573	-0.365831	0.671281	TPR repeat-containing protein
ELIM_c1018	6.19689	31.8103	19.0036	0	2.52508	1.26254	-3.12373	0.00524248	Methyltransferase cognate corrinoid protein
ELIM_c1019	11.1544	65.4211	38.2877	3.10046	7.57523	5.33784	-2.5671	0.00312846	Methylamine---corrinoid protein Co-methyltransferase [EC:2.1.1.248]
ELIM_c1020	4.54439	31.2101	17.8772	4.65068	5.05016	4.85042	-1.59568	0.0970808	Methylamine---corrinoid protein Co-methyltransferase [EC:2.1.1.248]
ELIM_c1021	9.08877	44.4143	26.7515	10.8516	5.05016	7.95087	-1.50573	0.0724284	Conserved methanogen protein with ferredoxin domains
ELIM_c1022	2.06563	14.4046	8.23514	3.10046	0	1.55023	-1.61947	0.173759	Pyrrolysine-tRNA ligase
ELIM_c1023	0.826252	9.0029	4.91458	6.20091	7.57523	6.88807	0.409461	0.703239	Methylornithine synthase [EC:5.4.99.58]
ELIM_c1024	2.06563	11.4037	6.73465	3.10046	2.52508	2.81277	-0.940248	0.410592	Pyrrolysine biosynthesis protein PylC
ELIM_c1025	2.06563	7.20232	4.63398	4.65068	0	2.32534	-0.604063	0.61958	Pyrrolysine biosynthesis protein PylD
ELIM_c1026	0	2.40077	1.20039	0	0	0	-0.567247	0.655378	Pyrrolysine--tRNA ligase
ELIM_c1027	0.413126	6.60213	3.50763	1.55023	0	0.775114	-1.13555	0.396646	Uroporphyrinogen decarboxylase [EC:4.1.1.37]
ELIM_c1028	0.826252	1.80058	1.31342	0	2.52508	1.26254	-0.123537	0.927755	CobW protein
ELIM_c1029	2.47876	4.80155	3.64015	0	0	0	-1.8984	0.161038	Ammonium transporter, Amt family
ELIM_c1030	0	0	0	0	0	0	NA	NA	Nitrogen regulatory protein P-II 1
ELIM_c1031	211.52	229.874	220.697	94.5639	138.879	116.722	-0.915413	0.0146287	HTH_XRE
ELIM_c1032	2.89188	3.00097	2.94642	3.10046	0	1.55023	-0.506327	0.695927	Helix-turn-helix domain protein
ELIM_c1033	26.0269	19.2062	22.6166	10.8516	0	5.4258	-1.68126	0.0493191	Hypothetical protein
ELIM_c1034	3.30501	4.20135	3.75318	4.65068	5.05016	4.85042	0.294684	0.788575	Hypothetical protein
ELIM_c1035	145.007	129.042	137.024	91.4634	95.953	93.7082	-0.539777	0.164375	Hypothetical protein
ELIM_c1036	2.47876	1.80058	2.13967	0	2.52508	1.26254	-0.541738	0.687051	Hypothetical protein
ELIM_c1037	8.67565	8.40271	8.53918	3.10046	5.05016	4.07531	-0.921237	0.366	Uncharacterized protein
ELIM_c1038	4.95751	4.80155	4.87953	3.10046	10.1003	6.60038	0.300502	0.769772	Putative ATPase, transposase-like protein
ELIM_c1039	4.95751	3.00097	3.97924	3.10046	0	1.55023	-0.824694	0.513457	Transcriptional pleiotropic regulator of transition state genes
ELIM_c1040	7.84939	3.60116	5.72528	12.4018	35.3511	23.8765	1.81319	0.0207074	Hypothetical protein
ELIM_c1041	0.826252	0.600193	0.713223	3.10046	2.52508	2.81277	1.23482	0.350471	Hypothetical protein
ELIM_c1042	2.47876	3.60116	3.03996	0	5.05016	2.52508	-0.286494	0.820822	Hypothetical protein
ELIM_c1043	1.23938	0.600193	0.919786	0	2.52508	1.26254	0.0987623	0.942297	Hypothetical protein
ELIM_c1044	0.413126	1.80058	1.10685	0	0	0	-0.571454	0.659656	Mor transcription activator
ELIM_c1045	7.43627	2.40077	4.91852	0	0	0	-2.29563	0.0861022	Hypothetical protein
ELIM_c1046	1.23938	2.40077	1.82008	0	0	0	-1.05912	0.434529	Hypothetical protein
ELIM_c1047	8.67565	4.20135	6.4385	0	2.52508	1.26254	-1.77133	0.151939	Hypothetical protein
ELIM_c1048	2.47876	0	1.23938	1.55023	0	0.775114	-0.207218	0.878636	Transcriptional antiterminator NusG
ELIM_c1049	10.3281	3.60116	6.96465	4.65068	0	2.32534	-1.09398	0.342684	Phage protein
ELIM_c1050	4.95751	3.60116	4.27934	9.30137	2.52508	5.91322	0.432826	0.682818	Phage Portal Protein
ELIM_c1051	62.382	72.0232	67.2026	55.8082	27.7759	41.792	-0.625247	0.210091	Head morphogenesis protein, SPP1 gp7
ELIM_c1052	7.84939	5.40174	6.62557	3.10046	0	1.55023	-1.41009	0.23496	Hypothetical protein
ELIM_c1053	11.1544	9.0029	10.0787	6.20091	7.57523	6.88807	-0.496088	0.584541	Hypothetical protein
ELIM_c1054	11.5675	6.60213	9.08483	3.10046	10.1003	6.60038	-0.471767	0.621459	Phage minor structural protein GP20
ELIM_c1055	28.0926	22.2072	25.1499	17.0525	12.6254	14.8389	-0.693507	0.305293	Hypothetical protein
ELIM_c1056	4.54439	1.20039	2.87239	0	0	0	-1.59127	0.243296	Hypothetical protein
ELIM_c1057	2.89188	1.80058	2.34623	0	0	0	-1.35738	0.319742	Hypothetical protein
ELIM_c1058	4.13126	1.80058	2.96592	0	2.52508	1.26254	-0.867466	0.512163	Hypothetical protein
ELIM_c1059	9.08877	5.40174	7.24526	0	2.52508	1.26254	-1.92621	0.113866	Hypothetical protein
ELIM_c1060	8.67565	3.60116	6.1384	1.55023	2.52508	2.03765	-1.22597	0.297342	Hypothetical protein
ELIM_c1061	100.39	132.043	116.216	79.0616	65.652	72.3568	-0.65648	0.116621	Hypothetical protein
ELIM_c1062	2.89188	3.00097	2.94642	1.55023	0	0.775114	-1.01406	0.447951	Hypothetical protein
ELIM_c1063	24.7876	16.2052	20.4964	7.75114	7.57523	7.66319	-1.2869	0.106497	Phage tail tape measure protein
ELIM_c1064	4.54439	3.60116	4.07277	6.20091	2.52508	4.36299	0.120282	0.913838	Tail component
ELIM_c1065	3.71813	1.80058	2.75936	4.65068	2.52508	3.58788	0.300052	0.801407	Phage structural protein
ELIM_c1066	38.8338	30.0097	34.4218	20.153	20.2006	20.1768	-0.733684	0.22599	Signal recognition particle receptor FtsY
ELIM_c1067	3.30501	7.80252	5.55376	0	0	0	-2.45606	0.0640569	Hypothetical protein
ELIM_c1068	3.30501	3.60116	3.45308	0	0	0	-1.84024	0.17487	Hypothetical protein
ELIM_c1069	4.54439	3.60116	4.07277	0	0	0	-2.05949	0.126336	Hypothetical protein
ELIM_c1070	4.13126	2.40077	3.26602	0	0	0	-1.76811	0.193317	Hypothetical protein
ELIM_c1071	8.26252	9.0029	8.63271	3.10046	0	1.55023	-1.7339	0.129173	Holin, SPP1 family
ELIM_c1072	16.525	13.2043	14.8646	6.20091	7.57523	6.88807	-1.00459	0.239212	N-acetylmuramoyl-L-alanine amidase [EC:3.5.1.28]
ELIM_c1073	2.47876	1.20039	1.83957	1.55023	0	0.775114	-0.549668	0.686248	DNA adenine methylase [EC:2.1.1.72]
ELIM_c1074	114.849	130.242	122.545	10.8516	2.52508	6.68834	-3.81336	9.5025e-10	Putative transcriptional regulator
ELIM_c1075	0.413126	0.600193	0.50666	0	0	0	-0.114036	0.921653	Membrane protein
ELIM_c1076	232.59	268.286	250.438	75.9612	55.5517	65.7564	-1.87101	1.57697e-06	Uncharacterized protein
ELIM_c1077	185.494	251.481	218.487	195.329	209.581	202.455	-0.108301	0.760265	L-iditol 2-dehydrogenase [EC:1.1.1.14]
ELIM_c1078	1.6525	1.20039	1.42645	0	0	0	-0.816084	0.541136	Trimethylamine---corrinoid protein Co-methyltransferase [EC:2.1.1.250]
ELIM_c1079	0.413126	1.20039	0.806756	0	2.52508	1.26254	0.192567	0.887674	Glycine betaine transporter
ELIM_c1080	0.826252	0	0.413126	0	0	0	-0.050517	0.965193	Major Facilitator
ELIM_c1081	0.413126	0.600193	0.50666	0	0	0	-0.114036	0.921653	Hydrogenase-4 transcriptional activator
ELIM_c1082	0.826252	0.600193	0.713223	0	0	0	-0.275078	0.820841	Major Facilitator
ELIM_c1083	2.06563	1.20039	1.63301	0	0	0	-0.95195	0.480008	Trimethylamine---corrinoid protein Co-methyltransferase [EC:2.1.1.250]
ELIM_c1084	28.9188	26.4085	27.6637	13.952	40.4012	27.1766	-0.0771151	0.902155	ATPase AAA
ELIM_c1085	2.89188	2.40077	2.64633	1.55023	0	0.775114	-0.902938	0.501605	L-carnitine/gamma-butyrobetaine antiporter
ELIM_c1086	5.78376	7.20232	6.49304	3.10046	2.52508	2.81277	-0.930837	0.402536	Trimethylamine---corrinoid protein Co-methyltransferase [EC:2.1.1.250]
ELIM_c1087	39.247	39.0126	39.1298	21.7032	17.6755	19.6894	-0.927134	0.117701	PAS modulated sigma54 specific transcriptional regulator, Fis family
ELIM_c1088	19.83	16.2052	18.0176	24.8036	30.3009	27.5523	0.56467	0.364785	Transcriptional regulator
ELIM_c1089	18.1775	22.2072	20.1924	12.4018	10.1003	11.2511	-0.759142	0.303672	DNA helicase II / ATP-dependent DNA helicase PcrA [EC:3.6.4.12]
ELIM_c1090	1.23938	0.600193	0.919786	3.10046	2.52508	2.81277	1.02491	0.434735	Glutamate:Na+ symporter, ESS family
ELIM_c1091	2.06563	1.20039	1.63301	1.55023	0	0.775114	-0.441827	0.745835	Trimethylamine---corrinoid protein Co-methyltransferase [EC:2.1.1.250]
ELIM_c1092	0.413126	0.600193	0.50666	0	0	0	-0.114036	0.921653	Major Facilitator
ELIM_c1093	159.88	171.655	165.768	60.4589	45.4514	52.9551	-1.58993	0.000122636	Tetr family transcriptional regulator
ELIM_c1094	73.1233	81.0261	77.0747	7.75114	0	3.87557	-3.73761	2.98813e-07	Hypothetical protein
ELIM_c1095	671.743	623.001	647.372	79.0616	90.9028	84.9822	-2.88894	9.07452e-17	Ca2+-transporting ATPase [EC:3.6.3.8]
ELIM_c1096	680.005	551.578	615.792	2750.1	1345.87	2047.99	1.70322	3.39632e-06	Lysophospholipase
ELIM_c1097	38.4207	63.0203	50.7205	41.8561	37.8762	39.8662	-0.323891	0.532604	Uncharacterized protein
ELIM_c1098	47.0964	64.2207	55.6585	961.141	977.205	969.173	4.06713	5.79751e-35	Conserved Prokaryal protein
ELIM_c1099	30.1582	44.4143	37.2863	544.13	699.447	621.788	3.9951	1.07559e-28	Two component transcriptional regulator, LuxR family
ELIM_c1100	59.4901	72.0232	65.7567	784.415	1105.98	945.2	3.7861	4.66884e-29	Acetylserotonin O-methyltransferase
ELIM_c1101	73.5364	78.6253	76.0809	880.529	1217.09	1048.81	3.72806	9.73803e-30	Nicotinate-nucleotide--dimethylbenzimidazole phosphoribosyltransferase [EC:2.4.2.21]
ELIM_c1102	38.8338	34.211	36.5224	1016.95	1434.24	1225.6	4.98208	4.41884e-48	Phosphomethylpyrimidine synthase [EC:4.1.99.17]
ELIM_c1103	57.0114	94.8306	75.921	956.49	1600.9	1278.69	3.99964	1.15748e-26	Phosphomethylpyrimidine synthase [EC:4.1.99.17]
ELIM_c1104	89.6483	90.029	89.8387	170.525	103.528	137.027	0.609501	0.130978	Sigma-54 interacting regulator
ELIM_c1105	171.86	163.253	167.557	1052.6	1047.91	1050.26	2.61434	7.99503e-18	Adenosylhomocysteinase
ELIM_c1106	137.571	111.636	124.603	992.146	598.443	795.295	2.63029	1.01009e-13	Sigma-54 interacting regulator
ELIM_c1107	4617.92	3340.08	3979	7298.47	3815.39	5556.93	0.473915	0.186915	Hypothetical protein
ELIM_c1108	49.9882	39.6128	44.8005	9.30137	15.1505	12.2259	-1.8054	0.0051155	EamA-like transporter family protein
ELIM_c1109	18.1775	22.2072	20.1924	21.7032	17.6755	19.6894	-0.0188088	0.977243	Septum formation protein
ELIM_c1110	2.89188	10.2033	6.54759	3.10046	2.52508	2.81277	-0.917802	0.417597	Ammonium transporter, Amt family
ELIM_c1111	2.89188	8.40271	5.6473	0	0	0	-2.46931	0.0626624	Nitrogen regulatory protein P-II 1
ELIM_c1112	1244.75	2564.03	1904.39	826.271	462.089	644.18	-1.52587	0.00012402	Glutamine synthetase [EC:6.3.1.2]
ELIM_c1113	92.5402	622.401	357.47	10.8516	20.2006	15.5261	-3.68129	0.000468142	Glutamine amidotransferase-like protein
ELIM_c1114	136.332	738.838	437.585	63.5593	58.0768	60.8181	-2.71919	9.69224e-07	Glutamate synthase
ELIM_c1115	8.26252	48.0155	28.139	7.75114	7.57523	7.66319	-1.65887	0.0502209	Hypothetical protein
ELIM_c1116	20.2432	139.845	80.0441	4.65068	17.6755	11.1631	-2.668	0.00046211	Carbon-monoxide dehydrogenase iron sulfur subunit
ELIM_c1117	48.3357	301.297	174.816	9.30137	7.57523	8.4383	-4.01795	1.71819e-08	Phenylglyoxylate:acceptor oxidoreductase
ELIM_c1118	19.83	105.634	62.732	1.55023	0	0.775114	-4.76992	2.86408e-06	Glutamate synthase (Ferredoxin)
ELIM_c1119	111.957	439.942	275.949	108.516	252.508	180.512	-0.596411	0.258851	Glutamine synthetase [EC:6.3.1.2]
ELIM_c1120	45.0307	195.063	120.047	55.8082	95.953	75.8806	-0.641014	0.255451	Response regulator NasT
ELIM_c1121	13803.8	11874.2	12839	17781.1	12865.3	15323.2	0.252102	0.408177	[Fe] hydrogenase
ELIM_c1122	1102.63	939.303	1020.97	173.626	133.829	153.727	-2.68138	5.95472e-16	Transaldolase
ELIM_c1123	2250.3	2151.69	2201	1902.13	1434.24	1668.19	-0.39366	0.192783	Molecular chaperone HtpG
ELIM_c1124	85.1039	92.4298	88.7669	9.30137	2.52508	5.91322	-3.52373	1.02253e-07	Transcriptional regulator
ELIM_c1125	0.826252	1.80058	1.31342	0	5.05016	2.52508	0.504867	0.70429	Predicted Uroporphyrinogen-III decarboxylase-like protein
ELIM_c1126	0	0	0	0	0	0	NA	NA	Hypothetical protein
ELIM_c1127	2.06563	1.80058	1.93311	7.75114	5.05016	6.40065	1.38157	0.213896	Glycoside/pentoside/hexuronide:cation symporter, GPH family
ELIM_c1128	0.413126	1.20039	0.806756	6.20091	7.57523	6.88807	2.34579	0.0455876	Basic amino acid/polyamine antiporter, APA family
ELIM_c1129	1.23938	0.600193	0.919786	6.20091	7.57523	6.88807	2.17394	0.0605094	Uroporphyrinogen-III decarboxylase-like protein
ELIM_c1130	0	0.600193	0.300097	0	0	0	0.0722298	0.950067	Hypothetical protein
ELIM_c1131	672.569	906.892	789.731	350.351	196.956	273.654	-1.49099	4.03177e-05	Ca2+-transporting ATPase [EC:3.6.3.8]
ELIM_c1132	3842.07	2687.67	3264.87	4086.4	4115.88	4101.14	0.324604	0.290909	DNA-directed RNA polymerase subunit beta [EC:2.7.7.6]
ELIM_c1133	5333.04	3924.67	4628.85	9293.61	7840.37	8566.99	0.876952	0.00404067	DNA-directed RNA polymerase subunit beta' [EC:2.7.7.6]
ELIM_c1134	512.689	641.007	576.848	26.3539	35.3511	30.8525	-4.15145	6.84155e-24	Large subunit ribosomal protein L7A
ELIM_c1135	1146.01	1315.62	1230.82	2571.83	1563.02	2067.43	0.73866	0.0257864	Small subunit ribosomal protein S12
ELIM_c1136	2892.29	3571.75	3232.02	4126.71	3312.9	3719.8	0.200836	0.505226	Small subunit ribosomal protein S7
ELIM_c1137	8657.88	9762.15	9210.01	16328.5	13812.2	15070.4	0.702478	0.0151803	Elongation factor G
ELIM_c1138	52.0539	52.2168	52.1354	102.315	73.2273	87.7711	0.744016	0.0892584	Elongation factor Tu
ELIM_c1139	183.428	264.685	224.057	660.397	1265.06	962.731	2.0608	4.23972e-08	Glycerophosphoryl diester phosphodiesterase [EC:3.1.4.46]
ELIM_c1140	164.424	199.864	182.144	793.717	1469.6	1131.66	2.58662	7.31469e-13	Transcriptional regulator
ELIM_c1141	169.382	214.269	191.825	229.434	323.21	276.322	0.512222	0.150284	B12 binding domain/Pterin binding enzyme
ELIM_c1142	269.358	481.955	375.657	702.253	489.865	596.059	0.657987	0.0756361	5-methyltetrahydrofolate--homocysteine S-methyltransferase
ELIM_c1143	296.211	267.086	281.649	389.107	325.735	357.421	0.341391	0.295823	Ureidoglycolate lyase
ELIM_c1144	295.798	333.708	314.753	198.429	222.207	210.318	-0.575317	0.086625	Aspartate carbamoyltransferase catalytic subunit [EC:2.1.3.2]
ELIM_c1145	139.223	133.243	136.233	201.53	285.334	243.432	0.814913	0.0232084	Aspartate carbamoyltransferase regulatory subunit
ELIM_c1146	333.393	313.301	323.347	258.888	378.762	318.825	-0.0270606	0.936752	Dihydroorotase [EC:3.5.2.3]
ELIM_c1147	142.528	151.249	146.889	190.678	229.782	210.23	0.504178	0.152738	Orotidine-5'-phosphate decarboxylase [EC:4.1.1.23]
ELIM_c1148	155.335	146.447	150.891	105.415	161.605	133.51	-0.187113	0.626354	Dihydroorotate dehydrogenase electron transfer subunit
ELIM_c1149	129.722	105.634	117.678	86.8128	118.679	102.746	-0.204851	0.609291	Dihydroorotate dehydrogenase (NAD+) catalytic subunit [EC:1.3.1.14]
ELIM_c1150	5283.05	3132.41	4207.73	2012.2	1439.29	1725.74	-1.26394	0.000251035	Molecular chaperone (Small heat shock protein)
ELIM_c1151	164.424	163.253	163.838	128.669	199.481	164.075	-0.0102219	0.978278	Response regulator receiver:Metal-dependent phosphohydrolase
ELIM_c1152	83.8646	85.2275	84.546	199.979	171.705	185.842	1.11934	0.00240725	Protease I [EC:3.2.-.-]
ELIM_c1153	128.895	85.2275	107.061	77.5114	85.8527	81.682	-0.388028	0.360067	Type IV pilus assembly protein PilB
ELIM_c1154	65.687	44.4143	55.0507	43.4064	50.5016	46.954	-0.23365	0.635788	Twitching motility protein PilT
ELIM_c1155	128.895	81.0261	104.961	170.525	196.956	183.741	0.783658	0.0445406	Diguanylate cyclase/phosphodiesterase with PAS/PAC and GAF sensor
ELIM_c1156	23.9613	30.6099	27.2856	88.363	73.2273	80.7951	1.52991	0.0011791	DNA-damage-inducible protein J
ELIM_c1157	21.8957	27.0087	24.4522	31.0046	25.2508	28.1277	0.20645	0.728792	O-antigen polymerase
ELIM_c1158	427.172	344.511	385.842	130.219	101.003	115.611	-1.69861	2.11083e-06	Uncharacterized protein
ELIM_c1159	14.8725	11.4037	13.1381	4.65068	2.52508	3.58788	-1.5431	0.110696	Uncharacterized protein
ELIM_c1160	46.6832	31.8103	39.2467	21.7032	7.57523	14.6392	-1.27212	0.0511568	Uncharacterized protein
ELIM_c1161	30.5713	25.2081	27.8897	55.8082	65.652	60.7301	1.07365	0.0306986	Leader peptidase (prepilin peptidase) / N-methyltransferase [EC:3.4.23.43 2.1.1.-]
ELIM_c1162	54.1195	52.2168	53.1682	18.6027	53.0266	35.8147	-0.596964	0.279857	Type IV pilus assembly protein PilC
ELIM_c1163	84.2777	61.8199	73.0488	77.5114	78.2774	77.8944	0.086635	0.841693	Type IV pilus assembly protein PilM
ELIM_c1164	95.8452	69.6224	82.7338	133.32	68.1771	100.748	0.293718	0.509878	Hypothetical protein
ELIM_c1165	9.91502	5.40174	7.65838	3.10046	10.1003	6.60038	-0.256532	0.793301	General secretion pathway protein
ELIM_c1166	27.6794	25.2081	26.4438	13.952	12.6254	13.2887	-0.919808	0.177219	Hypothetical protein
ELIM_c1167	81.3858	64.8209	73.1034	40.3059	45.4514	42.8787	-0.754807	0.111403	Prepilin-type cleavage methylation N-terminal domain protein
ELIM_c1168	49.162	48.6157	48.8888	29.4543	27.7759	28.6151	-0.73831	0.16585	Uncharacterized protein
ELIM_c1169	63.6214	70.2226	66.922	52.7077	20.2006	36.4542	-0.795138	0.128368	Uncharacterized protein
ELIM_c1170	31.8107	22.8074	27.309	21.7032	12.6254	17.1643	-0.598708	0.362016	Transcriptional regulator, XRE family
ELIM_c1171	4.13126	3.60116	3.86621	1.55023	7.57523	4.56273	0.109543	0.922688	Uncharacterized protein
ELIM_c1172	170.208	145.847	158.027	426.313	633.795	530.054	1.71229	6.42245e-07	Uncharacterized protein
ELIM_c1173	428.412	633.204	530.808	595.287	449.464	522.376	-0.0187672	0.956145	Nicotinate phosphoribosyltransferase [EC:6.3.4.21]
ELIM_c1174	561.025	658.412	609.719	2112.96	2234.69	2173.83	1.81252	8.10177e-10	L-threonylcarbamoyladenylate synthase [EC:2.7.7.87]
ELIM_c1175	408.168	565.982	487.075	564.283	464.614	514.449	0.0809001	0.806446	Hypothetical protein
ELIM_c1176	203.671	208.867	206.269	32.5548	42.9263	37.7406	-2.41027	1.36684e-08	Ribose 5-phosphate isomerase B [EC:5.3.1.6]
ELIM_c1177	551.523	480.155	515.839	517.776	1393.84	955.81	0.865128	0.0348525	UDPglucose 6-dehydrogenase [EC:1.1.1.22]
ELIM_c1178	369.335	298.896	334.115	454.217	659.045	556.631	0.720205	0.0324563	UTP--glucose-1-phosphate uridylyltransferase [EC:2.7.7.9]
ELIM_c1179	361.072	322.304	341.688	927.036	1787.76	1357.4	1.95214	5.41292e-08	Phosphoglucomutase [EC:5.4.2.2]
ELIM_c1180	214.412	172.856	193.634	733.258	858.527	795.892	2.00816	3.05477e-10	TIGR00266 family
ELIM_c1181	47.9226	42.0135	44.9681	91.4634	171.705	131.584	1.48935	0.000727873	Transferase hexapeptide repeat containing protein
ELIM_c1182	689.094	672.217	680.655	889.831	1111.03	1000.43	0.546908	0.0724451	D-alanine-D-alanine ligase [EC:6.3.2.4]
ELIM_c1183	448.655	412.933	430.794	725.507	669.146	697.326	0.686602	0.0245512	Hypothetical protein
ELIM_c1184	666.785	594.192	630.488	399.959	446.939	423.449	-0.568802	0.0676301	Arginyl-tRNA synthetase [EC:6.1.1.19]
ELIM_c1185	84.6908	60.0193	72.3551	168.975	126.254	147.614	1.00952	0.0125706	Putative molybdopterin biosynthesis protein MoeB
ELIM_c1186	323.064	346.312	334.688	238.735	161.605	200.17	-0.71888	0.0401465	Hypothetical protein
ELIM_c1187	292.08	250.281	271.18	62.0091	126.254	94.1315	-1.51984	0.000176525	2-C-methyl-D-erythritol 2,4-cyclodiphosphate synthase [EC:4.6.1.12]
ELIM_c1188	207.389	174.056	190.723	68.21	93.4279	80.819	-1.22841	0.00176648	Adenosylhomocysteine nucleosidase [EC:3.2.2.9]
ELIM_c1189	809.727	722.033	765.88	751.86	878.727	815.294	0.0874155	0.77347	Alanine racemase [EC:5.1.1.1]
ELIM_c1190	839.059	795.857	817.458	702.253	441.889	572.071	-0.502402	0.131144	YitT family
ELIM_c1191	2556.01	2133.69	2344.85	1342.5	1396.37	1369.43	-0.767118	0.00922102	Transketolase [EC:2.2.1.1]
ELIM_c1192	3077.38	2130.69	2604.03	2520.67	1557.97	2039.32	-0.345797	0.313435	Transketolase [EC:2.2.1.1]
ELIM_c1193	11.9807	13.2043	12.5925	18.6027	27.7759	23.1893	0.803557	0.238157	Hypothetical protein
ELIM_c1194	23.9613	25.2081	24.5847	116.267	101.003	108.635	2.09143	2.3482e-06	Uncharacterized protein
ELIM_c1195	1099.74	1275.41	1187.58	2469.51	3095.75	2782.63	1.21292	5.39261e-05	Hypothetical protein
ELIM_c1196	1230.29	1079.75	1155.02	1613.79	1497.37	1555.58	0.424701	0.148655	CTP synthase [EC:6.3.4.2]
ELIM_c1197	217.717	162.652	190.185	711.555	676.721	694.138	1.83965	1.37378e-08	NAD+ synthase (glutamine-hydrolysing) [EC:6.3.5.1]
ELIM_c1198	76.8414	103.233	90.0374	105.415	106.053	105.734	0.22922	0.571961	1-acyl-sn-glycerol-3-phosphate acyltransferase [EC:2.3.1.51]
ELIM_c1199	25.6138	27.6089	26.6114	17.0525	32.826	24.9393	-0.124507	0.839855	TRNA (guanine-N7-)-methyltransferase [EC:2.1.1.33]
ELIM_c1200	63.2083	66.6215	64.9149	13.952	22.7257	18.3389	-1.78173	0.00153105	Methyltransferase cognate corrinoid protein
ELIM_c1201	74.3627	52.2168	63.2898	63.5593	93.4279	78.4936	0.283181	0.531665	GntR family transcriptional regulator
ELIM_c1202	54.9458	41.4133	48.1796	66.6598	60.6019	63.6308	0.389585	0.404578	Transcriptional regulator
ELIM_c1203	24.3744	25.2081	24.7913	26.3539	15.1505	20.7522	-0.209213	0.742735	Major Facilitator
ELIM_c1204	79.7333	114.637	97.1851	49.6073	37.8762	43.7417	-1.09892	0.0183631	Trimethylamine---corrinoid protein Co-methyltransferase [EC:2.1.1.250]
ELIM_c1205	20.2432	18.606	19.4246	20.153	30.3009	25.2269	0.331913	0.599587	Betaine/carnitine transporter, BCCT family
ELIM_c1206	57.0114	41.4133	49.2124	508.475	782.774	645.624	3.63621	2.28318e-23	Heavy metal translocating P-type ATPase
ELIM_c1207	22.7219	16.8054	19.7637	57.3584	70.7022	64.0303	1.61842	0.00160619	BirA family transcriptional regulator, biotin operon repressor / biotin-[acetyl-CoA-carboxylase] ligase [EC:6.3.4.15]
ELIM_c1208	1589.71	1709.35	1649.53	1785.86	1820.58	1803.22	0.127051	0.659799	Histidine kinase
ELIM_c1209	790.31	817.464	803.887	1430.86	1103.46	1267.16	0.64982	0.0331319	Two-component system, response regulator YesN
ELIM_c1210	11.5675	13.2043	12.3859	144.171	83.3276	113.749	3.11158	2.09339e-10	Predicted microcompartment shellprotein
ELIM_c1211	52.8801	43.2139	48.047	692.952	378.762	535.857	3.41113	5.68069e-19	Putative carboxysome-related structural protein with putative role in ethanolamine utilization
ELIM_c1212	86.3433	111.036	98.6896	1930.03	1532.72	1731.38	4.07923	3.62096e-37	Propanediol dehydratase large subunit [EC:4.2.1.28]
ELIM_c1213	36.3551	45.6147	40.9849	643.344	588.343	615.844	3.85423	1.0496e-29	Propanediol dehydratase medium subunit [EC:4.2.1.28]
ELIM_c1214	71.0577	77.425	74.2413	772.013	545.417	658.715	3.10409	7.71672e-20	Propanediol dehydratase small subunit [EC:4.2.1.28]
ELIM_c1215	84.2777	115.837	100.058	909.984	1037.81	973.895	3.23792	4.29478e-23	Diol dehydratase-reactivating factor large subunit
ELIM_c1216	3.30501	2.40077	2.85289	15.5023	20.2006	17.8515	2.32843	0.00635607	Glycerol dehydratase reactivation factor, small subunit
ELIM_c1217	5.37064	4.80155	5.08609	52.7077	108.578	80.643	3.76443	1.38442e-10	Microcompartment protein
ELIM_c1218	10.7413	15.0048	12.8731	93.0137	171.705	132.359	3.24872	2.5391e-11	Phosphate propanoyltransferase
ELIM_c1219	8.67565	15.605	12.1403	153.473	247.458	200.465	3.94073	1.45157e-17	Ethanolamine utilization protein EutJ
ELIM_c1220	15.6988	21.607	18.6529	148.822	194.431	171.626	3.1248	3.42865e-13	DNA/pantothenate metabolism flavoprotein
ELIM_c1221	1.6525	5.40174	3.52712	20.153	17.6755	18.9143	2.20215	0.00954714	Ethanolamine utilization protein EutN
ELIM_c1222	25.6138	30.0097	27.8117	159.673	232.307	195.99	2.74798	1.90236e-11	ATP:cob(I)alamin adenosyltransferase
ELIM_c1223	39.6601	52.2168	45.9385	199.979	229.782	214.881	2.18298	1.27988e-08	Propionaldehyde dehydrogenase [EC:1.2.1.87]
ELIM_c1224	11003.6	11075.4	11039.5	8504.55	11913.3	10208.9	-0.111686	0.712124	Electron transport complex subunit C
ELIM_c1225	2238.32	2152.29	2195.31	1229.33	1297.89	1263.61	-0.788205	0.00641912	Membrane protein
ELIM_c1226	4295.68	3933.07	4114.38	7566.66	8201.45	7884.06	0.927818	0.00111661	Carbon dioxide concentrating mechanism/carboxysome shell protein
ELIM_c1227	187.972	191.462	189.717	106.966	123.729	115.347	-0.710314	0.0531466	Chromosome partitioning protein
ELIM_c1228	303.648	319.903	311.775	838.673	1305.47	1072.07	1.7528	1.18692e-07	Uncharacterized protein
ELIM_c1229	6.19689	9.6031	7.89999	6.20091	5.05016	5.62553	-0.395873	0.685433	Hypothetical protein
ELIM_c1230	4738.14	3745.81	4241.97	570.484	151.505	360.994	-3.44567	1.65703e-14	Hypothetical protein
ELIM_c1231	423.041	394.327	408.684	325.548	451.989	388.768	-0.0764377	0.816757	VWA
ELIM_c1232	179.297	178.858	179.077	167.425	285.334	226.379	0.320643	0.390727	ATPase associated with various cellular activities AAA_5
ELIM_c1233	277.621	315.702	296.661	479.02	805.5	642.26	1.0918	0.00174024	Von Willebrand factor type A
ELIM_c1234	980.761	1086.95	1033.86	457.317	252.508	354.912	-1.50779	1.73516e-05	Lysozyme
ELIM_c1235	478.813	503.562	491.188	277.491	95.953	186.722	-1.34277	0.00148999	Undecaprenyl-diphosphatase [EC:3.6.1.27]
ELIM_c1236	1145.19	1116.36	1130.77	1305.29	585.818	945.555	-0.249246	0.506828	Uracil-DNA glycosylase [EC:3.2.2.27]
ELIM_c1237	1615.32	1820.99	1718.15	344.151	212.107	278.129	-2.57685	1.60061e-14	Pseudouridine synthase
ELIM_c1238	173.513	382.923	278.218	34.105	58.0768	46.0909	-2.53988	7.11711e-08	4-diphosphocytidyl-2-C-methyl-D-erythritol kinase [EC:2.7.1.148]
ELIM_c1239	299.929	595.992	447.961	186.027	244.933	215.48	-1.03748	0.00823784	Transcriptional regulator, GntR family
ELIM_c1240	987.371	1098.95	1043.16	365.854	159.08	262.467	-1.93753	4.28136e-07	Signal peptidase II [EC:3.4.23.36]
ELIM_c1241	599.446	742.439	670.943	536.379	479.765	508.072	-0.393817	0.209742	Putative permease PerM (YfgO)
ELIM_c1242	406.929	423.136	415.033	305.395	398.962	352.179	-0.238159	0.464671	Tyrosyl-tRNA synthetase [EC:6.1.1.1]
ELIM_c1243	287.536	314.501	301.019	344.151	653.995	499.073	0.709919	0.0529267	Histidyl-tRNA synthetase [EC:6.1.1.21]
ELIM_c1244	96.2583	123.64	109.949	192.228	305.534	248.881	1.14877	0.00250517	Putative N6-adenine-specific DNA methylase [EC:2.1.1.-]
ELIM_c1245	595.315	587.589	591.452	226.333	237.357	231.845	-1.33375	2.84624e-05	23S rRNA (guanosine2251-2'-O)-methyltransferase [EC:2.1.1.185]
ELIM_c1246	245.81	247.88	246.845	116.267	179.281	147.774	-0.740183	0.044084	Uncharacterized protein
ELIM_c1247	216.478	198.664	207.571	100.765	73.2273	86.996	-1.21517	0.0015253	RNA polymerase sporulation-specific sigma factor
ELIM_c1248	195.822	237.076	216.449	40.3059	73.2273	56.7666	-1.9166	5.04495e-06	Cell wall/surface repeat protein
ELIM_c1249	0	0	0	0	0	0	NA	NA	Cold shock protein (beta-ribbon, CspA family)
ELIM_c1250	326.37	327.105	326.737	35.6552	27.7759	31.7155	-3.26264	4.23964e-15	Elongation factor Tu
ELIM_c1251	40.0732	31.2101	35.6416	114.717	70.7022	92.7095	1.34932	0.00357894	Hypothetical acetyltransferase
ELIM_c1252	1687.21	1797.58	1742.39	1069.66	694.396	882.027	-0.965054	0.00276412	Small subunit ribosomal protein S10
ELIM_c1253	1585.16	1553.9	1569.53	1139.42	914.078	1026.75	-0.603148	0.0443371	Large subunit ribosomal protein L3
ELIM_c1254	1205.91	1294.62	1250.27	1257.23	1661.5	1459.37	0.218946	0.472642	Large subunit ribosomal protein L4
ELIM_c1255	570.94	557.58	564.26	1182.82	1881.18	1532	1.41787	1.5391e-05	Large subunit ribosomal protein L23
ELIM_c1256	1241.44	1194.38	1217.91	914.634	1045.38	980.008	-0.310935	0.293728	Large subunit ribosomal protein L2
ELIM_c1257	298.277	306.099	302.188	461.968	712.072	587.02	0.938798	0.00533689	Small subunit ribosomal protein S19
ELIM_c1258	747.345	795.857	771.601	455.767	810.55	633.158	-0.285507	0.411276	Large subunit ribosomal protein L22
ELIM_c1259	1050.58	1064.14	1057.36	1283.59	1151.44	1217.51	0.20182	0.492165	Small subunit ribosomal protein S3
ELIM_c1260	430.89	446.544	438.717	367.404	335.835	351.62	-0.313114	0.321479	Large subunit ribosomal protein L16
ELIM_c1261	270.598	313.301	291.949	280.591	272.708	276.65	-0.0752236	0.819453	Large subunit ribosomal protein L29
ELIM_c1262	546.566	505.363	525.964	494.523	580.768	537.645	0.0289404	0.925731	Small subunit ribosomal protein S17
ELIM_c1263	588.704	629.603	609.154	782.865	1108.51	945.687	0.623465	0.0498599	Large subunit ribosomal protein L14
ELIM_c1264	376.358	374.521	375.439	1482.02	1403.94	1442.98	1.91968	7.90588e-11	Large subunit ribosomal protein L24
ELIM_c1265	780.808	792.255	786.532	1478.92	1426.67	1452.79	0.875254	0.00269745	Large subunit ribosomal protein L5
ELIM_c1266	453.612	443.543	448.578	854.175	2025.11	1439.64	1.64501	2.17272e-05	Small subunit ribosomal protein S14
ELIM_c1267	653.978	641.607	647.793	1292.89	1520.1	1406.49	1.10408	0.000207204	Small subunit ribosomal protein S8
ELIM_c1268	1052.23	995.121	1023.68	3210.52	4065.38	3637.95	1.80684	1.1733e-09	Large subunit ribosomal protein L6
ELIM_c1269	573.006	544.375	558.691	1371.95	1340.82	1356.38	1.2646	1.70725e-05	Large subunit ribosomal protein L18
ELIM_c1270	730.82	668.015	699.418	1981.19	2487.2	2234.2	1.65401	3.6249e-08	Small subunit ribosomal protein S5
ELIM_c1271	75.602	65.4211	70.5116	193.778	148.98	171.379	1.26025	0.00106017	Large subunit ribosomal protein L30
ELIM_c1272	335.871	296.496	316.183	923.936	1244.86	1084.4	1.75131	3.25711e-08	Large subunit ribosomal protein L15
ELIM_c1273	1060.91	1030.53	1045.72	3219.82	3575.51	3397.67	1.68059	5.38153e-09	Preprotein translocase subunit SecY
ELIM_c1274	453.612	475.953	464.783	1240.18	1386.27	1313.22	1.47995	6.50329e-07	Adenylate kinase [EC:2.7.4.3]
ELIM_c1275	295.798	266.486	281.142	492.972	631.269	562.121	0.982056	0.00228368	Methionyl aminopeptidase [EC:3.4.11.18]
ELIM_c1276	230.524	224.472	227.498	376.705	628.744	502.725	1.11888	0.00146072	Ribosomal protein
ELIM_c1277	318.52	342.71	330.615	272.84	641.37	457.105	0.44984	0.256808	Translation initiation factor IF-1
ELIM_c1278	21.0694	26.4085	23.739	40.3059	12.6254	26.4657	0.199712	0.756784	Large subunit ribosomal protein L36
ELIM_c1279	746.932	716.031	731.481	1618.44	1575.65	1597.04	1.11356	0.000133269	Small subunit ribosomal protein S13
ELIM_c1280	930.36	919.496	924.928	2305.19	2009.96	2157.58	1.20835	3.49943e-05	Small subunit ribosomal protein S11
ELIM_c1281	2158.58	2151.69	2155.14	4836.71	4434.04	4635.37	1.09289	0.000125366	Small subunit ribosomal protein S4
ELIM_c1282	2013.16	2034.66	2023.91	6109.45	4699.17	5404.31	1.4004	2.3714e-06	DNA-directed RNA polymerase subunit alpha [EC:2.7.7.6]
ELIM_c1283	1263.75	1254.4	1259.08	2830.72	1782.71	2306.71	0.862342	0.0076535	Large subunit ribosomal protein L17
ELIM_c1284	172.274	166.854	169.564	195.329	176.755	186.042	0.134181	0.701916	Energy-coupling factor transport system ATP-binding protein [EC:3.6.3.-]
ELIM_c1285	152.857	111.036	131.946	305.395	303.009	304.202	1.18231	0.000757755	Energy-coupling factor transport system ATP-binding protein [EC:3.6.3.-]
ELIM_c1286	300.343	285.092	292.717	539.479	540.367	539.923	0.871338	0.00510575	Energy-coupling factor transport system permease protein
ELIM_c1287	43.3782	31.2101	37.2941	110.066	73.2273	91.6467	1.26675	0.0060524	TRNA pseudouridine38-40 synthase [EC:5.4.99.12]
ELIM_c1288	2446.53	2989.56	2718.05	1370.4	1105.98	1238.19	-1.1187	0.000231794	Large subunit ribosomal protein L13
ELIM_c1289	1700.84	1975.84	1838.34	1257.23	1204.46	1230.85	-0.57154	0.051951	Small subunit ribosomal protein S9
ELIM_c1290	20.2432	11.4037	15.8234	23.2534	17.6755	20.4645	0.350548	0.612287	Integrase family protein
ELIM_c1291	24.3744	20.4066	22.3905	10.8516	15.1505	13.001	-0.753046	0.288045	Transcriptional regulator
ELIM_c1292	4.13126	1.20039	2.66582	0	2.52508	1.26254	-0.753527	0.572205	Toxin-antitoxin system
ELIM_c1293	1.23938	7.80252	4.52095	0	0	0	-2.13443	0.113213	Hypothetical protein
ELIM_c1294	7.43627	12.6041	10.0202	7.75114	5.05016	6.40065	-0.52529	0.570512	Uncharacterized protein
ELIM_c1295	0	0	0	0	0	0	NA	NA	Bacterial mobilisation protein (MobC). Ribbon-helix-helix protein, copG family
ELIM_c1296	3.30501	5.40174	4.35337	3.10046	2.52508	2.81277	-0.456093	0.697071	TPR repeat-containing protein
ELIM_c1297	0	0.600193	0.300097	0	0	0	0.0722298	0.950067	Transposase, IS605 OrfB
ELIM_c1298	0.413126	0	0.206563	0	0	0	0.156413	0.891924	Glutamine--scyllo-inositol transaminase
ELIM_c1299	0	0	0	0	0	0	NA	NA	Methyltransferase, type 11
ELIM_c1300	0	0.600193	0.300097	0	0	0	0.0722298	0.950067	UDPglucose 6-dehydrogenase [EC:1.1.1.22]
ELIM_c1301	1.23938	0	0.619689	0	5.05016	2.52508	0.987815	0.468094	Undecaprenyl-phosphate glucose phosphotransferase
ELIM_c1302	0.826252	0.600193	0.713223	0	2.52508	1.26254	0.249904	0.854458	Glycosyl transferase family 2
ELIM_c1303	0.413126	0	0.206563	0	0	0	0.156413	0.891924	Serine O-acetyltransferase [EC:2.3.1.30]
ELIM_c1304	0.826252	3.00097	1.91361	0	0	0	-1.10151	0.416904	Glycosyl transferase group 1
ELIM_c1305	7.84939	4.80155	6.32547	4.65068	0	2.32534	-0.981488	0.396079	UDP-glucose 4-epimerase [EC:5.1.3.2]
ELIM_c1306	9.08877	6.00193	7.54535	1.55023	0	0.775114	-2.10275	0.0867367	Glycosyl transferase (Group 1
ELIM_c1307	7.84939	6.00193	6.92566	0	2.52508	1.26254	-1.87088	0.125962	Hypothetical protein
ELIM_c1308	24.3744	18.0058	21.1901	4.65068	7.57523	6.11296	-1.65101	0.0461638	Putative dehydrogenase
ELIM_c1309	6.19689	11.4037	8.80028	0	0	0	-3.08429	0.0159824	Putative antibiotic acetyltransferase, isoleucine patch superfamily
ELIM_c1310	6.61002	8.40271	7.50636	3.10046	2.52508	2.81277	-1.10884	0.309037	Polysaccharide biosynthesis protein
ELIM_c1311	18.1775	25.2081	21.6928	13.952	7.57523	10.7636	-0.883367	0.234298	Heparinase II III family protein
ELIM_c1312	9.91502	9.0029	9.45896	0	5.05016	2.52508	-1.656	0.13507	UDP-N-acetyl-D-mannosaminuronic acid dehydrogenase [EC:1.1.1.336]
ELIM_c1313	1.23938	0.600193	0.919786	0	2.52508	1.26254	0.0987623	0.942297	Glucose-1-phosphate thymidylyltransferase
ELIM_c1314	4.95751	1.20039	3.07895	0	2.52508	1.26254	-0.898489	0.497553	Glycoside hydrolase family 3 domain protein
ELIM_c1315	13.22	9.0029	11.1115	24.8036	10.1003	17.452	0.631032	0.405135	UDP-N-acetylglucosamine 2-epimerase (non-hydrolysing) [EC:5.1.3.14]
ELIM_c1316	7.84939	13.8044	10.8269	1.55023	10.1003	5.82527	-0.857134	0.375851	XRE family transcriptional regulator
ELIM_c1317	4.13126	1.80058	2.96592	0	2.52508	1.26254	-0.867466	0.512163	Inorganic pyrophosphatase [EC:3.6.1.1]
ELIM_c1318	212.347	214.269	213.308	100.765	141.404	121.085	-0.814183	0.0281022	Phenylacetate-CoA ligase [EC:6.2.1.30]
ELIM_c1319	101.216	71.423	86.3194	66.6598	53.0266	59.8432	-0.505741	0.260625	Phosphoglycolate phosphatase [EC:3.1.3.18]
ELIM_c1320	115.262	115.237	115.25	71.3105	133.829	102.57	-0.18546	0.659291	Membrane protein
ELIM_c1321	33.8763	45.6147	39.7455	23.2534	17.6755	20.4645	-0.887957	0.134848	Lysine-N-methylase [EC:2.1.1.-]
ELIM_c1322	1895.42	3035.78	2465.6	499.173	618.644	558.909	-2.11024	3.5274e-10	GTP-binding protein
ELIM_c1323	2042.49	2245.92	2144.21	4633.63	3537.63	4085.63	0.91934	0.00215918	Uncharacterized protein
ELIM_c1324	513.516	491.558	502.537	471.269	926.704	698.986	0.462489	0.203334	UBA/THIF-type NAD/FAD binding protein
ELIM_c1325	25.6138	22.8074	24.2106	46.5068	50.5016	48.5042	0.957655	0.0688839	Uncharacterized protein
ELIM_c1326	85.9302	76.8248	81.3775	29.4543	40.4012	34.9278	-1.20233	0.0129742	2-isopropylmalate synthase [EC:2.3.3.13]
ELIM_c1327	120.22	197.464	158.842	13.952	7.57523	10.7636	-3.63807	1.49756e-10	Undecaprenyl-diphosphatase [EC:3.6.1.27]
ELIM_c1328	849.387	1164.38	1006.88	438.714	131.304	285.009	-1.75911	7.06353e-05	Undecaprenyl-diphosphatase [EC:3.6.1.27]
ELIM_c1329	11.5675	13.2043	12.3859	15.5023	20.2006	17.8515	0.47516	0.510634	Raffinose/stachyose/melibiose transport system substrate-binding protein
ELIM_c1330	18.1775	27.0087	22.5931	54.258	55.5517	54.9048	1.23889	0.0184093	Diguanylate cyclase/phosphodiesterase with PAS/PAC sensor(S)
ELIM_c1331	217.304	279.09	248.197	48.0571	37.8762	42.9666	-2.45247	3.27201e-09	Nickel-resistant pritein NirB
ELIM_c1332	80.1464	103.233	91.6899	91.4634	45.4514	68.4574	-0.380174	0.406757	Transcriptional regulator, TetR family
ELIM_c1333	49.162	47.4153	48.2886	88.363	63.1269	75.745	0.643845	0.154779	ABC-2 type transport system ATP-binding protein
ELIM_c1334	55.772	54.6176	55.1948	57.3584	42.9263	50.1424	-0.119858	0.801525	ABC-2 type transport system permease protein
ELIM_c1335	80.9727	67.8219	74.3973	141.071	136.354	138.712	0.878985	0.0240337	Short-chain dehydrogenase of various substrate specificities
ELIM_c1336	9.08877	8.40271	8.74574	12.4018	5.05016	8.72599	0.0443475	0.960353	Iron complex transport system substrate-binding protein
ELIM_c1337	3.30501	4.80155	4.05328	4.65068	7.57523	6.11296	0.46651	0.657085	Iron complex transport system permease protein
ELIM_c1338	2.47876	3.00097	2.73986	1.55023	2.52508	2.03765	-0.314666	0.804303	Iron complex transport system ATP-binding protein [EC:3.6.3.34]
ELIM_c1339	5.37064	5.40174	5.38619	4.65068	2.52508	3.58788	-0.428236	0.697777	Multidrug export protein MepA
ELIM_c1340	206.15	208.867	207.509	32.5548	20.2006	26.3777	-2.85133	2.46261e-10	Transcriptional regulator, MarR family
ELIM_c1341	44.6176	43.2139	43.9158	637.144	454.514	545.829	3.57713	2.69314e-24	DNA primase (Bacterial type)
ELIM_c1342	52.467	42.0135	47.2403	1348.7	712.072	1030.39	4.35929	7.46475e-31	Uncharacterized protein
ELIM_c1343	14.0463	15.0048	14.5256	238.735	47.9765	143.356	3.16834	3.92337e-08	Hypothetical protein
ELIM_c1344	115.675	118.838	117.257	88.363	65.652	77.0075	-0.578899	0.157473	Beta-N-acetylhexosaminidase [EC:3.2.1.52]
ELIM_c1345	570.527	623.601	597.064	337.95	275.233	306.592	-0.943649	0.00321614	Hypothetical protein
ELIM_c1346	38.0076	40.213	39.1103	203.08	179.281	191.18	2.24678	6.04504e-09	Phosphate butyryltransferase [EC:2.3.1.19]
ELIM_c1347	27.6794	49.2159	38.4477	13.952	7.57523	10.7636	-1.658	0.0158427	Hypothetical protein
ELIM_c1348	68.1658	81.6263	74.896	38.7557	20.2006	29.4782	-1.25348	0.0147237	Integral membrane protein
ELIM_c1349	105.76	54.6176	80.1889	1761.06	856.001	1308.53	3.93105	1.23962e-21	ATP-binding cassette, subfamily B, bacterial
ELIM_c1350	157.814	154.25	156.032	1497.52	898.928	1198.22	2.8964	2.52529e-17	ATP-binding cassette, subfamily B, bacterial
ELIM_c1351	78.9071	59.4192	69.1631	58.9087	88.3777	73.6432	0.0684874	0.87904	Multidrug ABC transporter ATPase
ELIM_c1352	6.61002	10.8035	8.70675	1.55023	0	0.775114	-2.27424	0.0597678	CrcB protein
ELIM_c1353	1091.89	1555.1	1323.5	139.52	55.5517	97.5361	-3.64667	1.53822e-19	Uncharacterized protein
ELIM_c1354	164.837	207.667	186.252	266.639	186.856	226.747	0.28779	0.427431	Hypothetical protein
ELIM_c1355	71.0577	81.6263	76.342	74.4109	85.8527	80.1318	0.0634989	0.88075	Hypothetical protein
ELIM_c1356	18.1775	26.4085	22.293	27.9041	27.7759	27.84	0.310108	0.6104	Hypothetical protein
ELIM_c1357	389.165	438.141	413.653	133.32	118.679	125.999	-1.68211	1.0392e-06	Cyclopropane-fatty-acyl-phospholipid synthase [EC:2.1.1.79]
ELIM_c1358	859.302	996.321	927.812	723.956	343.411	533.683	-0.776128	0.0370647	KUP system potassium uptake protein
ELIM_c1359	23.5482	24.6079	24.0781	32.5548	40.4012	36.478	0.562547	0.317032	Hypothetical protein
ELIM_c1360	13.22	25.8083	19.5142	13.952	15.1505	14.5513	-0.387455	0.592888	Transcriptional regulator, PadR family
ELIM_c1361	346.2	430.939	388.569	564.283	987.305	775.794	0.977147	0.00575345	Formate/nitrite family of transporter
ELIM_c1362	54.1195	75.0242	64.5718	249.587	338.36	293.974	2.14422	1.02479e-08	Phosphopantothenoylcysteine decarboxylase / phosphopantothenate--cysteine ligase [EC:4.1.1.36 6.3.2.5]
ELIM_c1363	69.8183	61.8199	65.8191	207.731	426.738	317.234	2.20698	5.14725e-08	ABC transporter, ATP-binding protein / methyltransferase
ELIM_c1364	95.8452	110.436	103.14	1288.24	1939.26	1613.75	3.90796	5.70357e-32	Iron complex transport system substrate-binding protein
ELIM_c1365	20.2432	19.8064	20.0248	122.468	239.882	181.175	3.07478	7.97733e-12	Iron complex transport system permease protein
ELIM_c1366	21.8957	25.2081	23.5519	168.975	257.558	213.266	3.09973	5.98106e-14	Iron complex transport system ATP-binding protein [EC:3.6.3.34]
ELIM_c1367	97.4977	130.242	113.87	43.4064	42.9263	43.1664	-1.35739	0.00257382	Response regulator receiver protein
ELIM_c1368	6.61002	5.40174	6.00588	12.4018	2.52508	7.46345	0.32937	0.737554	Ribosome biogenesis GTPase [EC:3.6.1.-]
ELIM_c1369	1046.86	1030.53	1038.7	632.493	325.735	479.114	-1.08988	0.00231364	Arsenite efflux ATP-binding protein ArsA
ELIM_c1370	3.71813	9.6031	6.66061	0	0	0	-2.69434	0.0398067	Transketolase [EC:2.2.1.1]
ELIM_c1371	6.61002	5.40174	6.00588	3.10046	5.05016	4.07531	-0.486565	0.649696	Transketolase [EC:2.2.1.1]
ELIM_c1372	11.5675	10.2033	10.8854	3.10046	5.05016	4.07531	-1.23512	0.208812	Transaldolase
ELIM_c1373	4.54439	4.20135	4.37287	3.10046	2.52508	2.81277	-0.469899	0.687479	Fructose-bisphosphate aldolase, class II [EC:4.1.2.13]
ELIM_c1374	4.13126	5.40174	4.7665	4.65068	15.1505	9.90058	0.85538	0.370086	3',5'-nucleoside bisphosphate phosphatase [EC:3.1.3.97]
ELIM_c1375	2.06563	3.00097	2.5333	3.10046	2.52508	2.81277	0.124279	0.919826	Phosphoglycolate phosphatase [EC:3.1.3.18]
ELIM_c1376	2.47876	1.20039	1.83957	1.55023	5.05016	3.30019	0.525723	0.67478	Deoxyribose-phosphate aldolase [EC:4.1.2.4]
ELIM_c1377	2.89188	1.80058	2.34623	7.75114	0	3.87557	0.596521	0.626336	Deoxyribose-phosphate aldolase [EC:4.1.2.4]
ELIM_c1378	0	1.80058	0.90029	0	2.52508	1.26254	0.129816	0.923847	Deoxyribose-phosphate aldolase [EC:4.1.2.4]
ELIM_c1379	0.413126	0	0.206563	0	5.05016	2.52508	1.59419	0.242641	Deoxyribose-phosphate aldolase [EC:4.1.2.4]
ELIM_c1380	3.30501	1.20039	2.2527	4.65068	2.52508	3.58788	0.500553	0.680891	Xylulokinase [EC:2.7.1.17]
ELIM_c1381	1.23938	3.00097	2.12017	6.20091	0	3.10046	0.469719	0.710727	Glycerol-1-phosphate dehydrogenase [NAD(P)+] [EC:1.1.1.261]
ELIM_c1382	92.1271	136.244	114.186	93.0137	78.2774	85.6455	-0.395139	0.344857	Uncharacterized protein
ELIM_c1383	21.4825	33.0106	27.2466	32.5548	70.7022	51.6285	0.859701	0.122145	Uncharacterized protein
ELIM_c1384	159.053	191.462	175.258	204.63	184.331	194.48	0.151599	0.667801	Gp37gp68 family
ELIM_c1385	802.704	813.262	807.983	520.877	512.591	516.734	-0.636667	0.03484	ErfK YbiS YcfS YnhG family
ELIM_c1386	16.525	20.4066	18.4658	13.952	22.7257	18.3389	-0.034994	0.959299	Thiamine transporter
ELIM_c1387	7.43627	10.8035	9.11987	4.65068	5.05016	4.85042	-0.771415	0.431515	Cobalt/nickel transport protein
ELIM_c1388	12.8069	19.2062	16.0065	3.10046	2.52508	2.81277	-2.08803	0.0324072	Cobalt/nickel transport system permease protein
ELIM_c1389	0	1.80058	0.90029	0	0	0	-0.36381	0.764119	Peptidase S8 and S53 subtilisin kexin sedolisin
ELIM_c1390	1.6525	5.40174	3.52712	3.10046	7.57523	5.33784	0.446775	0.688921	SmcR-like protein VvpR
ELIM_c1391	4.13126	6.00193	5.0666	4.65068	7.57523	6.11296	0.203618	0.842461	Hypothetical protein
ELIM_c1392	0.826252	3.60116	2.21371	0	0	0	-1.26035	0.354889	Hypothetical protein
ELIM_c1393	11.5675	9.0029	10.2852	12.4018	12.6254	12.5136	0.250388	0.754711	Polysaccharide lyase family protein 8
ELIM_c1394	9.08877	15.0048	12.0468	12.4018	30.3009	21.3514	0.729955	0.316231	Bacterial Ig-like domain (group 2)
ELIM_c1395	16.9382	20.4066	18.6724	9.30137	7.57523	8.4383	-1.02147	0.195561	Polysaccharide lyase family protein 8
ELIM_c1396	8.67565	20.4066	14.5411	6.20091	22.7257	14.4633	-0.0579744	0.94247	Peptidase S8 and S53 subtilisin kexin sedolisin
ELIM_c1397	3.30501	1.80058	2.55279	3.10046	0	1.55023	-0.37176	0.776822	Energy-coupling factor transport system substrate-specific component
ELIM_c1398	3.30501	6.00193	4.65347	9.30137	7.57523	8.4383	0.754585	0.437297	Hypothetical protein
ELIM_c1399	2.06563	1.80058	1.93311	0	0	0	-1.1336	0.40415	Energy-coupling factor transport system permease protein
ELIM_c1400	3.30501	2.40077	2.85289	1.55023	0	0.775114	-0.982409	0.463119	Uncharacterized protein
ELIM_c1401	0	0.600193	0.300097	1.55023	5.05016	3.30019	1.95055	0.147569	Cell surface protein
ELIM_c1402	2.89188	1.80058	2.34623	3.10046	0	1.55023	-0.290756	0.82543	Energy-coupling factor transport system ATP-binding protein [EC:3.6.3.-]
ELIM_c1403	0.826252	0	0.413126	0	0	0	-0.050517	0.965193	Energy-coupling factor transport system substrate-specific component
ELIM_c1404	0.826252	0	0.413126	3.10046	0	1.55023	0.880725	0.516285	Peptidase S8 and S53 subtilisin kexin sedolisin
ELIM_c1405	0.826252	1.80058	1.31342	1.55023	5.05016	3.30019	0.865815	0.49817	Preprotein translocase subunit SecA
ELIM_c1406	567.635	670.416	619.026	55.8082	35.3511	45.5796	-3.65264	3.36774e-21	Adenylosuccinate synthase [EC:6.3.4.4]
ELIM_c1407	119.393	145.247	132.32	68.21	70.7022	69.4561	-0.908947	0.0261359	Carbamoyl-phosphate synthase small subunit [EC:6.3.5.5]
ELIM_c1408	784.939	875.082	830.011	717.755	714.597	716.176	-0.209963	0.48401	Carbamoyl-phosphate synthase large subunit [EC:6.3.5.5]
ELIM_c1409	441.219	568.983	505.101	58.9087	85.8527	72.3807	-2.76894	1.73624e-13	Transcription elongation factor GreA
ELIM_c1410	1758.26	2212.91	1985.59	888.28	666.621	777.451	-1.33179	2.37774e-05	Lysyl-tRNA synthetase, class II [EC:6.1.1.6]
ELIM_c1411	454.025	501.162	477.593	1863.37	1689.28	1776.33	1.87332	2.31787e-10	4-alpha-glucanotransferase
ELIM_c1412	366.856	355.915	361.385	1742.46	1310.52	1526.49	2.05284	3.13649e-11	Starch synthase [EC:2.4.1.21]
ELIM_c1413	227.632	240.077	233.855	885.18	1002.46	943.818	1.98658	8.52216e-11	Glucose-1-phosphate adenylyltransferase [EC:2.7.7.27]
ELIM_c1414	206.563	211.268	208.916	1168.87	1267.59	1218.23	2.51206	7.34398e-17	Glucose-1-phosphate adenylyltransferase [EC:2.7.7.27]
ELIM_c1415	480.052	516.767	498.409	2342.39	2239.74	2291.07	2.17568	7.80623e-14	Starch phosphorylase [EC:2.4.1.1]
ELIM_c1416	552.763	629.003	590.883	982.844	1297.89	1140.37	0.934584	0.00270342	1,4-alpha-glucan branching enzyme [EC:2.4.1.18]
ELIM_c1417	156.162	144.046	150.104	37.2055	22.7257	29.9656	-2.21977	1.36158e-06	Putative ribonuclease BN
ELIM_c1418	311.084	289.293	300.189	52.7077	47.9765	50.3421	-2.51593	1.05566e-10	YihY family protein
ELIM_c1419	24.3744	51.6166	37.9955	1.55023	2.52508	2.03765	-3.62647	0.000101797	Hypothetical protein
ELIM_c1420	1545.5	1790.98	1668.24	1511.47	1262.54	1387.01	-0.261973	0.381344	Aconitate hydratase [EC:4.2.1.3]
ELIM_c1421	3264.52	3360.48	3312.5	1720.75	924.179	1322.47	-1.3006	0.00016044	Function transcriptional attenuator common domain
ELIM_c1422	1007.2	969.312	988.257	558.082	681.771	619.927	-0.666695	0.028855	DTDP-4-dehydrorhamnose reductase [EC:1.1.1.133]
ELIM_c1423	919.618	929.099	924.359	511.575	873.677	692.626	-0.414283	0.222775	Glucose-1-phosphate thymidylyltransferase [EC:2.7.7.24]
ELIM_c1424	685.789	606.796	646.292	268.189	386.337	327.263	-0.973932	0.00332909	DTDP-4-dehydrorhamnose 3,5-epimerase [EC:5.1.3.13]
ELIM_c1425	3551.64	3647.38	3599.51	4230.57	3817.92	4024.24	0.159371	0.576518	DTDP-glucose 4,6-dehydratase [EC:4.2.1.46]
ELIM_c1426	496.577	472.352	484.465	46.5068	53.0266	49.7667	-3.22883	1.05881e-17	Lipopolysaccharide transport system permease protein
ELIM_c1427	237.134	226.273	231.704	93.0137	40.4012	66.7075	-1.71537	5.11635e-05	Uncharacterized protein
ELIM_c1428	956.387	561.781	759.084	386.007	179.281	282.644	-1.38355	0.000640249	O-antigen biosynthesis protein [EC:2.4.1.-]
ELIM_c1429	1000.18	543.775	771.977	618.541	219.682	419.111	-0.850357	0.0549264	O-antigen biosynthesis protein [EC:2.4.1.-]
ELIM_c1430	704.793	420.736	562.764	334.849	111.103	222.976	-1.28512	0.00411764	UDPglucose 6-dehydrogenase [EC:1.1.1.22]
ELIM_c1431	242.505	102.033	172.269	68.21	30.3009	49.2555	-1.71144	0.000713971	TuaG-like glycosyl transferase
ELIM_c1432	508.145	337.309	422.727	179.826	93.4279	136.627	-1.57714	7.05078e-05	Membrane protein
ELIM_c1433	1521.13	1344.43	1432.78	3176.42	2254.89	2715.66	0.911193	0.0033154	Putative N-acetylmuramoyl-L-alanine amidase
ELIM_c1434	114.023	131.442	122.733	62.0091	68.1771	65.0931	-0.897266	0.0302521	Glycosyl transferase GT2 family
ELIM_c1435	882.437	774.85	828.643	568.934	388.862	478.898	-0.774787	0.0178205	Glycosyltransferase/rhamnosyltransferase
ELIM_c1436	806.422	672.217	739.319	1065.01	823.175	944.091	0.349596	0.26419	Undecaprenyl-phosphate glucose phosphotransferase
ELIM_c1437	51.6407	62.4201	57.0304	18.6027	25.2508	21.9268	-1.34048	0.0154491	Small multidrug resistance
ELIM_c1438	309.844	253.882	281.863	193.778	133.829	163.804	-0.759023	0.0359811	Glycosyltransferase involved in cell wall biogenesis
ELIM_c1439	58.2508	52.2168	55.2338	15.5023	22.7257	19.114	-1.49153	0.00888564	Uncharacterized protein
ELIM_c1440	435.022	371.52	403.271	176.726	148.98	162.853	-1.28227	0.000170306	Glycosyl transferase, family 2
ELIM_c1441	554.002	552.778	553.39	785.965	603.494	694.73	0.326438	0.296635	UDP-glucose 4-epimerase [EC:5.1.3.2]
ELIM_c1442	995.22	1007.72	1001.47	379.806	224.732	302.269	-1.69117	7.734e-07	Function transcriptional attenuator common domain
ELIM_c1443	489.967	516.166	503.067	440.265	525.216	482.74	-0.0611054	0.845056	Hypothetical protein
ELIM_c1444	2609.72	2640.25	2624.98	5329.68	4689.07	5009.38	0.922167	0.00128261	Hypothetical protein
ELIM_c1445	2695.65	2619.24	2657.45	3010.54	4007.3	3508.92	0.395436	0.18727	Glutamine ABC transport system substrate binding protein GlnH1
ELIM_c1446	434.609	532.372	483.49	458.867	414.113	436.49	-0.143358	0.652383	Polar amino acid transport system permease protein
ELIM_c1447	403.624	493.359	448.492	556.532	651.47	604.001	0.422452	0.18128	Polar amino acid transport system ATP-binding protein [EC:3.6.3.21]
ELIM_c1448	3852.81	3181.03	3516.92	1286.69	1174.16	1230.43	-1.49663	4.24166e-07	Glycosyl transferase, group 2 family
ELIM_c1449	104.521	129.642	117.081	85.2625	101.003	93.1328	-0.328176	0.41286	MembrAne
ELIM_c1450	111.957	127.241	119.599	86.8128	179.281	133.047	0.131633	0.754956	Peptidase S58, DmpA
ELIM_c1451	168.969	186.06	177.514	514.676	568.143	541.409	1.58597	6.58942e-07	HAD hydrolase
ELIM_c1452	460.635	419.535	440.085	310.046	156.555	233.3	-0.885296	0.0182155	Putative 3-methyladenine DNA glycosylase
ELIM_c1453	1405.87	1383.45	1394.66	547.23	628.744	587.987	-1.23267	3.83858e-05	ATP-dependent RNA helicase DeaD [EC:3.6.4.13]
ELIM_c1454	553.589	556.379	554.984	434.064	419.163	426.613	-0.374017	0.225025	Multi antimicrobial extrusion protein (Na(+)/drug antiporter), MATE family of MDR efflux pumps
ELIM_c1455	404.863	380.523	392.693	224.783	191.906	208.344	-0.896508	0.00685117	Type 1 capsular polysaccharide biosynthesis protein J
ELIM_c1456	112.37	111.036	111.703	82.1621	101.003	91.5826	-0.289106	0.468613	1-acyl-sn-glycerol-3-phosphate acyltransferase [EC:2.3.1.51]
ELIM_c1457	9746.88	6510.3	8128.59	15781.3	7219.2	11500.3	0.490797	0.199858	Superoxide reductase [EC:1.15.1.2]
ELIM_c1458	28.5057	32.4104	30.4581	20.153	7.57523	13.8641	-0.996945	0.140089	ADP-ribose pyrophosphatase
ELIM_c1459	5843.25	8384.7	7113.98	801.468	315.635	558.551	-3.58368	3.60898e-19	[Fe] hydrogenase
ELIM_c1460	339.59	397.328	368.459	86.8128	85.8527	86.3327	-2.05508	1.22959e-08	Hypothetical protein
ELIM_c1461	1978.05	1640.93	1809.49	1313.04	560.567	936.805	-0.926712	0.015944	A/G-specific adenine glycosylase
ELIM_c1462	983.653	882.885	933.269	1452.56	1421.62	1437.09	0.615447	0.0358827	Arsenite efflux ATP-binding protein ArsA
ELIM_c1463	1481.06	1234	1357.53	430.963	297.959	364.461	-1.86357	1.15695e-08	Hypothetical protein
ELIM_c1464	975.39	1057.54	1016.47	210.831	154.03	182.43	-2.43172	1.33412e-13	Hypothetical protein
ELIM_c1465	271.011	285.692	278.351	412.361	333.31	372.835	0.419365	0.198882	Patatin
ELIM_c1466	193.343	196.263	194.803	52.7077	20.2006	36.4542	-2.28985	5.09259e-07	Hypothetical protein
ELIM_c1467	285.47	357.715	321.593	89.9132	70.7022	80.3077	-1.95002	2.0217e-07	Hypothetical protein
ELIM_c1468	532.106	560.581	546.343	420.112	494.915	457.513	-0.254961	0.413742	UDP-N-acetylmuramate--alanine ligase [EC:6.3.2.8]
ELIM_c1469	65.2739	64.2207	64.7473	7.75114	10.1003	8.92573	-2.71491	2.28421e-05	Purine operon repressor
ELIM_c1470	734.538	795.256	764.897	620.091	512.591	566.341	-0.425442	0.167543	Stage V sporulation protein G
ELIM_c1471	395.775	475.353	435.564	136.42	181.806	159.113	-1.43782	3.45947e-05	Bifunctional UDP-N-acetylglucosamine pyrophosphorylase / Glucosamine-1-phosphate N-acetyltransferase [EC:2.7.7.23 2.3.1.157]
ELIM_c1472	211.52	268.887	240.204	240.285	214.632	227.458	-0.0734644	0.831592	Ribose-phosphate pyrophosphokinase [EC:2.7.6.1]
ELIM_c1473	254.486	307.899	281.192	316.246	328.26	322.253	0.193896	0.555453	Peptidyl-tRNA hydrolase, PTH1 family [EC:3.1.1.29]
ELIM_c1474	175.579	201.065	188.322	139.52	224.732	182.126	-0.0586473	0.875658	Transcription-repair coupling factor (superfamily II helicase) [EC:3.6.4.-]
ELIM_c1475	1954.09	1720.75	1837.42	378.256	285.334	331.795	-2.43053	1.1725e-14	Peptidylprolyl isomerase
ELIM_c1476	242.918	280.29	261.604	94.5639	123.729	109.146	-1.24838	0.000677744	Stage V sporulation protein B
ELIM_c1477	369.335	421.336	395.335	922.385	795.4	858.893	1.10674	0.000321744	Tetrapyrrole methylase family protein / MazG family protein
ELIM_c1478	4825.72	4633.49	4729.61	4573.17	1348.39	2960.78	-0.656779	0.131564	DNA-binding protein HU-beta
ELIM_c1479	45.857	62.4201	54.1386	44.9566	25.2508	35.1037	-0.566936	0.281526	Heat shock protein 15
ELIM_c1480	722.97	835.469	779.22	182.927	108.578	145.753	-2.35974	2.89786e-11	Septum formation initiator
ELIM_c1481	1035.29	1277.81	1156.55	646.445	628.744	637.595	-0.847646	0.00547971	Exopolyphosphatase / guanosine-5'-triphosphate,3'-diphosphate pyrophosphatase [EC:3.6.1.11 3.6.1.40]
ELIM_c1482	1509.15	2179.9	1844.53	147.272	186.856	167.064	-3.41735	9.75667e-24	TRNA(Ile)-lysidine synthase [EC:6.3.4.19]
ELIM_c1483	829.144	1005.92	917.534	114.717	103.528	109.123	-3.01877	3.93846e-19	Hypoxanthine phosphoribosyltransferase [EC:2.4.2.8]
ELIM_c1484	7760.98	8545.55	8153.27	4047.64	3487.13	3767.39	-1.10086	0.000136701	Cell division protease FtsH [EC:3.4.24.-]
ELIM_c1485	142.528	209.468	175.998	201.53	121.204	161.367	-0.10815	0.785527	Uncharacterized protein
ELIM_c1486	590.77	766.447	678.609	409.26	267.658	338.459	-0.980042	0.00441369	Type III pantothenate kinase [EC:2.7.1.33]
ELIM_c1487	61.9689	99.6321	80.8005	29.4543	27.7759	28.6151	-1.43447	0.00532636	TRNA-dihydrouridine synthase
ELIM_c1488	51.6407	65.4211	58.5309	43.4064	75.7523	59.5794	0.00302467	0.994965	Hypothetical protein
ELIM_c1489	3541.32	3742.81	3642.06	415.461	242.407	328.934	-3.40646	3.035e-24	Hypothetical protein
ELIM_c1490	308.605	400.329	354.467	52.7077	37.8762	45.292	-2.87822	8.37847e-13	Uncharacterized protein
ELIM_c1491	27.6794	18.606	23.1427	72.8607	90.9028	81.8818	1.74676	0.000318214	Enoyl-CoA hydratase [EC:4.2.1.17]
ELIM_c1492	61.5558	27.6089	44.5823	275.941	366.136	321.038	2.76343	5.05824e-11	Propionate CoA-transferase [EC:2.8.3.1]
ELIM_c1493	128.069	53.4172	90.7431	784.415	825.7	805.058	3.07361	9.68989e-15	Acyl-CoA dehydrogenase domain protein
ELIM_c1494	267.706	330.707	299.206	106.966	90.9028	98.9343	-1.55916	2.07768e-05	Transcriptional regulator, MarR family
ELIM_c1495	27.2663	39.0126	33.1394	6.20091	10.1003	8.15061	-1.90249	0.00946022	Neurotransmitter:Na+ symporter, NSS family
ELIM_c1496	15.6988	28.8093	22.254	12.4018	15.1505	13.7761	-0.646209	0.366677	Nerd domain protein
ELIM_c1497	82.6252	98.4317	90.5285	116.267	80.8025	98.5348	0.134205	0.74554	Nuclease-related domain
ELIM_c1498	2.89188	0.600193	1.74604	0	0	0	-1.01149	0.453711	Putative ABC transport system ATP-binding protein
ELIM_c1499	13.22	9.6031	11.4116	6.20091	2.52508	4.36299	-1.12341	0.243594	Putative ABC transport system permease protein
ELIM_c1500	36.7682	19.8064	28.2873	18.6027	12.6254	15.6141	-0.782546	0.247228	Bacterial regulatory proteins, tetR family
ELIM_c1501	221.436	199.864	210.65	110.066	138.879	124.473	-0.754386	0.039209	Uncharacterized protein
ELIM_c1502	144.181	142.846	143.514	66.6598	68.1771	67.4184	-1.06703	0.00793702	Transcriptional regulator
ELIM_c1503	287.123	259.884	273.503	175.176	237.357	206.267	-0.408675	0.240051	Pyridine nucleotide-disulphide oxidoreductase family protein
ELIM_c1504	104.108	87.6282	95.868	153.473	267.658	210.565	1.09814	0.00533586	Thioredoxin 1
ELIM_c1505	287.949	309.1	298.524	179.826	154.03	166.928	-0.819869	0.0168804	Hpt domain
ELIM_c1506	439.153	470.552	454.852	320.897	174.23	247.564	-0.849855	0.0197326	Peptide deformylase [EC:3.5.1.88]
ELIM_c1507	393.296	294.695	343.995	389.107	199.481	294.294	-0.211591	0.580601	Uncharacterized protein
ELIM_c1508	16.1119	17.4056	16.7588	27.9041	27.7759	27.84	0.693634	0.265903	PhoP family transcriptional regulator
ELIM_c1509	30.9844	25.8083	28.3964	24.8036	15.1505	19.9771	-0.450998	0.473455	Sensor protein resE
ELIM_c1510	15.2857	10.2033	12.7445	4.65068	7.57523	6.11296	-0.967494	0.282974	Putative ABC transport system ATP-binding protein
ELIM_c1511	51.2276	35.4114	43.3195	37.2055	15.1505	26.178	-0.647866	0.268679	Putative ABC transport system permease protein
ELIM_c1512	651.5	1033.53	842.516	46.5068	58.0768	52.2918	-3.93863	1.22343e-23	Rrf2 family transcriptional regulator
ELIM_c1513	3845.79	6021.14	4933.47	1043.3	964.58	1003.94	-2.2636	2.51129e-12	Cysteine desulfurase [EC:2.8.1.7]
ELIM_c1514	2334.16	3873.05	3103.61	950.29	714.597	832.443	-1.866	5.03559e-08	Nitrogen fixation protein NifU and related proteins
ELIM_c1515	165.25	215.469	190.36	124.018	143.929	133.974	-0.500854	0.177187	PerM protein
ELIM_c1516	200.366	224.472	212.419	170.525	229.782	200.154	-0.0915033	0.796009	Hypothetical protein
ELIM_c1517	342.068	336.709	339.388	190.678	121.204	155.941	-1.08837	0.00249731	Uncharacterized protein
ELIM_c1518	570.114	598.993	584.553	702.253	752.473	727.363	0.310855	0.302206	Alanyl-tRNA synthetase [EC:6.1.1.7]
ELIM_c1519	7734.96	8003.58	7869.27	1326.99	646.42	986.707	-2.93961	1.89708e-16	UPF0297 protein
ELIM_c1520	1042.32	1122.36	1082.34	150.372	171.705	161.039	-2.71491	2.70088e-17	Oxidoreductase, aldo/keto reductase family
ELIM_c1521	584.573	582.788	583.681	103.865	85.8527	94.859	-2.56879	1.07838e-13	Putative holliday junction resolvase [EC:3.1.-.-]
ELIM_c1522	1391.82	1548.5	1470.16	696.052	570.668	633.36	-1.19721	8.21194e-05	Hypothetical protein
ELIM_c1523	1236.9	1391.25	1314.07	692.952	482.29	587.621	-1.14078	0.000359101	Sugar fermentation stimulation protein A
ELIM_c1524	6341.07	6835.6	6588.34	2708.25	2045.31	2376.78	-1.45204	1.24896e-06	Ribonuclease J [EC:3.1.-.-]
ELIM_c1525	1501.71	1324.03	1412.87	443.365	237.357	340.361	-2.00931	1.27501e-08	UPF0342 protein
ELIM_c1526	1215.83	1346.23	1281.03	1506.82	1853.41	1680.11	0.385661	0.196941	Uncharacterized protein
ELIM_c1527	467.245	455.547	461.396	1302.19	1340.82	1321.5	1.4999	3.64562e-07	Caffeoyl-coA O-methyltransferase
ELIM_c1528	457.744	573.785	515.764	226.333	128.779	177.556	-1.49521	4.62745e-05	Peptidase U32
ELIM_c1529	1.23938	2.40077	1.82008	0	0	0	-1.05912	0.434529	Integrase family protein
ELIM_c1530	0.826252	0	0.413126	0	0	0	-0.050517	0.965193	Response regulator RpfG
ELIM_c1531	9.5019	8.40271	8.9523	18.6027	17.6755	18.1391	0.935575	0.21066	Hypothetical protein
ELIM_c1532	11.9807	2.40077	7.19071	24.8036	25.2508	25.0272	1.60849	0.0380679	Alpha-L-fucosidase
ELIM_c1533	13.22	10.2033	11.7117	6.20091	2.52508	4.36299	-1.15644	0.227583	Hypothetical protein
ELIM_c1534	0	0	0	0	0	0	NA	NA	Hypothetical protein
ELIM_c1535	0	0.600193	0.300097	0	0	0	0.0722298	0.950067	Hypothetical protein
ELIM_c1536	7.43627	6.60213	7.0192	3.10046	2.52508	2.81277	-1.03072	0.348576	Putative glycerophosphoryl diester phosphodiesterase
ELIM_c1537	1.23938	1.80058	1.51998	0	2.52508	1.26254	-0.237218	0.861433	Hypothetical protein
ELIM_c1538	0	0	0	0	0	0	NA	NA	Hypothetical protein
ELIM_c1539	0.826252	0.600193	0.713223	0	0	0	-0.275078	0.820841	Uncharacterized phage-encoded protein
ELIM_c1540	0.413126	1.20039	0.806756	3.10046	0	1.55023	0.567372	0.677406	Hypothetical protein
ELIM_c1541	0	0	0	0	7.57523	3.78762	2.6851	0.0490893	Hypothetical protein
ELIM_c1542	0.413126	0	0.206563	1.55023	0	0.775114	0.633632	0.617823	RNA polymerase sporulation-specific sigma factor
ELIM_c1543	9.08877	4.20135	6.64506	3.10046	0	1.55023	-1.41194	0.236246	Hypothetical protein
ELIM_c1544	7.43627	3.00097	5.21862	1.55023	2.52508	2.03765	-1.03219	0.389348	Hypothetical protein
ELIM_c1545	3.30501	3.60116	3.45308	0	0	0	-1.84024	0.17487	Peptidase M15A
ELIM_c1546	16.525	16.2052	16.3651	27.9041	22.7257	25.3149	0.603045	0.346257	Multidrug transporter
ELIM_c1547	9.5019	6.60213	8.05201	13.952	32.826	23.389	1.36992	0.0638125	Transcriptional regulator, AraC family
ELIM_c1548	1.23938	1.80058	1.51998	6.20091	17.6755	11.9382	2.44695	0.0157959	Methionine synthase
ELIM_c1549	1.23938	0.600193	0.919786	6.20091	12.6254	9.41315	2.59527	0.018052	5-methyltetrahydrofolate--homocysteine methyltransferase [EC:2.1.1.13]
ELIM_c1550	1.23938	0.600193	0.919786	10.8516	30.3009	20.5763	3.73512	8.45551e-05	Putative cobalamin binding protein
ELIM_c1551	6.61002	3.60116	5.10559	32.5548	47.9765	40.2656	2.74822	3.789e-05	Trimethylamine---corrinoid protein Co-methyltransferase [EC:2.1.1.250]
ELIM_c1552	4.95751	6.60213	5.77982	35.6552	37.8762	36.7657	2.51152	0.000140932	Uncharacterized protein
ELIM_c1553	7.84939	7.80252	7.82595	3.10046	2.52508	2.81277	-1.16448	0.282085	Molybdate transport system regulatory protein
ELIM_c1554	154.096	144.046	149.071	454.217	626.219	540.218	1.82501	4.69235e-08	Histidine kinase
ELIM_c1555	216.891	189.661	203.276	395.308	148.98	272.144	0.422038	0.320582	1,2-diacylglycerol 3-glucosyltransferase / glucosyldiacylglycerol 6-beta-glucosyltransferase
ELIM_c1556	7136.34	7133.3	7134.82	13060.7	6759.63	9910.15	0.46658	0.179555	Processive 1,2-diacylglycerol beta-glucosyltransferase [EC:2.4.1.315]
ELIM_c1557	372.64	506.563	439.601	213.931	199.481	206.706	-1.06854	0.00176585	Phosphoserine phosphatase RsbU/P [EC:3.1.3.3]
ELIM_c1558	2230.05	2314.95	2272.5	2657.09	2004.91	2331	0.0371698	0.901691	Hypothetical protein
ELIM_c1559	198.3	204.666	201.483	103.865	68.1771	86.0212	-1.18353	0.0023789	Putative radical SAM protein
ELIM_c1560	142.942	184.259	163.6	201.53	207.056	204.293	0.315938	0.374919	Putative GTP pyrophosphokinase [EC:2.7.6.5]
ELIM_c1561	458.57	465.75	462.16	432.514	386.337	409.425	-0.170519	0.585828	Hypothetical protein
ELIM_c1562	1749.59	1898.41	1824	944.089	1141.34	1042.71	-0.798359	0.00741175	Sel1 domain and tetratricopeptide repeat-containing protein
ELIM_c1563	310.258	298.896	304.577	23.2534	65.652	44.4527	-2.76148	5.5816e-10	Hypothetical protein
ELIM_c1564	835.341	705.227	770.284	384.456	444.414	414.435	-0.884976	0.00477186	Phosphatidylglycerol lysyltransferase [EC:2.3.2.3]
ELIM_c1565	170.208	114.637	142.422	139.52	123.729	131.625	-0.110145	0.777544	Uncharacterized protein
ELIM_c1566	558.546	516.166	537.356	744.109	393.912	569.011	0.0866428	0.809279	Probable prolyl aminopeptidase
ELIM_c1567	59.077	40.8132	49.9451	15.5023	7.57523	11.5388	-1.93293	0.0026226	Cell wall anchor domain protein
ELIM_c1568	58.6639	43.2139	50.9389	17.0525	32.826	24.9393	-1.02888	0.0693942	Cell wall anchor domain protein
ELIM_c1569	4.95751	3.60116	4.27934	0	0	0	-2.12536	0.113805	Sortase A [EC:3.4.22.70]
ELIM_c1570	31.8107	34.211	33.0109	80.6118	101.003	90.8075	1.41244	0.00168928	Arginine utilization regulatory protein
ELIM_c1571	34.2895	24.6079	29.4487	26.3539	20.2006	23.2772	-0.310002	0.610014	Trimethylamine---corrinoid protein Co-methyltransferase [EC:2.1.1.250]
ELIM_c1572	22.7219	18.0058	20.3639	15.5023	17.6755	16.5889	-0.287697	0.673792	Trimethylamine---corrinoid protein Co-methyltransferase [EC:2.1.1.250]
ELIM_c1573	3.30501	6.60213	4.95357	1.55023	0	0.775114	-1.57736	0.219946	Hypothetical protein
ELIM_c1574	9.08877	14.4046	11.7467	9.30137	0	4.65068	-1.00023	0.308119	Choline/carnitine/betaine transporter
ELIM_c1575	1.23938	1.80058	1.51998	0	0	0	-0.874718	0.51449	Arginine utilization regulatory protein
ELIM_c1576	0.413126	0.600193	0.50666	1.55023	0	0.775114	0.372839	0.780118	Glycine betaine transporter
ELIM_c1577	1.23938	0.600193	0.919786	3.10046	2.52508	2.81277	1.02491	0.434735	Trimethylamine---corrinoid protein Co-methyltransferase [EC:2.1.1.250]
ELIM_c1578	328.435	421.936	375.186	224.783	159.08	191.931	-0.940625	0.00786503	Membrane-bound hydrogenase subunit ehbK
ELIM_c1579	0.826252	1.80058	1.31342	0	5.05016	2.52508	0.504867	0.70429	Opine dehydrogenase [EC:1.5.1.28]
ELIM_c1580	1.23938	2.40077	1.82008	0	2.52508	1.26254	-0.381684	0.777924	3-methyl-2-oxobutanoate hydroxymethyltransferase [EC:2.1.2.11]
ELIM_c1581	2.06563	0	1.03281	4.65068	0	2.32534	0.693176	0.608916	Putative cobalamin binding protein
ELIM_c1582	0.826252	0.600193	0.713223	0	0	0	-0.275078	0.820841	Uncharacterized protein
ELIM_c1583	0	0	0	0	0	0	NA	NA	Uncharacterized protein
ELIM_c1584	0.413126	0	0.206563	0	5.05016	2.52508	1.59419	0.242641	Hypothetical protein
ELIM_c1585	9.5019	9.6031	9.5525	3.10046	2.52508	2.81277	-1.41685	0.177792	Membrane protein
ELIM_c1586	44.6176	48.6157	46.6166	40.3059	58.0768	49.1914	0.057962	0.906352	Vitamin B12 dependent methionine synthase, activation domain
ELIM_c1587	90.4746	94.2304	92.3525	249.587	148.98	199.283	1.09807	0.00476791	Von Willebrand factor, type A
ELIM_c1588	21.0694	24.6079	22.8387	41.8561	55.5517	48.7039	1.03955	0.0516914	Hypothetical protein
ELIM_c1589	632.909	658.412	645.661	353.452	239.882	296.667	-1.0973	0.000977303	Transcriptional regulator, AraC family
ELIM_c1590	4.95751	6.60213	5.77982	3.10046	7.57523	5.33784	-0.142236	0.891047	Trimethylamine---corrinoid protein Co-methyltransferase [EC:2.1.1.250]
ELIM_c1591	0.826252	0	0.413126	0	2.52508	1.26254	0.473369	0.723838	Putative cobalamin binding protein
ELIM_c1592	0.413126	0	0.206563	0	0	0	0.156413	0.891924	Alanine dehydrogenase [EC:1.4.1.1]
ELIM_c1593	0.413126	0	0.206563	1.55023	0	0.775114	0.633632	0.617823	Trimethylamine---corrinoid protein Co-methyltransferase [EC:2.1.1.250]
ELIM_c1594	16.9382	19.2062	18.0722	13.952	5.05016	9.5011	-0.777429	0.322931	Glycine betaine transporter
ELIM_c1595	14.8725	16.8054	15.839	35.6552	30.3009	32.9781	1.01384	0.0936793	Arginine utilization regulatory protein
ELIM_c1596	3.71813	3.60116	3.65965	3.10046	7.57523	5.33784	0.388331	0.72235	Uncharacterized protein
ELIM_c1597	7.02314	7.20232	7.11273	0	2.52508	1.26254	-1.90434	0.118029	Ala-tRNA(Pro) deacylase [EC:3.1.1.-]
ELIM_c1598	14.4594	9.0029	11.7312	26.3539	27.7759	27.0649	1.11629	0.0936911	5-methyltetrahydrofolate--homocysteine methyltransferase
ELIM_c1599	0.826252	0.600193	0.713223	0	5.05016	2.52508	0.958928	0.477867	Cobalamin synthesis protein, P47K
ELIM_c1600	22.7219	23.4075	23.0647	21.7032	20.2006	20.9519	-0.125803	0.84296	Uroporphyrinogen decarboxylase [EC:4.1.1.37]
ELIM_c1601	8.67565	5.40174	7.03869	3.10046	5.05016	4.07531	-0.682583	0.516468	CobW protein
ELIM_c1602	6.61002	9.6031	8.10656	6.20091	12.6254	9.41315	0.155009	0.86217	Acetolactate decarboxylase [EC:4.1.1.5]
ELIM_c1603	49.5751	46.8151	48.1951	48.0571	27.7759	37.9165	-0.30514	0.556965	Putative PTS system protein
ELIM_c1604	650.673	1011.93	831.3	210.831	224.732	217.781	-1.90179	3.92599e-08	VanZ-like protein
ELIM_c1605	2071	2792.1	2431.55	1096.01	785.299	940.655	-1.34817	3.05636e-05	DNA repair protein RadA/Sms
ELIM_c1606	87.5827	102.633	95.1079	48.0571	50.5016	49.2793	-0.924167	0.0378185	Holliday junction DNA helicase RuvA [EC:3.6.4.12]
ELIM_c1607	119.393	142.846	131.12	93.0137	126.254	109.634	-0.262791	0.503042	Holliday junction DNA helicase RuvB [EC:3.6.4.12]
ELIM_c1608	75.602	85.8277	80.7149	27.9041	50.5016	39.2028	-1.04135	0.0328333	S-adenosylmethionine:tRNA ribosyltransferase-isomerase [EC:2.4.99.17]
ELIM_c1609	171.447	144.046	157.747	79.0616	111.103	95.0825	-0.729975	0.0639084	Queuine tRNA-ribosyltransferase [EC:2.4.2.29]
ELIM_c1610	2720.85	2980.56	2850.7	2072.65	1085.78	1579.22	-0.835652	0.0167564	Preprotein translocase subunit YajC
ELIM_c1611	634.148	620	627.074	327.098	73.2273	200.163	-1.57832	0.000935106	Hypothetical protein
ELIM_c1612	225.154	293.495	259.324	199.979	141.404	170.692	-0.581682	0.111241	Radical SAM domain-containing protein
ELIM_c1613	1616.15	1144.57	1380.36	43.4064	25.2508	34.3286	-5.1656	1.3373e-37	Hypothetical protein
ELIM_c1614	1545.09	1364.84	1454.97	1947.09	1416.57	1681.83	0.207566	0.502335	Putative sigma-54 modulation protein
ELIM_c1615	3047.22	3112	3079.61	4615.03	4037.6	4326.31	0.485186	0.0908161	Hypothetical protein
ELIM_c1616	2923.69	2651.05	2787.37	2061.8	2865.96	2463.88	-0.17673	0.564565	Preprotein translocase subunit SecA
ELIM_c1617	1609.13	1355.24	1482.18	3874.02	3030.09	3452.06	1.20497	6.69088e-05	Peptide chain release factor 2
ELIM_c1618	190.451	177.057	183.754	220.132	340.886	280.509	0.591036	0.099002	Hypothetical protein
ELIM_c1619	23.9613	27.0087	25.485	24.8036	45.4514	35.1275	0.413512	0.474543	NADH:ubiquinone oxidoreductase, NADH-binding 51 kD subunit
ELIM_c1620	61.1426	57.0184	59.0805	159.673	209.581	184.627	1.60273	3.01964e-05	Uncharacterized protein
ELIM_c1621	363.964	325.905	344.935	556.532	631.269	593.901	0.771547	0.0134707	5-methyltetrahydrofolate--homocysteine methyltransferase [EC:2.1.1.13]
ELIM_c1622	2912.54	3017.77	2965.16	1291.34	638.845	965.092	-1.58741	8.85156e-06	SOS response transcriptional repressor, RecA-mediated autopeptidase
ELIM_c1623	7318.94	7447.2	7383.07	4711.14	2287.72	3499.43	-1.05719	0.00313441	FMN-binding domain protein
ELIM_c1624	928.707	1129.56	1029.14	114.717	80.8025	97.7597	-3.32257	1.48647e-21	Manganese-dependent inorganic pyrophosphatase [EC:3.6.1.1]
ELIM_c1625	102.455	105.634	104.045	122.468	80.8025	101.635	-0.0177501	0.965174	Cystathione beta-lyase [EC:4.4.1.8]
ELIM_c1626	102.455	116.438	109.446	66.6598	47.9765	57.3181	-0.8909	0.0393716	Cystathionine gamma-synthase [EC:2.5.1.48]
ELIM_c1627	530.867	586.389	558.628	156.573	282.809	219.691	-1.33515	0.00022532	Cysteine synthase A [EC:2.5.1.47]
ELIM_c1628	713.469	733.436	723.452	57.3584	47.9765	52.6675	-3.69736	4.34088e-24	Anaerobic ribonucleoside-triphosphate reductase activating protein [EC:1.97.1.4]
ELIM_c1629	2449.42	2781.9	2615.66	773.564	631.269	702.417	-1.8711	5.46623e-10	Ribonucleoside-triphosphate reductase [EC:1.17.4.2]
ELIM_c1630	1060.49	1102.56	1081.52	677.449	499.965	588.707	-0.862149	0.00590537	Hypothetical protein
ELIM_c1631	848.148	934.501	891.324	1057.26	853.476	955.366	0.100668	0.740899	Hypothetical protein
ELIM_c1632	620.515	662.013	641.264	2533.07	1956.94	2245	1.78628	3.50666e-09	Peptide/nickel transport system substrate-binding protein
ELIM_c1633	172.687	183.659	178.173	85.2625	133.829	109.546	-0.703783	0.0698524	4-alpha-glucanotransferase [EC:2.4.1.25]
ELIM_c1634	775.024	1347.43	1061.23	1096.01	815.6	955.806	-0.146142	0.678408	Transaldolase [EC:2.2.1.2]
ELIM_c1635	2368.04	2226.12	2297.08	482.121	325.735	403.928	-2.46654	1.26754e-14	Conserved inner membrane protein
ELIM_c1636	278.447	282.091	280.269	86.8128	98.478	92.6454	-1.57421	1.48561e-05	Phosphoglycolate phosphatase [EC:3.1.3.18]
ELIM_c1637	1733.89	1806.58	1770.24	534.829	176.755	355.792	-2.24884	7.29957e-08	Hypothetical protein
ELIM_c1638	1233.18	1011.33	1122.25	313.146	313.11	313.128	-1.81734	6.10246e-09	Excinuclease ABC subunit C
ELIM_c1639	543.261	427.938	485.599	537.929	510.066	523.997	0.108307	0.732513	HPr kinase/phosphorylase [EC:2.7.11.- 2.7.4.-]
ELIM_c1640	563.917	430.339	497.128	536.379	555.517	545.948	0.132111	0.678329	Putative hydrolase
ELIM_c1641	294.559	252.681	273.62	153.473	244.933	199.203	-0.461614	0.205284	DegV family protein
ELIM_c1642	729.994	584.588	657.291	750.31	861.052	805.681	0.288122	0.353293	Peptide chain release factor 1
ELIM_c1643	80.5596	54.6176	67.5886	58.9087	68.1771	63.5429	-0.0969413	0.832569	Tripeptide aminopeptidase [EC:3.4.11.4]
ELIM_c1644	53.2932	49.8161	51.5547	46.5068	65.652	56.0794	0.100381	0.832495	DTDP-4-dehydrorhamnose reductase [EC:1.1.1.133]
ELIM_c1645	147.899	138.044	142.972	251.137	148.98	200.058	0.486142	0.201263	Sodium:dicarboxylate symporter
ELIM_c1646	253.659	262.285	257.972	184.477	133.829	159.153	-0.674642	0.0579664	Cardiolipin synthase A/B [EC:2.7.8.-]
ELIM_c1647	871.283	999.922	935.602	691.402	1353.44	1022.42	0.122538	0.733145	CO dehydrogenase maturation factor
ELIM_c1648	325.956	424.937	375.447	1438.61	4338.08	2888.35	2.86878	1.84189e-11	Putative metal-binding protein
ELIM_c1649	58.2508	71.423	64.8369	575.134	1323.14	949.138	3.78466	4.05485e-21	Hypothetical protein
ELIM_c1650	668.025	759.845	713.935	8017.78	20794	14405.9	4.24122	9.41953e-27	Acetyl-CoA decarbonylase/synthase complex subunit delta [EC:2.1.1.245]
ELIM_c1651	848.561	1027.53	938.046	4013.54	10582.6	7298.07	2.8941	5.21219e-13	Acetyl-CoA decarbonylase/synthase complex subunit gamma [EC:2.1.1.245]
ELIM_c1652	791.962	1010.73	901.344	10259.4	20018.8	15139.1	3.99927	3.7331e-29	5-methyltetrahydrofolate corrinoid/iron sulfur protein methyltransferase [EC:2.1.1.258]
ELIM_c1653	608.535	570.184	589.359	8258.06	20006.2	14132.1	4.49034	1.72248e-31	Carbon-monoxide dehydrogenase catalytic subunit [EC:1.2.7.4]
ELIM_c1654	334.632	350.513	342.573	6797.75	18092.2	12445	5.06882	8.64964e-37	CO dehydrogenase maturation factor
ELIM_c1655	1744.63	1947.03	1845.83	23199.2	55147.7	39173.4	4.31981	8.51035e-30	Acetyl-CoA synthase [EC:2.3.1.169]
ELIM_c1656	3341.78	3250.05	3295.91	669.698	762.574	716.136	-2.17808	1.10369e-13	Hypothetical protein
ELIM_c1657	875.414	911.094	893.254	513.125	999.931	756.528	-0.239967	0.502898	Predicted RNA-binding protein
ELIM_c1658	1232.35	1376.24	1304.3	1905.23	3494.71	2699.97	1.03145	0.00277867	Hypothetical protein
ELIM_c1659	864.673	939.303	901.988	167.425	285.334	226.379	-1.97359	1.43374e-08	Hypothetical protein
ELIM_c1660	871.696	819.264	845.48	1429.31	863.577	1146.44	0.435236	0.19215	D-alanyl-D-alanine carboxypeptidase [EC:3.4.16.4]
ELIM_c1661	204.084	223.872	213.978	60.4589	121.204	90.8313	-1.23427	0.00262479	Hypothetical protein
ELIM_c1662	72.7102	91.8296	82.2699	20.153	15.1505	17.6517	-2.10159	0.000110652	3-hydroxyisobutyrate dehydrogenase [EC:1.1.1.31]
ELIM_c1663	30.5713	40.8132	35.6922	23.2534	25.2508	24.2521	-0.532398	0.361276	Hypothetical protein
ELIM_c1664	5.78376	17.4056	11.5947	3.10046	10.1003	6.60038	-0.757074	0.423014	Hypothetical protein
ELIM_c1665	36.3551	62.4201	49.3876	13.952	5.05016	9.5011	-2.13417	0.00163729	Phosphinothricin acetyltransferase [EC:2.3.1.183]
ELIM_c1666	3947.01	4130.53	4038.77	2351.7	1603.42	1977.56	-1.01522	0.00111326	Preprotein translocase subunit SecE
ELIM_c1667	3873.06	3942.07	3907.56	3205.87	2749.81	2977.84	-0.387131	0.179681	Transcriptional antiterminator NusG
ELIM_c1668	2964.18	3149.22	3056.7	1393.65	1153.96	1273.81	-1.24672	2.33291e-05	Large subunit ribosomal protein L11
ELIM_c1669	4474.57	4635.89	4555.23	3511.27	2416.5	2963.88	-0.61105	0.0481661	Large subunit ribosomal protein L1
ELIM_c1670	1908.23	2226.72	2067.47	4036.79	3507.33	3772.06	0.8578	0.00340455	Large subunit ribosomal protein L10
ELIM_c1671	899.788	942.304	921.046	1345.6	921.653	1133.63	0.297822	0.348244	Large subunit ribosomal protein L7/L12
ELIM_c1672	735.364	681.82	708.592	888.28	757.523	822.902	0.214367	0.479168	Prolyl-tRNA synthetase [EC:6.1.1.15]
ELIM_c1673	260.682	263.485	262.084	764.262	931.754	848.008	1.67018	7.47787e-08	Hypothetical protein
ELIM_c1674	358.18	362.517	360.349	607.689	499.965	553.827	0.614184	0.0508191	Alcohol acetyltransferase
ELIM_c1675	204.91	202.265	203.588	117.817	123.729	120.773	-0.741895	0.0401049	Hypothetical protein
ELIM_c1676	134.266	112.236	123.251	232.534	212.107	222.32	0.836988	0.018422	Hypothetical protein
ELIM_c1677	463.94	426.738	445.339	795.267	515.116	655.191	0.552365	0.0976228	Hypothetical protein
ELIM_c1678	46.6832	83.4269	65.0551	217.032	277.759	247.395	1.8872	2.59919e-06	Hypothetical protein
ELIM_c1679	26.0269	27.6089	26.8179	255.788	290.384	273.086	3.28207	3.36443e-18	Hypothetical protein
ELIM_c1680	15.6988	15.605	15.6519	88.363	113.629	100.996	2.59859	3.61849e-08	Hypothetical protein
ELIM_c1681	12.3938	24.6079	18.5009	96.1141	111.103	103.609	2.41682	7.88542e-07	Hypothetical protein
ELIM_c1682	25.2007	55.818	40.5093	80.6118	262.608	171.61	1.99418	0.000168886	Hypothetical protein
ELIM_c1683	4.95751	13.8044	9.38098	46.5068	25.2508	35.8788	1.85121	0.00667467	Hypothetical protein
ELIM_c1684	21.4825	35.4114	28.447	195.329	229.782	212.555	2.84321	4.7658e-12	Hypothetical protein
ELIM_c1685	59.9033	103.233	81.5683	1024.7	924.179	974.44	3.52542	1.11474e-23	Redoxin
ELIM_c1686	9.91502	8.40271	9.15887	7.75114	5.05016	6.40065	-0.421921	0.650597	Two component transcriptional regulator, LytTR family
ELIM_c1687	21.4825	22.8074	22.145	46.5068	103.528	75.0175	1.66963	0.0013853	Signal transduction histidine kinase regulating citrate/malate metabolism
ELIM_c1688	0.413126	0	0.206563	0	0	0	0.156413	0.891924	Hypothetical protein
ELIM_c1689	3.30501	3.60116	3.45308	6.20091	2.52508	4.36299	0.30876	0.784872	Hypothetical protein
ELIM_c1690	0.826252	0	0.413126	3.10046	0	1.55023	0.880725	0.516285	Hypothetical protein
ELIM_c1691	2.89188	1.80058	2.34623	1.55023	2.52508	2.03765	-0.167085	0.896628	Hypothetical protein
ELIM_c1692	1.23938	0.600193	0.919786	0	0	0	-0.442242	0.727253	Hypothetical protein
ELIM_c1693	1.23938	0.600193	0.919786	0	0	0	-0.442242	0.727253	Hypothetical protein
ELIM_c1694	15.2857	13.2043	14.245	4.65068	2.52508	3.58788	-1.64905	0.0837175	ABC-2 type transport system ATP-binding protein
ELIM_c1695	4.95751	8.40271	6.68011	7.75114	0	3.87557	-0.511599	0.639979	Accessory gene regulator B
ELIM_c1696	0	0	0	0	0	0	NA	NA	Hypothetical protein
ELIM_c1697	0.826252	0	0.413126	0	0	0	-0.050517	0.965193	Hypothetical protein
ELIM_c1698	0	0.600193	0.300097	0	0	0	0.0722298	0.950067	Hypothetical protein
ELIM_c1699	0	0	0	0	0	0	NA	NA	DnaD domain protein
ELIM_c1700	0.413126	0	0.206563	1.55023	0	0.775114	0.633632	0.617823	Loader and inhibitor of phage G40P
ELIM_c1701	0	0	0	0	0	0	NA	NA	RNA polymerase sigma-70 factor, ECF subfamily
ELIM_c1702	80.5596	73.2236	76.8916	89.9132	55.5517	72.7325	-0.0592135	0.89352	Transcription activator, effector binding
ELIM_c1703	193.756	180.058	186.907	125.568	68.1771	96.8728	-0.904894	0.0246886	Uncharacterized protein
ELIM_c1704	5538.78	4584.88	5061.83	4960.73	2176.62	3568.67	-0.493415	0.191218	Protein-tyrosine phosphatase [EC:3.1.3.48]
ELIM_c1705	21.4825	18.606	20.0443	6.20091	17.6755	11.9382	-0.754406	0.317264	Oxygen-independent coproporphyrinogen III oxidase [EC:1.3.99.22]
ELIM_c1706	2546.1	2056.86	2301.48	2196.67	1911.48	2054.08	-0.161692	0.588348	Heat-inducible transcriptional repressor
ELIM_c1707	738.256	584.588	661.422	347.251	421.688	384.47	-0.775296	0.0163709	Molecular chaperone GrpE
ELIM_c1708	10529.8	8805.44	9667.6	12713.4	10792.2	11752.8	0.278581	0.341227	Molecular chaperone DnaK
ELIM_c1709	1139.81	948.306	1044.06	751.86	934.279	843.07	-0.306576	0.321369	Molecular chaperone DnaJ
ELIM_c1710	77.6677	84.0271	80.8474	10.8516	22.7257	16.7886	-2.23	7.02583e-05	Transcriptional regulator
ELIM_c1711	24.7876	55.818	40.3028	0	0	0	-5.06244	1.03945e-05	Hypothetical protein
ELIM_c1712	188.799	333.708	261.253	13.952	17.6755	15.8138	-3.91499	3.16405e-14	Putative membrane protein
ELIM_c1713	1225.33	1033.53	1129.43	368.954	247.458	308.206	-1.83814	3.02194e-08	Transcriptional regulator, MarR family
ELIM_c1714	438.327	401.529	419.928	857.276	633.795	745.535	0.819152	0.0101379	DNA repair protein RadC
ELIM_c1715	779.982	696.825	738.403	179.826	255.033	217.43	-1.74649	1.67846e-07	23S rRNA pseudouridine1911/1915/1917 synthase [EC:5.4.99.23]
ELIM_c1716	3879.67	3172.62	3526.14	3461.66	2716.98	3089.32	-0.187912	0.534876	Penicillin-binding protein 1A [EC:2.4.1.- 3.4.-.-]
ELIM_c1717	492.859	432.139	462.499	1185.92	1426.67	1306.3	1.47761	1.1952e-06	Cupin 2, conserved barrel domain protein
ELIM_c1718	151.204	117.038	134.121	257.338	260.083	258.71	0.929492	0.00816668	Endonuclease III [EC:4.2.99.18]
ELIM_c1719	1707.86	1944.03	1825.94	2001.34	1888.76	1945.05	0.0904774	0.755839	Branched-chain amino acid transport system substrate-binding protein
ELIM_c1720	115.262	145.847	130.555	75.9612	75.7523	75.8567	-0.763736	0.0601487	Branched-chain amino acid transport system permease protein
ELIM_c1721	121.872	129.042	125.457	80.6118	131.304	105.958	-0.255368	0.527501	Branched-chain amino acid transport system permease protein
ELIM_c1722	147.486	176.457	161.971	331.749	482.29	407.019	1.30337	0.000182794	Branched-chain amino acid transport system ATP-binding protein
ELIM_c1723	169.382	184.86	177.121	513.125	560.567	536.846	1.5772	7.37361e-07	Branched-chain amino acid transport system ATP-binding protein
ELIM_c1724	3683.43	3834.64	3759.03	3675.59	2502.35	3088.97	-0.278609	0.370121	Trigger factor
ELIM_c1725	1384.39	1345.03	1364.71	1762.61	1358.49	1560.55	0.192306	0.523922	ATP-dependent Clp protease, protease subunit [EC:3.4.21.92]
ELIM_c1726	2241.21	2090.47	2165.84	5999.38	3484.61	4741.99	1.11417	0.000812512	ATP-dependent Clp protease ATP-binding subunit ClpX
ELIM_c1727	1629.78	1364.84	1497.31	2666.39	1956.94	2311.66	0.619173	0.0457309	ATP-dependent Lon protease [EC:3.4.21.53]
ELIM_c1728	682.897	679.419	681.158	396.858	292.909	344.884	-0.962428	0.00284468	GTP-binding protein
ELIM_c1729	68.5789	61.2197	64.8993	63.5593	63.1269	63.3431	-0.035017	0.937372	Epoxyqueuosine reductase [EC:1.17.99.6]
ELIM_c1730	1533.52	1457.87	1495.7	562.733	628.744	595.739	-1.3135	1.05159e-05	Nondiscriminating glutamyl-tRNA synthetase [EC:6.1.1.24]
ELIM_c1731	1192.28	1194.99	1193.63	1759.51	1502.42	1630.96	0.445864	0.129359	Preprotein translocase subunit SecD
ELIM_c1732	669.677	573.785	621.731	1075.86	472.19	774.024	0.31406	0.414478	Preprotein translocase subunit SecF
ELIM_c1733	170.621	138.044	154.333	106.966	136.354	121.66	-0.346388	0.36349	Single-stranded-DNA-specific exonuclease [EC:3.1.-.-]
ELIM_c1734	203.258	226.873	215.066	193.778	209.581	201.68	-0.0927488	0.787217	Adenine phosphoribosyltransferase [EC:2.4.2.7]
ELIM_c1735	585.399	585.189	585.294	993.696	1075.68	1034.69	0.811498	0.00630446	GTP pyrophosphokinase [EC:2.7.6.5]
ELIM_c1736	128.069	145.247	136.658	124.018	103.528	113.773	-0.251452	0.510015	D-tyrosyl-tRNA(Tyr) deacylase [EC:3.1.-.-]
ELIM_c1737	599.859	601.394	600.626	669.698	628.744	649.221	0.11159	0.7117	Zn-dependent glyoxylase
ELIM_c1738	235.069	270.687	252.878	268.189	166.655	217.422	-0.202892	0.577175	Oxygen-independent coproporphyrinogen III oxidase [EC:1.3.99.22]
ELIM_c1739	516.821	593.591	555.206	333.299	199.481	266.39	-1.03141	0.00335363	GCN5-related N-acetyltransferase
ELIM_c1740	84.6908	78.6253	81.6581	40.3059	68.1771	54.2415	-0.599958	0.193194	Tetr family transcriptional regulator
ELIM_c1741	80.9727	71.423	76.1979	155.023	267.658	211.341	1.42764	0.000313292	Uncharacterized protein
ELIM_c1742	0.826252	0	0.413126	4.65068	7.57523	6.11296	2.58556	0.0375145	Uncharacterized protein
ELIM_c1743	35.942	27.0087	31.4753	60.4589	25.2508	42.8548	0.456004	0.417413	Uncharacterized protein
ELIM_c1744	42.1388	43.8141	42.9765	37.2055	50.5016	43.8535	0.0127257	0.979917	Uncharacterized protein
ELIM_c1745	175.165	175.857	175.511	168.975	196.956	182.965	0.0546029	0.876652	Nitroreductase
ELIM_c1746	63.6214	62.4201	63.0208	86.8128	85.8527	86.3327	0.443132	0.294372	DNA transformation protein and related proteins
ELIM_c1747	466.006	468.151	467.078	1475.82	1153.96	1314.89	1.47565	1.38363e-06	Uroporphyrinogen decarboxylase (URO-D)
ELIM_c1748	2164.78	2187.71	2176.24	223.233	159.08	191.156	-3.449	7.79485e-27	Transcriptional regulator
ELIM_c1749	1726.45	1607.32	1666.89	1508.37	1366.07	1437.22	-0.210909	0.469551	Aspartyl-tRNA synthetase [EC:6.1.1.12]
ELIM_c1750	594.075	505.363	549.719	603.039	457.039	530.039	-0.0488352	0.879281	Sigma-E factor negative regulatory protein RseC
ELIM_c1751	115.675	136.844	126.26	86.8128	60.6019	73.7073	-0.740552	0.0741162	Uncharacterized protein
ELIM_c1752	1661.18	1478.28	1569.73	1744.01	901.453	1322.73	-0.240215	0.49739	Lysophospholipase L2
ELIM_c1753	2066.04	1912.22	1989.13	1003	633.795	818.396	-1.25927	0.000110623	Patatin
ELIM_c1754	316.454	319.303	317.879	404.609	257.558	331.084	0.0652014	0.850977	Metal-dependent hydrolases of the beta-lactamase superfamily III
ELIM_c1755	76.8414	96.6311	86.7363	74.4109	60.6019	67.5064	-0.340629	0.43228	Competence protein ComEC
ELIM_c1756	35.5288	48.0155	41.7722	23.2534	35.3511	29.3023	-0.510704	0.359695	DNA polymerase III subunit delta [EC:2.7.7.7]
ELIM_c1757	2705.98	3205.03	2955.5	4435.2	1820.58	3127.89	0.0813676	0.8338	Small subunit ribosomal protein S20
ELIM_c1758	225.567	220.271	222.919	94.5639	143.929	119.247	-0.900711	0.0165121	GTP-binding protein LepA
ELIM_c1759	484.597	566.583	525.59	384.456	555.517	469.987	-0.163331	0.622089	Transcription termination factor Rho
ELIM_c1760	21094.6	24317.4	22706	4926.62	2305.4	3616.01	-2.60132	1.0044e-12	Large subunit ribosomal protein L31
ELIM_c1761	148.725	208.867	178.796	31.0046	40.4012	35.7029	-2.27736	3.5411e-07	Release factor glutamine methyltransferase [EC:2.1.1.297]
ELIM_c1762	1518.65	1429.66	1474.16	654.196	871.152	762.674	-0.941216	0.00226054	Elongation factor P
ELIM_c1763	994.394	1043.14	1018.77	398.409	1090.83	744.621	-0.446876	0.274108	Hypothetical protein
ELIM_c1764	785.766	710.629	748.197	297.644	315.635	306.639	-1.27127	4.70635e-05	Uncharacterized protein
ELIM_c1765	52.8801	67.2217	60.0509	57.3584	68.1771	62.7678	0.0567892	0.901078	Nutilization substance protein B
ELIM_c1766	143.355	156.05	149.703	77.5114	106.053	91.7823	-0.703791	0.0733844	N6-L-threonylcarbamoyladenine synthase [EC:2.3.1.234]
ELIM_c1767	123.112	147.047	135.079	60.4589	78.2774	69.3681	-0.950829	0.0209001	Exodeoxyribonuclease VII large subunit [EC:3.1.11.6]
ELIM_c1768	41.7257	53.4172	47.5715	46.5068	88.3777	67.4423	0.465547	0.339388	Exodeoxyribonuclease VII small subunit [EC:3.1.11.6]
ELIM_c1769	283.818	297.696	290.757	195.329	214.632	204.98	-0.499027	0.136958	Geranylgeranyl diphosphate synthase, type II [EC:2.5.1.1 2.5.1.10 2.5.1.29]
ELIM_c1770	42.1388	45.0145	43.5767	165.874	133.829	149.852	1.74965	1.33214e-05	Putative ABC transport system permease protein
ELIM_c1771	45.4439	49.2159	47.3299	128.669	80.8025	104.736	1.13149	0.00972432	Putative ABC transport system ATP-binding protein
ELIM_c1772	91.3008	116.438	103.869	266.639	126.254	196.447	0.912662	0.029089	Two-component sensor histidine kinase
ELIM_c1773	147.486	177.657	162.572	145.721	90.9028	118.312	-0.432059	0.27178	Two-component system, response regulator
ELIM_c1774	1528.57	1596.51	1562.54	627.842	883.777	755.81	-1.03691	0.000928747	FAD-dependent pyridine nucleotide-disulphide oxidoreductase
ELIM_c1775	938.209	941.103	939.656	1082.06	1040.33	1061.2	0.173737	0.553852	DNA transformation protein and related proteins
ELIM_c1776	1941.28	1796.98	1869.13	3542.27	2343.27	2942.77	0.646799	0.0409415	Glycyl-tRNA synthetase [EC:6.1.1.14]
ELIM_c1777	0	0	0	0	0	0	NA	NA	Putative uncharacterized protein
ELIM_c1778	400.732	454.947	427.839	381.356	376.237	378.796	-0.172599	0.585152	Phosphate:Na+ symporter
ELIM_c1779	208.629	216.67	212.649	289.893	290.384	290.138	0.441803	0.180701	Thioredoxin reductase (NADPH) [EC:1.8.1.9]
ELIM_c1780	238.787	258.683	248.735	68.21	126.254	97.232	-1.3499	0.00064853	Basic membrane protein A and related proteins
ELIM_c1781	759.326	798.257	778.791	923.936	962.055	942.995	0.272487	0.357361	5'-nucleotidase / UDP-sugar diphosphatase [EC:3.1.3.5 3.6.1.45]
ELIM_c1782	1747.11	1290.42	1518.76	9964.86	5989.48	7977.17	2.35562	3.69755e-12	Glycerol dehydrogenase [EC:1.1.1.6]
ELIM_c1783	451.134	358.315	404.725	4735.95	3239.68	3987.81	3.2541	4.21071e-24	Fructose-bisphosphate aldolase, class I [EC:4.1.2.13]
ELIM_c1784	0.413126	0.600193	0.50666	1.55023	0	0.775114	0.372839	0.780118	Hypothetical protein
ELIM_c1785	7.43627	4.80155	6.11891	21.7032	15.1505	18.4268	1.45022	0.0652288	Uroporphyrinogen-III decarboxylase-like protein
ELIM_c1786	45.4439	36.6118	41.0278	23.2534	15.1505	19.2019	-1.01275	0.0899864	Bacterial regulatory proteins, tetR family
ELIM_c1787	2314.74	3270.45	2792.6	261.988	191.906	226.947	-3.55789	2.39128e-26	Transcriptional regulator, MarR family
ELIM_c1788	3078.2	3897.66	3487.93	279.041	255.033	267.037	-3.65601	7.36693e-32	ATP-binding cassette, subfamily B, bacterial
ELIM_c1789	1499.65	1588.71	1544.18	306.945	249.983	278.464	-2.43383	4.76462e-15	ATP-binding cassette, subfamily B, bacterial
ELIM_c1790	492.859	360.116	426.488	266.639	237.357	251.998	-0.745441	0.0281249	Cytidylate kinase
ELIM_c1791	48.3357	70.8228	59.5793	37.2055	12.6254	24.9154	-1.13801	0.0467664	Helix-turn-helix domain protein
ELIM_c1792	72.7102	18.0058	45.358	537.929	257.558	397.743	3.00983	4.72877e-09	Branched-chain amino acid:cation transporter, LIVCS family
ELIM_c1793	162.359	61.8199	112.089	4861.51	2552.85	3707.18	4.91443	2.72794e-30	Leucine dehydrogenase [EC:1.4.1.9]
ELIM_c1794	71.8839	27.0087	49.4463	1413.81	1022.66	1218.23	4.50268	1.03679e-27	ATP gtp-binding protein
ELIM_c1795	14.8725	4.20135	9.53694	313.146	487.34	400.243	5.16936	4.71959e-28	2-oxoglutarate ferredoxin oxidoreductase subunit delta [EC:1.2.7.3]
ELIM_c1796	40.8995	16.2052	28.5523	696.052	856.001	776.027	4.63402	3.73484e-30	2-oxoglutarate/2-oxoacid ferredoxin oxidoreductase subunit alpha [EC:1.2.7.3 1.2.7.11]
ELIM_c1797	29.3319	11.4037	20.3678	449.566	434.313	441.94	4.30489	1.04641e-24	2-oxoglutarate/2-oxoacid ferredoxin oxidoreductase subunit beta [EC:1.2.7.3 1.2.7.11]
ELIM_c1798	34.7026	12.0039	23.3532	613.89	492.39	553.14	4.42599	6.89126e-25	2-oxoglutarate ferredoxin oxidoreductase subunit gamma [EC:1.2.7.3]
ELIM_c1799	76.4283	35.4114	55.9199	2591.98	1058.01	1824.99	4.88699	1.50248e-28	Acetyl-CoA hydrolase
ELIM_c1800	104.521	120.639	112.58	466.619	343.411	405.015	1.82275	1.31575e-07	Integrase family protein
ELIM_c1801	42.552	34.211	38.3815	703.803	1108.51	906.156	4.47215	1.95032e-35	Putative exported protein
ELIM_c1802	6.19689	5.40174	5.79932	196.879	330.785	263.832	5.31185	1.2478e-28	Signal peptidase, endoplasmic reticulum-type [EC:3.4.-.-]
ELIM_c1803	11.1544	6.00193	8.57817	124.018	252.508	188.263	4.26021	1.45378e-17	Hypothetical protein
ELIM_c1804	11.9807	9.6031	10.7919	68.21	50.5016	59.3558	2.35727	2.02085e-05	Hypothetical protein
ELIM_c1805	20.2432	15.0048	17.624	435.614	477.24	456.427	4.58998	1.5319e-34	Hypothetical protein
ELIM_c1806	19.0038	18.606	18.8049	1023.15	1313.04	1168.1	5.85272	5.72597e-62	Hypothetical protein
ELIM_c1807	123.525	105.634	114.579	127.119	88.3777	107.748	-0.0750462	0.851119	Aspartyl aminopeptidase [EC:3.4.11.21]
ELIM_c1808	141.702	175.256	158.479	58.9087	30.3009	44.6048	-1.73952	9.63022e-05	Amino acid ABC transporter
ELIM_c1809	28.0926	54.0174	41.055	7.75114	17.6755	12.7133	-1.63437	0.0161222	RNase II stability modulator
ELIM_c1810	2.06563	0.600193	1.33291	0	2.52508	1.26254	-0.148792	0.913059	Response regulator
ELIM_c1811	74.7758	84.0271	79.4014	93.0137	113.629	103.321	0.365086	0.368998	Putative permease
ELIM_c1812	14.8725	22.2072	18.5398	6.20091	22.7257	14.4633	-0.393012	0.603366	Transcriptional regulator, TetR family
ELIM_c1813	113.197	115.237	114.217	234.084	204.531	219.308	0.928541	0.00869772	Glycerol-3-phosphate dehydrogenase [EC:1.1.5.3]
ELIM_c1814	27.2663	15.605	21.4357	263.539	295.434	279.486	3.60149	5.73169e-19	Sarcosine oxidase alpha subunit
ELIM_c1815	11.5675	3.00097	7.28425	77.5114	106.053	91.7823	3.42907	2.39274e-09	Protein with conserved CXXC pairs
ELIM_c1816	42.9651	18.0058	30.4855	189.128	343.411	266.269	3.01257	5.97434e-11	Alkyldihydroxyacetonephosphate synthase [EC:2.5.1.26]
ELIM_c1817	33.4632	26.4085	29.9359	282.141	265.133	273.637	3.12449	1.24023e-16	Sugar kinase, putative
ELIM_c1818	2.47876	2.40077	2.43976	9.30137	12.6254	10.9634	1.82832	0.0600218	Putative corrinoid enzyme (Methylcobamide:CoM methyltransferase-related protein)
ELIM_c1819	4.13126	4.80155	4.4664	4.65068	2.52508	3.58788	-0.209724	0.852645	Solute carrier family 13 (sodium-dependent dicarboxylate transporter), member 2/3/5
ELIM_c1820	61.1426	94.2304	77.6865	72.8607	83.3276	78.0941	0.00597388	0.989206	Uncharacterized protein
ELIM_c1821	30.9844	24.6079	27.7962	27.9041	20.2006	24.0524	-0.182206	0.763832	DAK2 domain fusion protein YloV
ELIM_c1822	31.3976	66.0213	48.7094	31.0046	30.3009	30.6527	-0.630009	0.26612	Transcriptional regulator
ELIM_c1823	263.987	284.492	274.24	106.966	65.652	86.3089	-1.61202	2.69333e-05	Vanz family
ELIM_c1824	79.7333	77.425	78.5791	38.7557	40.4012	39.5785	-0.961964	0.0407368	Auxin Efflux Carrier
ELIM_c1825	304.887	273.688	289.288	251.137	270.183	260.66	-0.15029	0.649031	Hypothetical protein
ELIM_c1826	231.764	183.659	207.711	337.95	492.39	415.17	0.976244	0.0050569	Topology modulation protein
ELIM_c1827	182.602	198.664	190.633	265.089	148.98	207.034	0.129356	0.733187	Peroxiredoxin Q/BCP [EC:1.11.1.15]
ELIM_c1828	66.5133	52.817	59.6652	172.075	159.08	165.578	1.44083	0.000206961	MarR family transcriptional regulator
ELIM_c1829	13.6332	45.6147	29.6239	275.941	552.992	414.466	3.69159	5.51511e-14	Hypothetical protein
ELIM_c1830	27.2663	23.4075	25.3369	49.6073	30.3009	39.9541	0.64822	0.245167	Putative magnesium or manganese-dependent protein phosphatase
ELIM_c1831	26.8532	27.0087	26.9309	29.4543	22.7257	26.09	-0.0285179	0.96175	Lipoprotein transporter ATP-binding subunit
ELIM_c1832	66.1002	125.44	95.7703	68.21	80.8025	74.5063	-0.353863	0.439237	Phosphate:Na+ symporter
ELIM_c1833	54.9458	72.6234	63.7846	40.3059	40.4012	40.3536	-0.635883	0.193588	UPF0118 membrane protein RP630
ELIM_c1834	280.099	240.678	260.388	238.735	252.508	245.621	-0.0850159	0.799823	Hypothetical protein
ELIM_c1835	214.825	201.065	207.945	201.53	169.18	185.355	-0.158537	0.649517	Glyoxalase
ELIM_c1836	126.003	122.439	124.221	66.6598	58.0768	62.3683	-0.963379	0.0200088	Pathogenicity locus
ELIM_c1837	854.344	900.29	877.317	641.794	340.886	491.34	-0.815309	0.0216394	Transcriptional regulator, AraC family
ELIM_c1838	97.4977	88.8286	93.1632	105.415	58.0768	81.7461	-0.162075	0.709732	Transcriptional regulator, MerR family
ELIM_c1839	257.377	240.678	249.028	449.566	297.959	373.763	0.582186	0.0910819	Uncharacterized protein
ELIM_c1840	79.7333	54.6176	67.1755	116.267	186.856	151.561	1.12952	0.00715835	Tryptophan synthase beta chain [EC:4.2.1.20]
ELIM_c1841	91.3008	94.2304	92.7656	18.6027	22.7257	20.6642	-2.10228	4.67593e-05	Transcriptional regulator
ELIM_c1842	0.413126	1.20039	0.806756	0	0	0	-0.34395	0.781522	Glucarate transporter
ELIM_c1843	9.91502	5.40174	7.65838	0	2.52508	1.26254	-1.99626	0.099435	Predicted Uroporphyrinogen-III decarboxylase-like protein
ELIM_c1844	8.26252	7.20232	7.73242	0	2.52508	1.26254	-2.01388	0.0951808	5-methyltetrahydrofolate--homocysteine S-methyltransferase
ELIM_c1845	5.78376	10.2033	7.99353	1.55023	5.05016	3.30019	-1.09614	0.308912	Solute carrier family 13 (sodium-dependent dicarboxylate transporter), member 2/3/5
ELIM_c1846	19.83	21.0068	20.4184	21.7032	15.1505	18.4268	-0.116206	0.861802	Putative ABC transport system permease protein
ELIM_c1847	6.61002	6.60213	6.60607	4.65068	5.05016	4.85042	-0.375106	0.714156	Putative ABC transport system ATP-binding protein
ELIM_c1848	18.1775	21.607	19.8923	13.952	15.1505	14.5513	-0.421785	0.548439	Multi-sensor signal transduction histidine kinase
ELIM_c1849	16.9382	15.605	16.2716	10.8516	2.52508	6.68834	-1.05302	0.218051	Transcriptional regulator
ELIM_c1850	14.0463	8.40271	11.2245	21.7032	17.6755	19.6894	0.749401	0.300523	Radical SAM domain protein
ELIM_c1851	77.2546	69.6224	73.4385	63.5593	25.2508	44.4051	-0.659358	0.190481	Two-component response regulator (Phosphate regulation)
ELIM_c1852	37.1813	47.4153	42.2983	71.3105	25.2508	48.2806	0.22309	0.68262	Sensor histidine kinase
ELIM_c1853	50.4014	58.2188	54.3101	72.8607	60.6019	66.7313	0.298642	0.51018	Bacitracin transport system ATP-binding protein
ELIM_c1854	28.5057	23.4075	25.9566	21.7032	27.7759	24.7395	-0.0831166	0.891217	Bacitracin transport system permease protein
ELIM_c1855	23.1351	23.4075	23.2713	20.153	10.1003	15.1266	-0.536193	0.435083	Bacitracin transport system permease protein
ELIM_c1856	140.876	168.654	154.765	102.315	65.652	83.9835	-0.84224	0.0378234	Methyltransferase, type 11
ELIM_c1857	112.783	126.041	119.412	43.4064	10.1003	26.7533	-1.99506	0.000143878	Hypothetical protein
ELIM_c1858	91.3008	106.234	98.7675	49.6073	53.0266	51.317	-0.921906	0.0361614	Zn-dependent protease
ELIM_c1859	16.9382	13.8044	15.3713	12.4018	20.2006	16.3012	0.0461043	0.949042	Formamidopyrimidine-DNA glycosylase [EC:3.2.2.23 4.2.99.18]
ELIM_c1860	20.2432	16.2052	18.2242	44.9566	101.003	72.9799	1.89113	0.000427268	Alcohol dehydrogenase [EC:1.1.1.-]
ELIM_c1861	27.2663	33.6108	30.4386	20.153	12.6254	16.3892	-0.805931	0.211783	Hypothetical protein
ELIM_c1862	1072.47	1053.94	1063.21	527.077	287.859	407.468	-1.35275	0.000111857	1,4-alpha-glucan branching enzyme [EC:2.4.1.18]
ELIM_c1863	972.085	819.264	895.675	559.632	214.632	387.132	-1.17397	0.00366515	Peptide methionine sulfoxide reductase msrA/msrB [EC:1.8.4.11 1.8.4.12]
ELIM_c1864	409.408	645.208	527.308	956.49	714.597	835.544	0.656323	0.0564911	Mg2+-importing ATPase [EC:3.6.3.2]
ELIM_c1865	22.3088	23.4075	22.8582	4.65068	20.2006	12.4257	-0.893039	0.234318	Predicted transcriptional regulator
ELIM_c1866	53.2932	59.4192	56.3562	122.468	156.555	139.511	1.27319	0.00149418	Phenazine biosynthesis protein
ELIM_c1867	26.0269	44.4143	35.2206	4.65068	7.57523	6.11296	-2.34014	0.00245104	Major facilitator superfamily MFS_1
ELIM_c1868	601.925	749.642	675.783	182.927	108.578	145.753	-2.15686	2.21438e-09	Possible TetR-type transcriptional regulator
ELIM_c1869	334.219	335.508	334.864	248.036	181.806	214.921	-0.62164	0.0689176	Virginiamycin A acetyltransferase [EC:2.3.1.-]
ELIM_c1870	7.43627	3.60116	5.51871	1.55023	0	0.775114	-1.71638	0.177426	Ribosomal-protein-alanine N-acetyltransferase [EC:2.3.1.128]
ELIM_c1871	7.02314	4.20135	5.61225	3.10046	7.57523	5.33784	-0.118339	0.909893	Probable GMP synthase [glutamine-hydrolyzing]
ELIM_c1872	224.741	238.877	231.809	37.2055	37.8762	37.5408	-2.5645	7.34038e-10	Transcriptional regulator SinR
ELIM_c1873	12.8069	10.8035	11.8052	57.3584	53.0266	55.1925	2.12758	0.000115243	Hypothetical protein
ELIM_c1874	6.19689	10.2033	8.20009	29.4543	25.2508	27.3526	1.63919	0.0178148	Helix-turn-helix domain protein
ELIM_c1875	280.513	232.275	256.394	299.194	363.611	331.403	0.360117	0.281543	Hypothetical protein
ELIM_c1876	21.0694	18.0058	19.5376	7.75114	5.05016	6.40065	-1.4117	0.0862909	Transcriptional regulator
ELIM_c1877	0.413126	1.80058	1.10685	0	0	0	-0.571454	0.659656	Uncharacterized protein
ELIM_c1878	483.77	442.943	463.357	378.256	154.03	266.143	-0.76971	0.0551935	Hypothetical protein
ELIM_c1879	288.775	335.508	312.142	122.468	128.779	125.623	-1.29232	0.000236562	23S rRNA (cytidine1920-2'-O)/16S rRNA (cytidine1409-2'-O)-methyltransferase [EC:2.1.1.226 2.1.1.227]
ELIM_c1880	143.355	163.253	153.304	206.18	214.632	210.406	0.449101	0.198919	NAD+ kinase [EC:2.7.1.23]
ELIM_c1881	62.7951	60.0193	61.4072	89.9132	88.3777	89.1455	0.524704	0.213266	Transcriptional regulator of arginine metabolism
ELIM_c1882	263.574	229.874	246.724	389.107	386.337	387.722	0.642238	0.0468522	DNA repair protein RecN (Recombination protein N)
ELIM_c1883	983.24	852.875	918.057	1063.46	1441.82	1252.64	0.440429	0.158105	Phosphate propanoyltransferase
ELIM_c1884	955.973	839.07	897.522	1257.23	1999.86	1628.55	0.84493	0.0101119	Phosphatidylglycerol:prolipoprotein diacylglycerol transferase [EC:2.-.-.-]
ELIM_c1885	115.262	97.2313	106.247	94.5639	53.0266	73.7953	-0.489704	0.260743	Ethanolamine utilization protein EutS
ELIM_c1886	225.567	179.458	202.512	210.831	166.655	188.743	-0.0948064	0.791498	Ethanolamine utilization protein EutP
ELIM_c1887	946.472	1038.93	992.703	212.381	121.204	166.792	-2.51333	9.23315e-13	Hypothetical protein
ELIM_c1888	34.2895	31.2101	32.7498	9.30137	32.826	21.0637	-0.667422	0.303804	Putative hybrid sensor and regulator
ELIM_c1889	15.2857	16.2052	15.7454	15.5023	15.1505	15.3264	-0.0336177	0.962703	Shikimate kinase
ELIM_c1890	157.401	143.446	150.424	60.4589	88.3777	74.4183	-1.01118	0.012828	Cell wall/surface repeat protein
ELIM_c1891	599.446	687.222	643.334	1240.18	1467.07	1353.63	1.05927	0.000447017	Uncharacterized protein
ELIM_c1892	209.042	324.705	266.873	725.507	800.45	762.978	1.49311	9.51517e-06	Uncharacterized protein
ELIM_c1893	102.455	130.242	116.349	261.988	242.407	252.198	1.10085	0.0018977	Uncharacterized protein
ELIM_c1894	41.7257	67.8219	54.7738	7.75114	12.6254	10.1883	-2.31504	0.00043381	Serine protease
ELIM_c1895	27.2663	25.2081	26.2372	1.55023	7.57523	4.56273	-2.36723	0.00584559	DtxR family transcriptional regulator
ELIM_c1896	32.2238	46.8151	39.5195	0	0	0	-5.06795	9.26194e-06	Hypothetical protein
ELIM_c1897	4.54439	11.4037	7.97403	0	0	0	-2.93644	0.0231337	Zinc metalloprotease
ELIM_c1898	2.06563	3.60116	2.8334	0	0	0	-1.58004	0.246489	Uncharacterized protein
ELIM_c1899	1.6525	4.80155	3.22703	0	0	0	-1.73063	0.203352	Iron complex transport system substrate-binding protein
ELIM_c1900	0.826252	3.00097	1.91361	0	2.52508	1.26254	-0.416104	0.758458	Iron complex transport system permease protein
ELIM_c1901	2.47876	7.20232	4.84054	0	0	0	-2.26197	0.0909657	Iron complex transport system ATP-binding protein [EC:3.6.3.34]
ELIM_c1902	0.413126	2.40077	1.40695	0	0	0	-0.77812	0.558262	Uncharacterized protein conserved in bacteria
ELIM_c1903	1.6525	0.600193	1.12635	0	0	0	-0.600367	0.644776	ABC-type multidrug transport system, ATPase and permease components
ELIM_c1904	4.54439	0.600193	2.57229	1.55023	2.52508	2.03765	-0.262138	0.839474	YolD-like protein
ELIM_c1905	18.5907	21.0068	19.7987	23.2534	22.7257	22.9896	0.206491	0.745887	DNA polymerase V
ELIM_c1906	54.1195	54.0174	54.0685	49.6073	55.5517	52.5795	-0.0448243	0.924069	Sensor kinase
ELIM_c1907	42.9651	49.2159	46.0905	46.5068	37.8762	42.1915	-0.110455	0.826112	Sensor protein resE
ELIM_c1908	95.4321	80.4259	87.929	79.0616	65.652	72.3568	-0.267338	0.529949	Putative ABC transport system ATP-binding protein
ELIM_c1909	137.984	117.638	127.811	80.6118	93.4279	87.0199	-0.550249	0.166647	Putative ABC transport system permease protein
ELIM_c1910	106.586	94.8306	100.709	127.119	128.779	127.949	0.336889	0.378388	NADPH-dependent FMN reductase
ELIM_c1911	0	0.600193	0.300097	1.55023	2.52508	2.03765	1.36036	0.318786	Iron complex transport system ATP-binding protein [EC:3.6.3.34]
ELIM_c1912	2.89188	1.80058	2.34623	3.10046	7.57523	5.33784	0.866535	0.447897	Iron complex transport system permease protein
ELIM_c1913	6.19689	11.4037	8.80028	3.10046	5.05016	4.07531	-0.9472	0.35427	Iron complex transport system substrate-binding protein
ELIM_c1914	5.78376	3.60116	4.69246	0	0	0	-2.24804	0.0928817	Response receiver histidine kinase
ELIM_c1915	12.3938	9.0029	10.6983	7.75114	12.6254	10.1883	-0.0982942	0.906817	PAS/PAC sensor hybrid histidine kinase
ELIM_c1916	116.915	100.833	108.874	51.1575	53.0266	52.0921	-1.03914	0.0165424	Neurotransmitter:Na+ symporter, NSS family
ELIM_c1917	293.733	228.674	261.203	82.1621	60.6019	71.382	-1.81763	3.17315e-06	Methylase involved in ubiquinone/menaquinone biosynthesis
ELIM_c1918	4.95751	8.40271	6.68011	9.30137	0	4.65068	-0.312798	0.770705	Uncharacterized protein
ELIM_c1919	1110.48	1044.94	1077.71	1127.02	1338.29	1232.65	0.190283	0.52266	Thymidylate synthase (FAD) [EC:2.1.1.148]
ELIM_c1920	1212.11	1306.02	1259.07	714.655	754.998	734.827	-0.768099	0.00953413	Hypothetical protein
ELIM_c1921	925.815	1055.74	990.778	612.34	903.978	758.159	-0.383724	0.23537	Putative methyltransferase CheR
ELIM_c1922	360.659	306.699	333.679	153.473	98.478	125.975	-1.36422	0.000209691	ThiH
ELIM_c1923	477.574	396.728	437.151	224.783	249.983	237.383	-0.871076	0.0083086	2-iminoacetate synthase [EC:4.1.99.19]
ELIM_c1924	449.068	384.724	416.896	168.975	126.254	147.614	-1.46348	2.67517e-05	Biotin synthase [EC:2.8.1.6]
ELIM_c1925	98.7371	85.8277	92.2824	20.153	15.1505	17.6517	-2.26668	2.03569e-05	Aspartate ammonia-lyase
ELIM_c1926	1.23938	0.600193	0.919786	1.55023	0	0.775114	0.00629266	0.996305	Major facilitator superfamily permease
ELIM_c1927	7.84939	9.0029	8.42615	9.30137	0	4.65068	-0.593695	0.564912	Uncharacterized protein
ELIM_c1928	5.78376	6.00193	5.89285	10.8516	0	5.4258	-4.19573e-06	0.999997	MarR family regulatory protein
ELIM_c1929	563.917	549.777	556.847	548.781	386.337	467.559	-0.243826	0.453617	S-ribosylhomocysteine lyase [EC:4.4.1.21]
ELIM_c1930	174.339	199.864	187.102	238.735	184.331	211.533	0.181245	0.607827	Recombination protein U
ELIM_c1931	194.582	229.874	212.228	199.979	148.98	174.479	-0.268408	0.455765	23S rRNA pseudouridine955/2504/2580 synthase [EC:5.4.99.24]
ELIM_c1932	584.16	577.986	581.073	4115.85	2045.31	3080.58	2.36539	4.02509e-11	Fructose-bisphosphate aldolase, class II [EC:4.1.2.13]
ELIM_c1933	215.652	225.073	220.362	162.774	121.204	141.989	-0.61268	0.0903736	Dihydroneopterin aldolase / 2-amino-4-hydroxy-6-hydroxymethyldihydropteridine diphosphokinase [EC:4.1.2.25 2.7.6.3]
ELIM_c1934	200.366	204.066	202.216	122.468	68.1771	95.3225	-1.03893	0.00902306	Dihydropteroate synthase [EC:2.5.1.15]
ELIM_c1935	147.486	179.458	163.472	68.21	30.3009	49.2555	-1.64	0.000260046	Uncharacterized protein
ELIM_c1936	149.965	180.658	165.311	49.6073	37.8762	43.7417	-1.85078	1.53788e-05	GTP cyclohydrolase I [EC:3.5.4.16]
ELIM_c1937	338.35	375.721	357.036	344.151	217.157	280.654	-0.3325	0.342833	Hypothetical protein
ELIM_c1938	126.003	145.847	135.925	141.071	131.304	136.187	0.00627598	0.986529	Hypothetical protein
ELIM_c1939	741.974	750.842	746.408	510.025	479.765	494.895	-0.584483	0.0541758	Hypothetical protein
ELIM_c1940	81.3858	108.035	94.7103	282.141	209.581	245.861	1.35906	0.000254164	Hypothetical protein
ELIM_c1941	721.318	794.656	757.987	327.098	459.564	393.331	-0.938126	0.00385801	Amidotransferase subunit
ELIM_c1942	771.306	744.84	758.073	871.228	570.668	720.948	-0.0677447	0.835705	Hypothetical protein
ELIM_c1943	239.2	248.48	243.84	289.893	199.481	244.687	0.0131872	0.969939	Putative uncharacterized protein
ELIM_c1944	35.1157	49.8161	42.4659	57.3584	32.826	45.0922	0.112524	0.829698	Sporulation protein YtaF
ELIM_c1945	164.011	195.063	179.537	192.228	151.505	171.866	-0.0540276	0.88119	Phosphomethylpyrimidine synthase [EC:4.1.99.17]
ELIM_c1946	32.637	49.8161	41.2265	43.4064	35.3511	39.3787	-0.0479211	0.927902	Hydroxyethylthiazole kinase [EC:2.7.1.50]
ELIM_c1947	1802.06	1286.81	1544.44	1175.07	1426.67	1300.87	-0.245548	0.437907	Thiamine-phosphate pyrophosphorylase [EC:2.5.1.3]
ELIM_c1948	2456.03	1576.71	2016.37	2591.98	2219.54	2405.76	0.251241	0.438031	Hydroxymethylpyrimidine/phosphomethylpyrimidine kinase [EC:2.7.1.49 2.7.4.7]
ELIM_c1949	232.59	184.86	208.725	124.018	133.829	128.924	-0.68631	0.0608303	Probable multidrug resistance protein NorM
ELIM_c1950	50.4014	48.0155	49.2084	7.75114	12.6254	10.1883	-2.17713	0.000875868	NreA
ELIM_c1951	337.524	382.923	360.224	403.059	212.107	307.583	-0.213613	0.564511	Fusaric acid resistance protein
ELIM_c1952	468.485	507.163	487.824	409.26	214.632	311.946	-0.62329	0.0884576	Phosphoserine phosphatase RsbU/P [EC:3.1.3.3]
ELIM_c1953	736.604	737.038	736.821	595.287	287.859	441.573	-0.717195	0.0522783	Protein serine/threonine phosphatase
ELIM_c1954	1842.95	1886.41	1864.68	1069.66	972.155	1020.91	-0.858235	0.00329354	D-lactate dehydrogenase [EC:1.1.1.28]
ELIM_c1955	3959.81	3431.31	3695.56	1592.08	1431.72	1511.9	-1.27395	1.3132e-05	Glutamate:GABA antiporter
ELIM_c1956	1437.27	1457.27	1447.27	530.178	325.735	427.956	-1.72459	2.16241e-07	Hypothetical protein
ELIM_c1957	2420.5	2417.58	2419.04	666.598	608.544	637.571	-1.90012	9.7567e-11	PLP dependent protein
ELIM_c1958	5902.74	5121.45	5512.1	3371.75	2118.54	2745.14	-0.990311	0.00220964	Cell division inhibitor SepF
ELIM_c1959	1189.39	966.912	1078.15	632.493	325.735	479.114	-1.14253	0.00162795	YggT family protein
ELIM_c1960	125.177	132.643	128.91	821.621	600.969	711.295	2.43115	1.47393e-13	Hypothetical protein
ELIM_c1961	72.7102	82.8267	77.7684	63.5593	68.1771	65.8682	-0.235424	0.587925	Uncharacterized protein
ELIM_c1962	24.7876	25.2081	24.9978	15.5023	47.9765	31.7394	0.277034	0.657267	S4 domain-containing protein
ELIM_c1963	97.4977	90.6292	94.0635	141.071	118.679	129.875	0.460918	0.23197	23S rRNA pseudouridine1911/1915/1917 synthase [EC:5.4.99.23]
ELIM_c1964	825.839	737.038	781.438	291.443	181.806	236.624	-1.68538	8.98659e-07	Fibronectin-binding protein
ELIM_c1965	359.006	361.316	360.161	257.338	366.136	311.737	-0.211703	0.529481	Diaminopimelate epimerase [EC:5.1.1.7]
ELIM_c1966	258.204	277.89	268.047	573.584	797.925	685.754	1.33286	4.19899e-05	Uncharacterized protein
ELIM_c1967	293.733	296.496	295.114	261.988	411.588	336.788	0.180078	0.604918	Guanylate kinase [EC:2.7.4.8]
ELIM_c1968	101.216	100.232	100.724	91.4634	45.4514	68.4574	-0.513369	0.25118	DNA-directed RNA polymerase subunit omega [EC:2.7.7.6]
ELIM_c1969	927.468	912.294	919.881	787.516	901.453	844.484	-0.123146	0.680164	Primosomal protein N' (replication factor Y) (superfamily II helicase) [EC:3.6.4.-]
ELIM_c1970	327.609	355.915	341.762	204.63	189.381	197.005	-0.780096	0.0194368	Peptide deformylase [EC:3.5.1.88]
ELIM_c1971	313.563	276.089	294.826	271.29	290.384	280.837	-0.0711553	0.828604	Methionyl-tRNA formyltransferase [EC:2.1.2.9]
ELIM_c1972	3279.39	2541.82	2910.61	1525.42	1191.84	1358.63	-1.08362	0.000474416	Putative neutral zinc metallopeptidase
ELIM_c1973	2683.25	2330.55	2506.9	1731.6	1100.93	1416.27	-0.809998	0.0126158	16S rRNA (cytosine967-C5)-methyltransferase [EC:2.1.1.176]
ELIM_c1974	497.404	451.946	474.675	347.251	386.337	366.794	-0.369156	0.242625	23S rRNA (adenine2503-C2)-methyltransferase [EC:2.1.1.192]
ELIM_c1975	349.091	355.315	352.203	130.219	267.658	198.939	-0.822569	0.0328501	PPM family protein phosphatase [EC:3.1.3.16]
ELIM_c1976	1253.01	1212.99	1233	2576.48	2234.69	2405.59	0.953562	0.00105633	Eukaryotic-like serine/threonine-protein kinase [EC:2.7.11.1]
ELIM_c1977	153.27	142.246	147.758	187.578	219.682	203.63	0.450149	0.201968	Ribosome biogenesis GTPase [EC:3.6.1.-]
ELIM_c1978	99.5634	99.6321	99.5977	103.865	90.9028	97.384	-0.0263717	0.947132	Thiamine pyrophosphokinase [EC:2.7.6.2]
ELIM_c1979	0	0	0	0	0	0	NA	NA	Large subunit ribosomal protein L28
ELIM_c1980	174.339	163.253	168.796	6.20091	7.57523	6.88807	-4.38316	7.4077e-13	Alkaline-shock protein
ELIM_c1981	709.75	640.406	675.078	96.1141	154.03	125.072	-2.40892	1.06665e-11	DAK2 domain fusion protein YloV
ELIM_c1982	293.319	291.694	292.507	54.258	98.478	76.368	-1.92505	1.07537e-06	ATP-dependent DNA helicase RecG [EC:3.6.4.12]
ELIM_c1983	871.696	897.289	884.492	207.731	265.133	236.432	-1.8832	4.22634e-09	Lmo2053 protein
ELIM_c1984	1429	1305.42	1367.21	1201.43	785.299	993.363	-0.451611	0.161918	Pantetheine-phosphate adenylyltransferase [EC:2.7.7.3]
ELIM_c1985	1270.36	1051.54	1160.95	899.132	515.116	707.124	-0.699439	0.043072	H -ATPase, subunit H
ELIM_c1986	330.914	315.102	323.008	182.927	143.929	163.428	-0.959397	0.00545482	RNA-binding protein
ELIM_c1987	315.628	337.909	326.769	573.584	633.795	603.689	0.87306	0.00486968	Iron-sulfur cluster-binding protein
ELIM_c1988	439.979	397.328	418.654	810.769	704.497	757.633	0.845756	0.0059288	Acetolactate synthase I/II/III large subunit [EC:2.2.1.6]
ELIM_c1989	128.482	125.44	126.961	261.988	373.712	317.85	1.29516	0.000236088	Acetolactate synthase I/III small subunit [EC:2.2.1.6]
ELIM_c1990	354.875	355.915	355.395	613.89	404.012	508.951	0.515057	0.124867	Uncharacterized protein
ELIM_c1991	71.0577	78.6253	74.8415	62.0091	37.8762	49.9426	-0.540159	0.248761	NADH-quinone oxidoreductase subunit E [EC:1.6.5.3]
ELIM_c1992	379.25	373.921	376.585	395.308	550.467	472.888	0.31924	0.329335	NADH-quinone oxidoreductase subunit F [EC:1.6.5.3]
ELIM_c1993	1990.03	2230.32	2110.17	3559.32	3835.59	3697.46	0.799978	0.00546609	Formate dehydrogenase major subunit [EC:1.2.1.2]
ELIM_c1994	311.084	363.117	337.1	48.0571	10.1003	29.0787	-3.33334	1.92476e-12	Hypothetical protein
ELIM_c1995	43.3782	43.8141	43.5962	12.4018	45.4514	28.9266	-0.623482	0.299723	Uncharacterized protein
ELIM_c1996	1373.64	1459.67	1416.66	1768.81	1780.18	1774.49	0.321278	0.265918	Flavodoxin
ELIM_c1997	912.182	863.678	887.93	131.769	85.8527	108.811	-2.95998	1.56306e-17	Hypothetical protein
ELIM_c1998	113.61	144.046	128.828	52.7077	58.0768	55.3923	-1.19114	0.00514802	Transcriptional regulator
[truncated: 2,092 more rows]
