# Supplementary material for: Genome-scale analysis of syngas fermenting acetogenic bacteria reveals the translational regulation for its autotrophic growth
Source: BMC Genomics. 2018 Nov 23;19:837. doi: 10.1186/s12864-018-5238-0 (PMC6260860; doi:10.1186/s12864-018-5238-0)
Supplement: Supplementary file 2 — Table S2. Significantly regulated genes of Eubacterium limosum in response to the autotrophic growth condition (XLSX 105 kb) [file 12864_2018_5238_MOESM2_ESM.xlsx]

## Sheet: Sheet1
Table S2. Significantly regulated genes of Eubacterium limosum in response to the autotrophic growth condition
Locus tag	Regulation	COG	Log2(DESeq-FC)	p-value	Description
ELIM_c0004	UP	S	1.56271	0.0178536	Hypothetical protein
ELIM_c0006	UP	S	1.39841	0.000181414	Gp11
ELIM_c0017	UP	-	3.24602	0.00219537	Hypothetical protein
ELIM_c0021	UP	L	2.75178	3.5836e-07	Uncharacterized protein
ELIM_c0022	UP	L	3.19346	2.96102e-06	DNA primase
ELIM_c0023	UP	S	3.30265	3.73378e-06	Hypothetical protein
ELIM_c0024	UP	S	2.12883	0.0155568	Hypothetical protein
ELIM_c0025	UP	S	3.07191	1.10266e-06	Phage protein
ELIM_c0026	UP	-	2.28821	0.0465749	Hypothetical protein
ELIM_c0027	UP	-	2.36754	0.02702	Hypothetical protein
ELIM_c0028	UP	-	2.74151	0.0330743	Hypothetical protein
ELIM_c0030	UP	O	2.09394	0.000439429	Band 7 protein
ELIM_c0033	UP	K	4.76222	3.40012e-11	HTH_XRE
ELIM_c0034	UP	K	1.58054	0.00115818	LexA repressor
ELIM_c0035	UP	S	1.62231	2.32131e-05	Hypothetical protein
ELIM_c0037	UP	S	1.65634	5.88751e-07	Hypothetical protein
ELIM_c0038	UP	L	1.77202	7.76824e-05	Tyrosine recombinase XerA
ELIM_c0039	DOWN	S	-1.88519	7.45855e-10	Hypothetical protein
ELIM_c0040	DOWN	S	-1.27543	0.00012838	Hemolysin III
ELIM_c0043	DOWN	D	-1.2464	4.60384e-05	Cell division transport system permease protein
ELIM_c0046	UP	H	1.55689	4.02772e-07	Dihydrofolate synthase / folylpolyglutamate synthase [EC:6.3.2.12 6.3.2.17]
ELIM_c0049	DOWN	F	-1.02841	0.00975742	Nucleobase:cation symporter-2, NCS2 family
ELIM_c0050	DOWN	C	-1.01466	0.00546449	Serine/threonine transporter SstT
ELIM_c0054	DOWN	N	-8.09483	8.42098e-61	Peptidase S8 and S53 subtilisin kexin sedolisin
ELIM_c0056	DOWN	S	-1.16642	0.000151269	Diadenylate cyclase [EC:2.7.7.85]
ELIM_c0063	DOWN	S	-1.75649	1.10391e-08	Hypothetical protein
ELIM_c0065	DOWN	-	-3.9341	4.10118e-11	Hypothetical protein
ELIM_c0066	DOWN	S	-3.66427	4.58972e-16	Hypothetical protein
ELIM_c0070	DOWN	S	-2.30199	4.10784e-06	Hypothetical protein
ELIM_c0072	UP	S	1.29061	0.00183443	Hypothetical protein
ELIM_c0074	UP	S	2.24337	9.17426e-14	Hypothetical protein
ELIM_c0075	UP	S	1.24505	0.00109015	Phosphoglycolate phosphatase [EC:3.1.3.18]
ELIM_c0076	DOWN	E	-2.6647	1.06154e-09	Cysteine synthase B [EC:2.5.1.47]
ELIM_c0077	DOWN	S	-1.10908	0.00244589	LemA protein
ELIM_c0080	UP	S	1.47377	1.3538e-06	Hypothetical protein
ELIM_c0081	DOWN	-	-1.82703	0.000747548	Hypothetical protein
ELIM_c0082	DOWN	N	-3.61671	3.21454e-13	Uncharacterized protein
ELIM_c0085	DOWN	T	-5.22311	3.64612e-20	Hypothetical 1041 kDa protein in hypE 3'region
ELIM_c0087	UP	-	1.81609	4.35327e-06	Hypothetical protein
ELIM_c0093	UP	I	2.45968	5.33844e-16	Lysophospholipase
ELIM_c0103	DOWN	U	-2.20917	2.06432e-08	Preprotein translocase subunit SecG
ELIM_c0105	DOWN	G	-1.03752	0.00125925	Triosephosphate isomerase (TIM) [EC:5.3.1.1]
ELIM_c0106	DOWN	G	-2.04206	1.68344e-09	Phosphoglycerate kinase [EC:2.7.2.3]
ELIM_c0107	DOWN	G	-1.58755	1.49476e-07	Glyceraldehyde 3-phosphate dehydrogenase [EC:1.2.1.12]
ELIM_c0108	DOWN	K	-2.9206	6.20046e-23	Central glycolytic genes regulator
ELIM_c0114	UP	S	4.22639	0.00019708	Hypothetical protein
ELIM_c0115	UP	S	3.66228	0.000252838	Hypothetical protein
ELIM_c0116	UP	U	2.8422	0.00433695	General secretion pathway protein G
ELIM_c0117	UP	U	4.14399	1.13785e-05	Type IV pilus assembly protein PilC
ELIM_c0118	UP	U	2.29269	0.002085	Type IV pilus assembly protein PilB
ELIM_c0125	UP	O	1.77708	1.19513e-07	Thioredoxin reductase (NADPH) [EC:1.8.1.9]
ELIM_c0127	DOWN	-	-3.22353	0.0110747	Hypothetical protein
ELIM_c0130	UP	S	1.36592	0.000212696	Zinc D-Ala-D-Ala carboxypeptidase
ELIM_c0132	DOWN	S	-3.0334	1.49003e-08	Hypothetical protein
ELIM_c0134	DOWN	S	-3.2947	3.35313e-05	Putative anionic nitroalkane dioxygenase
ELIM_c0135	UP	S	1.42564	0.00108172	23S rRNA (pseudouridine1915-N3)-methyltransferase [EC:2.1.1.177]
ELIM_c0143	DOWN	S	-3.7777	4.03994e-06	Hypothetical protein
ELIM_c0144	DOWN	S	-5.12753	1.59826e-07	Hypothetical protein
ELIM_c0145	DOWN	S	-4.95006	1.80302e-05	Hypothetical protein
ELIM_c0147	DOWN	S	-1.23218	0.0163929	Hypothetical protein
ELIM_c0148	DOWN	S	-1.19902	0.0049631	Hypothetical protein
ELIM_c0149	DOWN	S	-1.06684	0.0277896	Hypothetical protein
ELIM_c0150	DOWN	T	-1.50285	5.77161e-05	ATP-dependent transcriptional regulator
ELIM_c0151	UP	S	1.25616	0.00323176	Hypothetical protein
ELIM_c0172	UP	T	1.36665	6.58845e-06	Response regulator receiver:Metal-dependent phosphohydrolase
ELIM_c0179	UP	S	2.0269	1.2385e-07	Hypothetical protein
ELIM_c0185	UP	G	1.76776	0.0216995	Xylulokinase [EC:2.7.1.17]
ELIM_c0194	DOWN	T	-1.00088	0.0325716	Diguanylate cyclase/phosphodiesterase with PAS/PAC sensor(S)
ELIM_c0195	DOWN	S	-2.49979	1.97702e-16	Alkaline shock protein
ELIM_c0196	DOWN	S	-2.05415	3.54844e-10	Hypothetical protein
ELIM_c0197	DOWN	S	-2.08275	2.55696e-10	Hypothetical protein
ELIM_c0198	UP	S	1.41556	0.000871318	Uncharacterized protein
ELIM_c0200	DOWN	P	-1.20288	0.0225803	Zinc transport system ATP-binding protein [EC:3.6.3.-]
ELIM_c0210	UP	E, G	2.79828	2.47632e-08	Membrane protein
ELIM_c0211	UP	K	2.47884	2.57808e-09	AraC family transcriptional regulator
ELIM_c0223	DOWN	S	-1.4179	0.000813611	Hypothetical protein
ELIM_c0224	DOWN	S	-3.15066	1.97569e-09	Membrane spanning protein
ELIM_c0228	UP	L	1.10107	0.0111162	Carbonic anhydrase, family 3
ELIM_c0229	UP	C	1.47757	2.08393e-05	Electron transfer flavoprotein alpha subunit
ELIM_c0231	UP	I	2.50222	2.7777e-08	Uncharacterized protein
ELIM_c0232	UP	C	1.36667	8.46533e-05	3-hydroxybutyryl-CoA dehydrogenase [EC:1.1.1.157]
ELIM_c0233	UP	I	1.59235	1.75619e-08	Enoyl-CoA hydratase [EC:4.2.1.17]
ELIM_c0238	UP	G	2.97871	3.73377e-20	L-fuculose-phosphate aldolase [EC:4.1.2.17]
ELIM_c0239	DOWN	G	-1.69463	0.0451669	L-fuculose-phosphate aldolase [EC:4.1.2.17]
ELIM_c0240	DOWN	G	-1.04541	0.0146587	L-fuculose-phosphate aldolase [EC:4.1.2.17]
ELIM_c0241	DOWN	E, H	-1.33611	0.0028029	D-3-phosphoglycerate dehydrogenase [EC:1.1.1.95]
ELIM_c0242	DOWN	G	-1.79718	3.81679e-05	Xylulokinase [EC:2.7.1.17]
ELIM_c0243	DOWN	K	-2.57421	3.10525e-06	Uncharacterized protein
ELIM_c0244	UP	G	1.09088	0.00435625	Uncharacterized protein
ELIM_c0251	DOWN	P	-1.97393	4.3597e-08	FAD-dependent pyridine nucleotide-disulphide oxidoreductase
ELIM_c0252	DOWN	K	-4.65471	1.56429e-09	Transcriptional regulator
ELIM_c0255	DOWN	S	-1.25607	3.00187e-05	PilT protein domain protein
ELIM_c0261	DOWN	S	-1.18142	0.0111032	ABC transporter permease protein
ELIM_c0262	DOWN	V	-2.09825	0.00237615	ABC-2 type transport system ATP-binding protein
ELIM_c0266	UP	S	1.64786	0.000643751	IAA acetyltransferase
ELIM_c0268	DOWN	K	-1.24928	0.0188431	Uncharacterized protein
ELIM_c0270	DOWN	T	-1.14414	0.00124956	Diguanylate cyclase/phosphodiesterase with PAS/PAC sensor(S)
ELIM_c0272	DOWN	M	-1.7671	7.71754e-08	UDP-N-acetylmuramoyl-L-alanyl-D-glutamate--2,6-diaminopimelate ligase [EC:6.3.2.13]
ELIM_c0274	DOWN	M	-1.48322	1.37091e-05	Fibronectin-binding protein SdrD
ELIM_c0275	DOWN	M	-1.55625	1.67854e-05	LPxTG motif containing protein
ELIM_c0276	DOWN	J	-3.05949	2.77559e-06	DNA helicase
ELIM_c0278	DOWN	-	-3.90699	3.43531e-18	Hypothetical protein
ELIM_c0279	DOWN	M	-1.08705	0.000201398	Glucosamine--fructose-6-phosphate aminotransferase (isomerizing) [EC:2.6.1.16]
ELIM_c0280	UP	S	1.8694	3.74417e-08	Hypothetical protein
ELIM_c0288	UP	K	2.22853	0.000541842	Transcriptional regulator, AraC family
ELIM_c0305	DOWN	K	-1.36624	0.00774564	LuxR family transcriptional regulator, maltose regulon positive regulatory protein
ELIM_c0309	UP	S	1.61372	0.00590123	Hypothetical protein
ELIM_c0310	UP	-	1.53532	0.000163339	Hypothetical protein
ELIM_c0313	UP	L	1.24283	0.00568398	Uncharacterized protein
ELIM_c0317	UP	S	1.03256	0.0121898	UPF0272 protein ELI_0452
ELIM_c0321	UP	N, U	1.33689	0.000198001	Twitching motility protein PilT
ELIM_c0325	UP	S	1.17341	0.0257096	Hypothetical protein
ELIM_c0327	DOWN	E	-1.29618	0.0182648	Transglutaminase
ELIM_c0330	UP	S	2.0089	1.58712e-08	Uroporphyrinogen-III decarboxylase-like protein
ELIM_c0334	DOWN	E	-2.60304	0.00156448	L-sorbose 1-phosphate reductase [EC:1.1.1.-]
ELIM_c0336	DOWN	C	-2.00343	0.00842543	Flavodoxin
ELIM_c0348	UP	E	3.43862	3.08451e-27	Peptide/nickel transport system substrate-binding protein
ELIM_c0349	UP	P	3.88684	6.56387e-20	Peptide/nickel transport system ATP-binding protein
ELIM_c0350	UP	E, P	4.11855	4.79684e-29	Peptide/nickel transport system ATP-binding protein
ELIM_c0351	UP	P	2.71558	3.9333e-09	Peptide/nickel transport system permease protein
ELIM_c0352	UP	P	3.22934	6.47537e-16	Peptide/nickel transport system permease protein
ELIM_c0353	UP	Q	2.84782	8.27e-12	Methyltransferase
ELIM_c0354	DOWN	K	-1.86802	0.000142811	Transcriptional regulator, TetR family
ELIM_c0358	UP	S	1.4933	7.15294e-05	Hypothetical protein
ELIM_c0362	DOWN	K	-2.31049	1.82669e-06	LysR family transcriptional regulator
ELIM_c0368	DOWN	K	-2.39727	7.90704e-06	Regulatory protein
ELIM_c0374	UP	-	2.28331	0.00783428	Hypothetical protein
ELIM_c0375	UP	S	1.62845	0.000343464	Uroporphyrinogen-III decarboxylase-like protein
ELIM_c0378	UP	E	1.73756	1.17496e-06	Polar amino acid transport system ATP-binding protein [EC:3.6.3.21]
ELIM_c0380	UP	E	1.25493	2.99704e-05	Polar amino acid transport system substrate-binding protein
ELIM_c0382	DOWN	G	-1.10262	0.000179208	Dihydroxyacetone kinase, C-terminal domain [EC:2.7.1.-]
ELIM_c0383	DOWN	G	-2.51843	2.65651e-18	Dihydroxyacetone kinase, N-terminal domain [EC:2.7.1.-]
ELIM_c0384	DOWN	G	-2.86521	2.11742e-16	Uncharacterized protein
ELIM_c0386	DOWN	G	-1.65394	1.70909e-07	Ribose 5-phosphate isomerase B [EC:5.3.1.6]
ELIM_c0393	DOWN	M	-1.3189	2.0786e-05	Uncharacterized protein
ELIM_c0396	UP	S	1.19637	0.000543741	Probable prolyl aminopeptidase
ELIM_c0399	UP	F, P	1.6455	4.51441e-08	Exopolyphosphatase / guanosine-5'-triphosphate,3'-diphosphate pyrophosphatase [EC:3.6.1.11 3.6.1.40]
ELIM_c0404	DOWN	C	-1.76607	1.72606e-08	Hydroxylamine reductase
ELIM_c0406	DOWN	S	-1.81018	2.84412e-05	Hypothetical protein
ELIM_c0415	DOWN	S	-2.93244	0.00310434	Hypothetical protein
ELIM_c0421	UP	G	2.52079	4.89617e-14	Fructose-1,6-bisphosphatase III [EC:3.1.3.11]
ELIM_c0423	UP	S	2.23248	0.000204506	Protein YegP
ELIM_c0425	DOWN	O	-3.16981	6.85755e-22	Thioredoxin reductase (NADPH) [EC:1.8.1.9]
ELIM_c0426	DOWN	O	-3.06498	1.31417e-18	Peroxiredoxin (alkyl hydroperoxide reductase subunit C) [EC:1.11.1.15]
ELIM_c0427	DOWN	E, G	-1.47754	0.00522185	Uncharacterized protein
ELIM_c0429	DOWN	K	-1.93447	9.84568e-06	Helix-turn-helix domain protein
ELIM_c0430	DOWN	S	-3.06431	4.38735e-13	Hypothetical protein
ELIM_c0432	DOWN	S	-2.43355	9.59435e-15	AgrD protein
ELIM_c0433	DOWN	T	-1.98914	0.000510098	Uncharacterized protein
ELIM_c0442	DOWN	P	-1.95521	4.88406e-10	Cd2+/Zn2+-exporting ATPase [EC:3.6.3.3 3.6.3.5]
ELIM_c0443	DOWN	S	-3.11526	9.03214e-16	Hypothetical protein
ELIM_c0444	UP	G	3.63896	0.00251493	Major Facilitator
ELIM_c0445	UP	H	3.40996	7.68861e-07	Trimethylamine---corrinoid protein Co-methyltransferase [EC:2.1.1.250]
ELIM_c0449	UP	T	1.48332	0.00301591	Sensory transduction protein kinase
ELIM_c0451	DOWN	S	-1.97279	3.27838e-08	Hypothetical protein
ELIM_c0453	DOWN	S	-2.7608	4.41864e-12	Hypothetical protein
ELIM_c0456	DOWN	P	-2.4959	8.0189e-05	Carboxymethylenebutenolidase-related protein
ELIM_c0468	DOWN	S	-1.76578	1.43509e-06	Hypothetical protein
ELIM_c0469	DOWN	S	-2.35319	3.553e-12	UPF0178 protein ELI_4413
ELIM_c0470	UP	S	1.25272	0.000244177	Radical SAM domain protein
ELIM_c0475	DOWN	S	-1.683	0.0403616	Multidrug ABC transporter ATP-binding protein
ELIM_c0476	DOWN	S	-4.76472	6.22209e-20	Uncharacterized protein
ELIM_c0483	DOWN	G	-2.56996	0.0286852	Multiple sugar transport system substrate-binding protein
ELIM_c0485	DOWN	K	-1.98011	5.10176e-05	Transcriptional regulator gntR family
ELIM_c0493	DOWN	E	-1.89425	1.96169e-09	Aspartate ammonia-lyase [EC:4.3.1.1]
ELIM_c0497	DOWN	K	-2.37938	9.72787e-08	Transcriptional regulator
ELIM_c0498	DOWN	C	-1.66943	2.02193e-07	D-lactate dehydrogenase [EC:1.1.1.28]
ELIM_c0502	UP	O	2.22525	0.000171541	Serpin B
ELIM_c0504	DOWN	V	-2.49511	0.00384354	Uncharacterized protein
ELIM_c0506	UP	E	3.47535	4.10848e-21	Oligopeptide transport system ATP-binding protein
ELIM_c0507	UP	E, P	3.71015	1.03348e-23	Oligopeptide transport system ATP-binding protein
ELIM_c0508	UP	E	1.95784	1.4531e-07	Peptide/nickel transport system substrate-binding protein
ELIM_c0509	UP	P	3.2668	6.92768e-15	Peptide/nickel transport system permease protein
ELIM_c0510	UP	P	3.08644	5.87466e-14	Peptide/nickel transport system permease protein
ELIM_c0511	UP	P	3.67206	7.93819e-12	Iron complex transport system ATP-binding protein [EC:3.6.3.34]
ELIM_c0512	UP	P	3.60649	2.50327e-16	Iron complex transport system permease protein
ELIM_c0513	UP	P	4.00935	2.65034e-25	Iron complex transport system substrate-binding protein
ELIM_c0514	UP	C	3.76541	1.50212e-13	Formylmethanofuran dehydrogenase subunit E [EC:1.2.99.5]
ELIM_c0515	UP	S	2.78478	2.55841e-13	Uncharacterized protein
ELIM_c0516	UP	S	2.84394	3.19916e-11	Uncharacterized protein
ELIM_c0517	UP	K	1.79834	9.53713e-07	Helix-turn-helix domain protein
ELIM_c0522	UP	S	1.34899	4.51317e-05	Coenzyme PQQ synthesis protein E
ELIM_c0526	DOWN	K	-1.00432	0.0320539	DNA-binding domain-containing protein, AraC-type
ELIM_c0533	DOWN	Q	-4.0747	0.000716824	4-carboxymuconolactone decarboxylase [EC:4.1.1.44]
ELIM_c0534	UP	K	1.71929	0.0334189	DNA-binding transcriptional activator of copper-responsive regulon genes
ELIM_c0535	DOWN	S	-1.10576	0.00850791	Hypothetical protein
ELIM_c0563	UP	S	1.45709	0.000116246	Putative ABC transport system ATP-binding protein
ELIM_c0564	UP	S	1.39781	0.000201746	Putative ABC transport system permease protein
ELIM_c0565	UP	S	1.35576	6.0632e-05	Putative ABC transport system substrate-binding protein
ELIM_c0566	UP	G	1.25881	0.0127107	N-acetylglucosamine-6-phosphate deacetylase [EC:3.5.1.25]
ELIM_c0570	DOWN	L	-1.31556	0.00175801	Exonuclease SbcD
ELIM_c0576	UP	P	4.57944	5.71536e-21	Betaine/carnitine transporter, BCCT family
ELIM_c0577	UP	P	4.42943	1.33672e-53	Betaine/carnitine transporter, BCCT family
ELIM_c0581	DOWN	K	-2.63403	2.1746e-06	Transcriptional regulator, TetR family
ELIM_c0582	DOWN	K	-1.1157	0.0305234	TetR family transcriptional regulator protein
ELIM_c0584	UP	S	3.54231	0.00119564	Filamentation induced by cAMP protein fic
ELIM_c0585	UP	K	1.82584	1.51919e-07	Putative sigma54 specific transcriptional regulator with PAS/PAC sensor
ELIM_c0587	DOWN	S	-1.44662	3.85762e-06	PSP1 domain protein
ELIM_c0588	DOWN	L	-1.31498	0.0004262	DNA polymerase III subunit delta' [EC:2.7.7.7]
ELIM_c0592	DOWN	O	-2.06739	2.55121e-07	Thioredoxin 1
ELIM_c0593	DOWN	K	-3.18471	0.0122495	Helix-turn-helix domain protein
ELIM_c0595	DOWN	M	-1.10461	0.00121527	Putative capsular polysaccharide biosynthesis protein WcbQ
ELIM_c0599	UP	L	2.13768	2.06404e-13	Replicative DNA helicase [EC:3.6.4.12]
ELIM_c0600	UP	J	1.42029	1.01212e-05	Large subunit ribosomal protein L9
ELIM_c0605	DOWN	H	-1.12169	0.00427391	Pyridoxal 5'-phosphate synthase pdxS subunit [EC:4.3.3.6]
ELIM_c0607	UP	C	1.29065	0.00268399	Acylphosphatase [EC:3.6.1.7]
ELIM_c0620	DOWN	S	-1.37986	1.98208e-05	TRNA modification GTPase [EC:3.6.-.-]
ELIM_c0626	DOWN	S	-1.79623	5.0523e-05	Ribosome-associated protein
ELIM_c0629	UP	L	1.11286	0.00019927	DNA gyrase subunit A [EC:5.99.1.3]
ELIM_c0630	UP	G	1.10767	0.0123101	PTS system, galactitol-specific IIA component [EC:2.7.1.200]
ELIM_c0636	UP	P	1.27863	0.0223409	Chromate transporter
ELIM_c0637	UP	S	2.27187	5.26764e-05	Hypothetical protein
ELIM_c0638	UP	P	2.0585	0.000947798	Iron complex transport system substrate-binding protein
ELIM_c0639	UP	P	2.71653	9.72592e-06	Iron complex transport system ATP-binding protein [EC:3.6.3.34]
ELIM_c0640	UP	P	1.72048	0.00763916	Iron complex transport system permease protein
ELIM_c0641	UP	C	2.95398	1.47386e-13	Sarcosine oxidase alpha subunit
ELIM_c0642	UP	C	3.09643	6.39341e-17	Glycerol-3-phosphate dehydrogenase [EC:1.1.5.3]
ELIM_c0644	DOWN	S	-4.1686	3.91358e-23	Radical SAM domain protein
ELIM_c0646	DOWN	-	-1.55093	0.000231508	Hypothetical protein
ELIM_c0649	UP	K	1.52391	4.42846e-07	Transcriptional regulator, LysR family
ELIM_c0650	UP	O	2.08113	1.91818e-06	Uncharacterized protein
ELIM_c0651	UP	S	1.71623	0.000124543	SirA family protein
ELIM_c0652	UP	O	3.6336	3.19415e-20	Uncharacterized protein
ELIM_c0653	UP	O	3.42924	3.18208e-23	Thioredoxin reductase (NADPH) [EC:1.8.1.9]
ELIM_c0658	DOWN	G	-1.91659	0.0357095	Xylulokinase [EC:2.7.1.17]
ELIM_c0660	DOWN	C	-4.21639	0.000433683	Sarcosine oxidase alpha subunit
ELIM_c0661	DOWN	C	-3.70967	0.0025815	Glycerol-3-phosphate dehydrogenase [EC:1.1.5.3]
ELIM_c0664	DOWN	E	-4.31268	1.69067e-06	L-iditol 2-dehydrogenase [EC:1.1.1.14]
ELIM_c0666	DOWN	K	-1.33747	0.00571374	DNA-binding transcriptional regulator HexR
ELIM_c0670	DOWN	-	-3.70382	0.000494117	Hypothetical protein
ELIM_c0678	DOWN	-	-2.16498	0.0408695	Hypothetical protein
ELIM_c0701	DOWN	K	-1.48886	0.0205686	XRE family transcriptional regulator
ELIM_c0702	UP	S	2.0525	0.008313	Toxin-antitoxin system, antitoxin component, Xre family
ELIM_c0703	UP	-	2.72691	0.00519868	Hypothetical protein
ELIM_c0704	UP	S	2.12282	7.76633e-05	Hypothetical protein
ELIM_c0709	DOWN	H	-1.17776	0.00531049	Trimethylamine---corrinoid protein Co-methyltransferase [EC:2.1.1.250]
ELIM_c0711	UP	O	1.44366	0.000120947	Alkaline serine protease, subtilase family
ELIM_c0716	UP	S	1.29495	0.0365779	Putative transporter
ELIM_c0728	DOWN	K	-1.03415	0.0236461	Tetr family transcriptional regulator
ELIM_c0733	UP	H	1.48907	0.00708619	Trimethylamine---corrinoid protein Co-methyltransferase [EC:2.1.1.250]
ELIM_c0736	UP	Q	2.15435	0.000255721	Methyltransferase
ELIM_c0740	UP	S	3.01215	3.01398e-08	Hypothetical protein
ELIM_c0742	UP	-	3.09238	4.11204e-07	Hypothetical protein
ELIM_c0748	UP	K	5.05918	6.618e-43	Helix-turn-helix domain protein
ELIM_c0749	UP	C	2.33154	0.0118077	Uncharacterized protein
ELIM_c0757	UP	E	1.85674	8.90021e-08	Cysteine synthase A [EC:2.5.1.47]
ELIM_c0760	DOWN	-	-4.33201	3.56922e-12	Hypothetical protein
ELIM_c0764	UP	L	1.96623	0.000234848	CRISPR-associated endoribonuclease Cas6 [EC:3.1.-.-]
ELIM_c0765	UP	S	3.48964	4.70184e-14	CRISPR-associated protein Csh1
ELIM_c0766	UP	S	3.15689	4.12928e-14	CRISPR-associated protein Csh2
ELIM_c0767	UP	L	2.41343	2.02116e-06	CRISPR-associated protein Cas5h
ELIM_c0768	UP	L	4.57455	1.50989e-25	CRISPR-associated endonuclease/helicase Cas3 [EC:3.1.-.- 3.6.4.-]
ELIM_c0769	UP	L	4.31303	6.5261e-12	CRISPR-associated exonuclease Cas4 [EC:3.1.12.1]
ELIM_c0770	UP	L	3.69946	5.61446e-13	CRISP-associated protein Cas1
ELIM_c0773	DOWN	L	-1.11059	0.0238041	Methyltransferase small
ELIM_c0776	DOWN	M	-2.18312	2.79068e-13	UDP-N-acetylglucosamine 1-carboxyvinyltransferase [EC:2.5.1.7]
ELIM_c0779	DOWN	M	-1.69919	7.88205e-08	Serine protease
ELIM_c0787	UP	T	1.55675	0.00493892	Two component transcriptional regulator, LytTR family
ELIM_c0788	UP	T	1.1306	0.00248437	Histidine kinase internal region
ELIM_c0789	UP	S	1.28558	4.74826e-05	F420-0:Gamma-glutamyl ligase
ELIM_c0790	DOWN	T	-1.31729	0.00955458	Diguanylate cyclase (GGDEF) domain
ELIM_c0794	DOWN	K	-1.33788	0.0268485	Transcriptional regulator, DeoR family
ELIM_c0797	DOWN	S	-1.33278	0.0423229	Uncharacterized protein
ELIM_c0801	UP	G	1.08031	0.00427199	Phosphocarrier protein
ELIM_c0802	DOWN	E	-1.41539	0.000101146	Aspartate aminotransferase [EC:2.6.1.1]
ELIM_c0804	DOWN	L	-1.27294	0.000333321	A/G-specific adenine glycosylase [EC:3.2.2.-]
ELIM_c0806	DOWN	E	-2.75265	8.11051e-09	Branched-chain amino acid aminotransferase [EC:2.6.1.42]
ELIM_c0807	DOWN	-	-3.49723	0.00124042	Hypothetical protein
ELIM_c0813	DOWN	-	-2.1646	0.00344699	Hypothetical protein
ELIM_c0842	DOWN	K	-3.06981	1.26597e-12	ArsR family transcriptional regulator
ELIM_c0843	DOWN	C	-1.66495	0.00713883	4fe-4s ferredoxin, iron-sulfur binding
ELIM_c0850	DOWN	S	-3.05151	0.00199899	CO dehydrogenase/acetyl-CoA synthase delta subunit
ELIM_c0851	DOWN	E	-1.97355	0.00394122	Cysteine desulfurase
ELIM_c0854	DOWN	D	-1.59721	0.000551445	Arsenite-transporting ATPase [EC:3.6.3.16]
ELIM_c0856	DOWN	P	-2.09972	0.0017461	Arsenite efflux ATP-binding protein ArsA
ELIM_c0857	DOWN	T	-4.22235	3.30362e-05	Arsenate reductase [EC:1.20.4.1]
ELIM_c0864	DOWN	S	-1.60062	4.49748e-06	Hypothetical protein
ELIM_c0865	DOWN	T	-3.58409	0.00390378	Diguanylate cyclase/phosphodiesterase with PAS/PAC sensor(S)
ELIM_c0866	DOWN	M	-4.32931	7.11822e-07	Hypothetical protein
ELIM_c0867	DOWN	M	-5.17429	5.28102e-06	Cell wall anchor domain protein
ELIM_c0868	DOWN	M	-3.41965	0.00162722	Sortase A [EC:3.4.22.70]
ELIM_c0869	DOWN	K	-2.71822	0.00141915	Helix-turn-helix domain protein
ELIM_c0872	DOWN	L	-1.96625	4.15529e-05	Endonuclease III [EC:4.2.99.18]
ELIM_c0873	DOWN	-	-4.97172	1.56465e-05	Hypothetical protein
ELIM_c0882	UP	S	1.93234	0.00656283	Dimethylamine corrinoid protein
ELIM_c0885	UP	S	1.98176	0.00100751	Hypothetical protein
ELIM_c0886	UP	C, H	2.7938	0.000869642	D-isomer specific 2-hydroxyacid dehydrogenase
ELIM_c0888	UP	O	2.27552	0.0117637	Pyruvate formate lyase activating enzyme [EC:1.97.1.4]
ELIM_c0894	DOWN	K	-1.35375	0.000883149	TetR family transcriptional regulator
ELIM_c0900	DOWN	S	-2.70554	1.82012e-11	Response regulator receiver protein
ELIM_c0904	UP	E	1.04421	0.0331265	Succinyl-diaminopimelate desuccinylase [EC:3.5.1.18]
ELIM_c0910	UP	E	1.39163	0.0112258	L-serine dehydratase [EC:4.3.1.17]
ELIM_c0911	UP	C	1.59943	0.00147527	Uncharacterized protein
ELIM_c0916	DOWN	K	-2.0408	0.0132824	Transcriptional regulator
ELIM_c0922	UP	S	1.08904	0.0117558	Possible hydrolase
ELIM_c0923	DOWN	P	-2.76311	1.82101e-15	Arsenite efflux ATP-binding protein ArsA
ELIM_c0924	DOWN	S	-1.97861	8.35527e-07	Hypothetical protein
ELIM_c0925	DOWN	K	-3.25873	0.00260163	Transcriptional regulator
ELIM_c0926	DOWN	V	-1.47893	0.00861368	Uncharacterized protein
ELIM_c0939	DOWN	V	-2.53381	0.0281091	Multidrug export protein MepA
ELIM_c0941	DOWN	E	-1.31523	0.0034917	Cyclase [EC:4.1.3.-]
ELIM_c0942	DOWN	E	-1.12943	0.0111474	Phosphoribosylformimino-5-aminoimidazole carboxamide ribotide isomerase [EC:5.3.1.16]
ELIM_c0946	UP	E	1.49481	6.18739e-06	Histidinol dehydrogenase [EC:1.1.1.23]
ELIM_c0948	DOWN	E	-1.29691	0.0011033	ATP phosphoribosyltransferase regulatory subunit
ELIM_c0950	UP	S	1.29619	7.13875e-05	Phosphoglycolate phosphatase [EC:3.1.3.18]
ELIM_c0951	UP	J	1.15678	0.00018468	TRNA nucleotidyltransferase (CCA-adding enzyme) [EC:2.7.7.72 3.1.3.- 3.1.4.-]
ELIM_c0952	UP	J	1.232	0.000154205	16S rRNA (adenine1518-N6/adenine1519-N6)-dimethyltransferase [EC:2.1.1.182]
ELIM_c0953	DOWN	-	-1.63374	5.6846e-07	Hypothetical protein
ELIM_c0954	DOWN	K	-1.10122	0.00554018	Transcriptional regulator
ELIM_c0955	UP	C	4.76934	3.24099e-40	4Fe-4S ferredoxin iron-sulfur binding domain protein
ELIM_c0956	UP	E	3.26243	1.18061e-25	5-methyltetrahydrofolate--homocysteine methyltransferase [EC:2.1.1.13]
ELIM_c0961	UP	E	1.20372	0.000211409	Methylenetetrahydrofolate reductase
ELIM_c0962	UP	C	1.49162	3.39886e-06	Dihydrolipoamide dehydrogenase [EC:1.8.1.4]
ELIM_c0965	DOWN	M	-1.58869	0.00129251	D-alanyl-D-alanine dipeptidase [EC:3.4.13.22]
ELIM_c0970	UP	S	1.75316	1.30325e-05	Inner-membrane translocator
ELIM_c0971	DOWN	-	-1.67113	6.46853e-05	Hypothetical protein
ELIM_c0980	DOWN	T	-2.66943	0.0416211	Methyl-accepting chemotaxis protein
ELIM_c1008	DOWN	S	-1.52179	1.38275e-05	Uncharacterized protein
ELIM_c1010	UP	F	1.65092	8.01704e-08	GMP synthase (glutamine-hydrolysing) [EC:6.3.5.2]
ELIM_c1011	DOWN	S	-1.32224	0.00162532	Helix-turn-helix domain protein
ELIM_c1018	DOWN	S	-3.12373	0.00524248	Methyltransferase cognate corrinoid protein
ELIM_c1019	DOWN	S	-2.5671	0.00312846	Methylamine---corrinoid protein Co-methyltransferase [EC:2.1.1.248]
ELIM_c1033	DOWN	-	-1.68126	0.0493191	Hypothetical protein
ELIM_c1040	UP	S	1.81319	0.0207074	Hypothetical protein
ELIM_c1074	DOWN	K	-3.81336	9.5025e-10	Putative transcriptional regulator
ELIM_c1076	DOWN	S	-1.87101	1.57697e-06	Uncharacterized protein
ELIM_c1093	DOWN	K	-1.58993	0.000122636	Tetr family transcriptional regulator
ELIM_c1094	DOWN	-	-3.73761	2.98813e-07	Hypothetical protein
ELIM_c1095	DOWN	P	-2.88894	9.07452e-17	Ca2+-transporting ATPase [EC:3.6.3.8]
ELIM_c1096	UP	I	1.70322	3.39632e-06	Lysophospholipase
ELIM_c1098	UP	C	4.06713	5.79751e-35	Conserved Prokaryal protein
ELIM_c1099	UP	C	3.9951	1.07559e-28	Two component transcriptional regulator, LuxR family
ELIM_c1100	UP	Q	3.7861	4.66884e-29	Acetylserotonin O-methyltransferase
ELIM_c1101	UP	H	3.72806	9.73803e-30	Nicotinate-nucleotide--dimethylbenzimidazole phosphoribosyltransferase [EC:2.4.2.21]
ELIM_c1102	UP	H	4.98208	4.41884e-48	Phosphomethylpyrimidine synthase [EC:4.1.99.17]
ELIM_c1103	UP	H	3.99964	1.15748e-26	Phosphomethylpyrimidine synthase [EC:4.1.99.17]
ELIM_c1105	UP	E	2.61434	7.99503e-18	Adenosylhomocysteinase
ELIM_c1106	UP	S	2.63029	1.01009e-13	Sigma-54 interacting regulator
ELIM_c1108	DOWN	E, G	-1.8054	0.0051155	EamA-like transporter family protein
ELIM_c1112	DOWN	E	-1.52587	0.00012402	Glutamine synthetase [EC:6.3.1.2]
ELIM_c1113	DOWN	E	-3.68129	0.000468142	Glutamine amidotransferase-like protein
ELIM_c1114	DOWN	E	-2.71919	9.69224e-07	Glutamate synthase
ELIM_c1116	DOWN	C	-2.668	0.00046211	Carbon-monoxide dehydrogenase iron sulfur subunit
ELIM_c1117	DOWN	C	-4.01795	1.71819e-08	Phenylglyoxylate:acceptor oxidoreductase
ELIM_c1118	DOWN	E	-4.76992	2.86408e-06	Glutamate synthase (Ferredoxin)
ELIM_c1122	DOWN	G	-2.68138	5.95472e-16	Transaldolase
ELIM_c1124	DOWN	K	-3.52373	1.02253e-07	Transcriptional regulator
ELIM_c1128	UP	E	2.34579	0.0455876	Basic amino acid/polyamine antiporter, APA family
ELIM_c1131	DOWN	P	-1.49099	4.03177e-05	Ca2+-transporting ATPase [EC:3.6.3.8]
ELIM_c1134	DOWN	J	-4.15145	6.84155e-24	Large subunit ribosomal protein L7A
ELIM_c1139	UP	C	2.0608	4.23972e-08	Glycerophosphoryl diester phosphodiesterase [EC:3.1.4.46]
ELIM_c1140	UP	K	2.58662	7.31469e-13	Transcriptional regulator
ELIM_c1150	DOWN	O	-1.26394	0.000251035	Molecular chaperone (Small heat shock protein)
ELIM_c1152	UP	S	1.11934	0.00240725	Protease I [EC:3.2.-.-]
ELIM_c1156	UP	L	1.52991	0.0011791	DNA-damage-inducible protein J
ELIM_c1158	DOWN	S	-1.69861	2.11083e-06	Uncharacterized protein
ELIM_c1161	UP	N, O, U	1.07365	0.0306986	Leader peptidase (prepilin peptidase) / N-methyltransferase [EC:3.4.23.43 2.1.1.-]
ELIM_c1172	UP	T	1.71229	6.42245e-07	Uncharacterized protein
ELIM_c1174	UP	J	1.81252	8.10177e-10	L-threonylcarbamoyladenylate synthase [EC:2.7.7.87]
ELIM_c1176	DOWN	G	-2.41027	1.36684e-08	Ribose 5-phosphate isomerase B [EC:5.3.1.6]
ELIM_c1179	UP	G	1.95214	5.41292e-08	Phosphoglucomutase [EC:5.4.2.2]
ELIM_c1180	UP	S	2.00816	3.05477e-10	TIGR00266 family
ELIM_c1181	UP	S	1.48935	0.000727873	Transferase hexapeptide repeat containing protein
ELIM_c1185	UP	H	1.00952	0.0125706	Putative molybdopterin biosynthesis protein MoeB
ELIM_c1187	DOWN	I	-1.51984	0.000176525	2-C-methyl-D-erythritol 2,4-cyclodiphosphate synthase [EC:4.6.1.12]
ELIM_c1188	DOWN	F	-1.22841	0.00176648	Adenosylhomocysteine nucleosidase [EC:3.2.2.9]
ELIM_c1194	UP	S	2.09143	2.3482e-06	Uncharacterized protein
ELIM_c1195	UP	M	1.21292	5.39261e-05	Hypothetical protein
ELIM_c1197	UP	H	1.83965	1.37378e-08	NAD+ synthase (glutamine-hydrolysing) [EC:6.3.5.1]
ELIM_c1200	DOWN	S	-1.78173	0.00153105	Methyltransferase cognate corrinoid protein
ELIM_c1204	DOWN	H	-1.09892	0.0183631	Trimethylamine---corrinoid protein Co-methyltransferase [EC:2.1.1.250]
ELIM_c1206	UP	P	3.63621	2.28318e-23	Heavy metal translocating P-type ATPase
ELIM_c1207	UP	H	1.61842	0.00160619	BirA family transcriptional regulator, biotin operon repressor / biotin-[acetyl-CoA-carboxylase] ligase [EC:6.3.4.15]
ELIM_c1210	UP	E	3.11158	2.09339e-10	Predicted microcompartment shellprotein
ELIM_c1211	UP	E	3.41113	5.68069e-19	Putative carboxysome-related structural protein with putative role in ethanolamine utilization
ELIM_c1212	UP	Q	4.07923	3.62096e-37	Propanediol dehydratase large subunit [EC:4.2.1.28]
ELIM_c1213	UP	Q	3.85423	1.0496e-29	Propanediol dehydratase medium subunit [EC:4.2.1.28]
ELIM_c1214	UP	Q	3.10409	7.71672e-20	Propanediol dehydratase small subunit [EC:4.2.1.28]
ELIM_c1215	UP	S	3.23792	4.29478e-23	Diol dehydratase-reactivating factor large subunit
ELIM_c1216	UP	S	2.32843	0.00635607	Glycerol dehydratase reactivation factor, small subunit
ELIM_c1217	UP	E	3.76443	1.38442e-10	Microcompartment protein
ELIM_c1218	UP	Q	3.24872	2.5391e-11	Phosphate propanoyltransferase
ELIM_c1219	UP	E	3.94073	1.45157e-17	Ethanolamine utilization protein EutJ
ELIM_c1220	UP	S	3.1248	3.42865e-13	DNA/pantothenate metabolism flavoprotein
ELIM_c1221	UP	E	2.20215	0.00954714	Ethanolamine utilization protein EutN
ELIM_c1222	UP	S	2.74798	1.90236e-11	ATP:cob(I)alamin adenosyltransferase
ELIM_c1223	UP	C	2.18298	1.27988e-08	Propionaldehyde dehydrogenase [EC:1.2.1.87]
ELIM_c1228	UP	T	1.7528	1.18692e-07	Uncharacterized protein
ELIM_c1230	DOWN	-	-3.44567	1.65703e-14	Hypothetical protein
ELIM_c1233	UP	P	1.0918	0.00174024	Von Willebrand factor type A
ELIM_c1234	DOWN	M	-1.50779	1.73516e-05	Lysozyme
ELIM_c1235	DOWN	I	-1.34277	0.00148999	Undecaprenyl-diphosphatase [EC:3.6.1.27]
ELIM_c1237	DOWN	H	-2.57685	1.60061e-14	Pseudouridine synthase
ELIM_c1238	DOWN	I	-2.53988	7.11711e-08	4-diphosphocytidyl-2-C-methyl-D-erythritol kinase [EC:2.7.1.148]
ELIM_c1239	DOWN	K	-1.03748	0.00823784	Transcriptional regulator, GntR family
ELIM_c1240	DOWN	M, U	-1.93753	4.28136e-07	Signal peptidase II [EC:3.4.23.36]
ELIM_c1244	UP	L	1.14877	0.00250517	Putative N6-adenine-specific DNA methylase [EC:2.1.1.-]
ELIM_c1245	DOWN	J	-1.33375	2.84624e-05	23S rRNA (guanosine2251-2'-O)-methyltransferase [EC:2.1.1.185]
ELIM_c1247	DOWN	K	-1.21517	0.0015253	RNA polymerase sporulation-specific sigma factor
ELIM_c1248	DOWN	S	-1.9166	5.04495e-06	Cell wall/surface repeat protein
ELIM_c1250	DOWN	J	-3.26264	4.23964e-15	Elongation factor Tu
ELIM_c1251	UP	S	1.34932	0.00357894	Hypothetical acetyltransferase
ELIM_c1255	UP	J	1.41787	1.5391e-05	Large subunit ribosomal protein L23
ELIM_c1264	UP	J	1.91968	7.90588e-11	Large subunit ribosomal protein L24
ELIM_c1266	UP	J	1.64501	2.17272e-05	Small subunit ribosomal protein S14
ELIM_c1267	UP	J	1.10408	0.000207204	Small subunit ribosomal protein S8
ELIM_c1268	UP	J	1.80684	1.1733e-09	Large subunit ribosomal protein L6
ELIM_c1269	UP	J	1.2646	1.70725e-05	Large subunit ribosomal protein L18
ELIM_c1270	UP	J	1.65401	3.6249e-08	Small subunit ribosomal protein S5
ELIM_c1271	UP	J	1.26025	0.00106017	Large subunit ribosomal protein L30
ELIM_c1272	UP	J	1.75131	3.25711e-08	Large subunit ribosomal protein L15
ELIM_c1273	UP	U	1.68059	5.38153e-09	Preprotein translocase subunit SecY
ELIM_c1274	UP	F	1.47995	6.50329e-07	Adenylate kinase [EC:2.7.4.3]
ELIM_c1276	UP	S	1.11888	0.00146072	Ribosomal protein
ELIM_c1279	UP	J	1.11356	0.000133269	Small subunit ribosomal protein S13
ELIM_c1280	UP	J	1.20835	3.49943e-05	Small subunit ribosomal protein S11
ELIM_c1281	UP	J	1.09289	0.000125366	Small subunit ribosomal protein S4
ELIM_c1282	UP	K	1.4004	2.3714e-06	DNA-directed RNA polymerase subunit alpha [EC:2.7.7.6]
ELIM_c1285	UP	P	1.18231	0.000757755	Energy-coupling factor transport system ATP-binding protein [EC:3.6.3.-]
ELIM_c1287	UP	J	1.26675	0.0060524	TRNA pseudouridine38-40 synthase [EC:5.4.99.12]
ELIM_c1288	DOWN	J	-1.1187	0.000231794	Large subunit ribosomal protein L13
ELIM_c1308	DOWN	E	-1.65101	0.0461638	Putative dehydrogenase
ELIM_c1309	DOWN	S	-3.08429	0.0159824	Putative antibiotic acetyltransferase, isoleucine patch superfamily
ELIM_c1322	DOWN	T	-2.11024	3.5274e-10	GTP-binding protein
ELIM_c1326	DOWN	E	-1.20233	0.0129742	2-isopropylmalate synthase [EC:2.3.3.13]
ELIM_c1327	DOWN	V	-3.63807	1.49756e-10	Undecaprenyl-diphosphatase [EC:3.6.1.27]
ELIM_c1328	DOWN	V	-1.75911	7.06353e-05	Undecaprenyl-diphosphatase [EC:3.6.1.27]
ELIM_c1330	UP	T	1.23889	0.0184093	Diguanylate cyclase/phosphodiesterase with PAS/PAC sensor(S)
ELIM_c1331	DOWN	S	-2.45247	3.27201e-09	Nickel-resistant pritein NirB
ELIM_c1340	DOWN	K	-2.85133	2.46261e-10	Transcriptional regulator, MarR family
ELIM_c1341	UP	L	3.57713	2.69314e-24	DNA primase (Bacterial type)
ELIM_c1342	UP	S	4.35929	7.46475e-31	Uncharacterized protein
ELIM_c1343	UP	-	3.16834	3.92337e-08	Hypothetical protein
ELIM_c1346	UP	C	2.24678	6.04504e-09	Phosphate butyryltransferase [EC:2.3.1.19]
ELIM_c1347	DOWN	S	-1.658	0.0158427	Hypothetical protein
ELIM_c1348	DOWN	S	-1.25348	0.0147237	Integral membrane protein
ELIM_c1349	UP	V	3.93105	1.23962e-21	ATP-binding cassette, subfamily B, bacterial
ELIM_c1350	UP	V	2.8964	2.52529e-17	ATP-binding cassette, subfamily B, bacterial
ELIM_c1353	DOWN	S	-3.64667	1.53822e-19	Uncharacterized protein
ELIM_c1357	DOWN	M	-1.68211	1.0392e-06	Cyclopropane-fatty-acyl-phospholipid synthase [EC:2.1.1.79]
ELIM_c1362	UP	H	2.14422	1.02479e-08	Phosphopantothenoylcysteine decarboxylase / phosphopantothenate--cysteine ligase [EC:4.1.1.36 6.3.2.5]
ELIM_c1363	UP	S	2.20698	5.14725e-08	ABC transporter, ATP-binding protein / methyltransferase
ELIM_c1364	UP	P	3.90796	5.70357e-32	Iron complex transport system substrate-binding protein
ELIM_c1365	UP	P	3.07478	7.97733e-12	Iron complex transport system permease protein
ELIM_c1366	UP	P	3.09973	5.98106e-14	Iron complex transport system ATP-binding protein [EC:3.6.3.34]
ELIM_c1367	DOWN	S	-1.35739	0.00257382	Response regulator receiver protein
ELIM_c1369	DOWN	P	-1.08988	0.00231364	Arsenite efflux ATP-binding protein ArsA
ELIM_c1370	DOWN	G	-2.69434	0.0398067	Transketolase [EC:2.2.1.1]
ELIM_c1388	DOWN	P	-2.08803	0.0324072	Cobalt/nickel transport system permease protein
ELIM_c1406	DOWN	F	-3.65264	3.36774e-21	Adenylosuccinate synthase [EC:6.3.4.4]
ELIM_c1409	DOWN	K	-2.76894	1.73624e-13	Transcription elongation factor GreA
ELIM_c1410	DOWN	J	-1.33179	2.37774e-05	Lysyl-tRNA synthetase, class II [EC:6.1.1.6]
ELIM_c1411	UP	G	1.87332	2.31787e-10	4-alpha-glucanotransferase
ELIM_c1412	UP	G	2.05284	3.13649e-11	Starch synthase [EC:2.4.1.21]
ELIM_c1413	UP	M	1.98658	8.52216e-11	Glucose-1-phosphate adenylyltransferase [EC:2.7.7.27]
ELIM_c1414	UP	G	2.51206	7.34398e-17	Glucose-1-phosphate adenylyltransferase [EC:2.7.7.27]
ELIM_c1415	UP	G	2.17568	7.80623e-14	Starch phosphorylase [EC:2.4.1.1]
ELIM_c1417	DOWN	S	-2.21977	1.36158e-06	Putative ribonuclease BN
ELIM_c1418	DOWN	S	-2.51593	1.05566e-10	YihY family protein
ELIM_c1419	DOWN	-	-3.62647	0.000101797	Hypothetical protein
ELIM_c1421	DOWN	K	-1.3006	0.00016044	Function transcriptional attenuator common domain
ELIM_c1426	DOWN	V	-3.22883	1.05881e-17	Lipopolysaccharide transport system permease protein
ELIM_c1427	DOWN	P	-1.71537	5.11635e-05	Uncharacterized protein
ELIM_c1428	DOWN	M	-1.38355	0.000640249	O-antigen biosynthesis protein [EC:2.4.1.-]
ELIM_c1430	DOWN	M	-1.28512	0.00411764	UDPglucose 6-dehydrogenase [EC:1.1.1.22]
ELIM_c1431	DOWN	M	-1.71144	0.000713971	TuaG-like glycosyl transferase
ELIM_c1432	DOWN	S	-1.57714	7.05078e-05	Membrane protein
ELIM_c1437	DOWN	E, G	-1.34048	0.0154491	Small multidrug resistance
ELIM_c1439	DOWN	S	-1.49153	0.00888564	Uncharacterized protein
ELIM_c1440	DOWN	M	-1.28227	0.000170306	Glycosyl transferase, family 2
ELIM_c1442	DOWN	K	-1.69117	7.734e-07	Function transcriptional attenuator common domain
ELIM_c1448	DOWN	M	-1.49663	4.24166e-07	Glycosyl transferase, group 2 family
ELIM_c1451	UP	S	1.58597	6.58942e-07	HAD hydrolase
ELIM_c1453	DOWN	L	-1.23267	3.83858e-05	ATP-dependent RNA helicase DeaD [EC:3.6.4.13]
ELIM_c1459	DOWN	C	-3.58368	3.60898e-19	[Fe] hydrogenase
ELIM_c1460	DOWN	-	-2.05508	1.22959e-08	Hypothetical protein
ELIM_c1463	DOWN	-	-1.86357	1.15695e-08	Hypothetical protein
ELIM_c1464	DOWN	S	-2.43172	1.33412e-13	Hypothetical protein
ELIM_c1466	DOWN	S	-2.28985	5.09259e-07	Hypothetical protein
ELIM_c1467	DOWN	S	-1.95002	2.0217e-07	Hypothetical protein
ELIM_c1469	DOWN	K	-2.71491	2.28421e-05	Purine operon repressor
ELIM_c1471	DOWN	M	-1.43782	3.45947e-05	Bifunctional UDP-N-acetylglucosamine pyrophosphorylase / Glucosamine-1-phosphate N-acetyltransferase [EC:2.7.7.23 2.3.1.157]
ELIM_c1475	DOWN	O	-2.43053	1.1725e-14	Peptidylprolyl isomerase
ELIM_c1476	DOWN	M	-1.24838	0.000677744	Stage V sporulation protein B
ELIM_c1477	UP	S	1.10674	0.000321744	Tetrapyrrole methylase family protein / MazG family protein
ELIM_c1480	DOWN	S	-2.35974	2.89786e-11	Septum formation initiator
ELIM_c1482	DOWN	D	-3.41735	9.75667e-24	TRNA(Ile)-lysidine synthase [EC:6.3.4.19]
ELIM_c1483	DOWN	F	-3.01877	3.93846e-19	Hypoxanthine phosphoribosyltransferase [EC:2.4.2.8]
ELIM_c1484	DOWN	O	-1.10086	0.000136701	Cell division protease FtsH [EC:3.4.24.-]
ELIM_c1487	DOWN	J	-1.43447	0.00532636	TRNA-dihydrouridine synthase
ELIM_c1489	DOWN	-	-3.40646	3.035e-24	Hypothetical protein
ELIM_c1490	DOWN	S	-2.87822	8.37847e-13	Uncharacterized protein
ELIM_c1491	UP	I	1.74676	0.000318214	Enoyl-CoA hydratase [EC:4.2.1.17]
ELIM_c1492	UP	I	2.76343	5.05824e-11	Propionate CoA-transferase [EC:2.8.3.1]
ELIM_c1493	UP	I	3.07361	9.68989e-15	Acyl-CoA dehydrogenase domain protein
ELIM_c1494	DOWN	K	-1.55916	2.07768e-05	Transcriptional regulator, MarR family
ELIM_c1495	DOWN	P	-1.90249	0.00946022	Neurotransmitter:Na+ symporter, NSS family
ELIM_c1502	DOWN	K	-1.06703	0.00793702	Transcriptional regulator
ELIM_c1504	UP	O	1.09814	0.00533586	Thioredoxin 1
ELIM_c1512	DOWN	K	-3.93863	1.22343e-23	Rrf2 family transcriptional regulator
ELIM_c1513	DOWN	E	-2.2636	2.51129e-12	Cysteine desulfurase [EC:2.8.1.7]
ELIM_c1514	DOWN	C	-1.866	5.03559e-08	Nitrogen fixation protein NifU and related proteins
ELIM_c1517	DOWN	P	-1.08837	0.00249731	Uncharacterized protein
ELIM_c1519	DOWN	S	-2.93961	1.89708e-16	UPF0297 protein
ELIM_c1520	DOWN	C	-2.71491	2.70088e-17	Oxidoreductase, aldo/keto reductase family
ELIM_c1521	DOWN	L	-2.56879	1.07838e-13	Putative holliday junction resolvase [EC:3.1.-.-]
ELIM_c1522	DOWN	S	-1.19721	8.21194e-05	Hypothetical protein
ELIM_c1523	DOWN	L	-1.14078	0.000359101	Sugar fermentation stimulation protein A
ELIM_c1524	DOWN	O	-1.45204	1.24896e-06	Ribonuclease J [EC:3.1.-.-]
ELIM_c1525	DOWN	S	-2.00931	1.27501e-08	UPF0342 protein
ELIM_c1527	UP	S	1.4999	3.64562e-07	Caffeoyl-coA O-methyltransferase
ELIM_c1528	DOWN	O	-1.49521	4.62745e-05	Peptidase U32
ELIM_c1532	UP	G	1.60849	0.0380679	Alpha-L-fucosidase
ELIM_c1541	UP	-	2.6851	0.0490893	Hypothetical protein
ELIM_c1548	UP	S	2.44695	0.0157959	Methionine synthase
ELIM_c1549	UP	E	2.59527	0.018052	5-methyltetrahydrofolate--homocysteine methyltransferase [EC:2.1.1.13]
ELIM_c1550	UP	S	3.73512	8.45551e-05	Putative cobalamin binding protein
ELIM_c1551	UP	H	2.74822	3.789e-05	Trimethylamine---corrinoid protein Co-methyltransferase [EC:2.1.1.250]
ELIM_c1552	UP	E, G	2.51152	0.000140932	Uncharacterized protein
ELIM_c1554	UP	T	1.82501	4.69235e-08	Histidine kinase
ELIM_c1557	DOWN	T	-1.06854	0.00176585	Phosphoserine phosphatase RsbU/P [EC:3.1.3.3]
ELIM_c1559	DOWN	S	-1.18353	0.0023789	Putative radical SAM protein
ELIM_c1563	DOWN	S	-2.76148	5.5816e-10	Hypothetical protein
ELIM_c1567	DOWN	M	-1.93293	0.0026226	Cell wall anchor domain protein
ELIM_c1570	UP	K	1.41244	0.00168928	Arginine utilization regulatory protein
ELIM_c1587	UP	S	1.09807	0.00476791	Von Willebrand factor, type A
ELIM_c1589	DOWN	K	-1.0973	0.000977303	Transcriptional regulator, AraC family
ELIM_c1604	DOWN	V	-1.90179	3.92599e-08	VanZ-like protein
ELIM_c1605	DOWN	O	-1.34817	3.05636e-05	DNA repair protein RadA/Sms
ELIM_c1608	DOWN	J	-1.04135	0.0328333	S-adenosylmethionine:tRNA ribosyltransferase-isomerase [EC:2.4.99.17]
ELIM_c1611	DOWN	S	-1.57832	0.000935106	Hypothetical protein
ELIM_c1613	DOWN	-	-5.1656	1.3373e-37	Hypothetical protein
ELIM_c1617	UP	J	1.20497	6.69088e-05	Peptide chain release factor 2
ELIM_c1620	UP	S	1.60273	3.01964e-05	Uncharacterized protein
ELIM_c1622	DOWN	K	-1.58741	8.85156e-06	SOS response transcriptional repressor, RecA-mediated autopeptidase
ELIM_c1623	DOWN	S	-1.05719	0.00313441	FMN-binding domain protein
ELIM_c1624	DOWN	C	-3.32257	1.48647e-21	Manganese-dependent inorganic pyrophosphatase [EC:3.6.1.1]
ELIM_c1627	DOWN	E	-1.33515	0.00022532	Cysteine synthase A [EC:2.5.1.47]
ELIM_c1628	DOWN	O	-3.69736	4.34088e-24	Anaerobic ribonucleoside-triphosphate reductase activating protein [EC:1.97.1.4]
ELIM_c1629	DOWN	F	-1.8711	5.46623e-10	Ribonucleoside-triphosphate reductase [EC:1.17.4.2]
ELIM_c1632	UP	E	1.78628	3.50666e-09	Peptide/nickel transport system substrate-binding protein
ELIM_c1635	DOWN	S	-2.46654	1.26754e-14	Conserved inner membrane protein
ELIM_c1636	DOWN	S	-1.57421	1.48561e-05	Phosphoglycolate phosphatase [EC:3.1.3.18]
ELIM_c1637	DOWN	S	-2.24884	7.29957e-08	Hypothetical protein
ELIM_c1638	DOWN	L	-1.81734	6.10246e-09	Excinuclease ABC subunit C
ELIM_c1648	UP	C	2.86878	1.84189e-11	Putative metal-binding protein
ELIM_c1649	UP	S	3.78466	4.05485e-21	Hypothetical protein
ELIM_c1650	UP	C	4.24122	9.41953e-27	Acetyl-CoA decarbonylase/synthase complex subunit delta [EC:2.1.1.245]
ELIM_c1651	UP	C	2.8941	5.21219e-13	Acetyl-CoA decarbonylase/synthase complex subunit gamma [EC:2.1.1.245]
ELIM_c1652	UP	E	3.99927	3.7331e-29	5-methyltetrahydrofolate corrinoid/iron sulfur protein methyltransferase [EC:2.1.1.258]
ELIM_c1653	UP	C	4.49034	1.72248e-31	Carbon-monoxide dehydrogenase catalytic subunit [EC:1.2.7.4]
ELIM_c1654	UP	D	5.06882	8.64964e-37	CO dehydrogenase maturation factor
ELIM_c1655	UP	C	4.31981	8.51035e-30	Acetyl-CoA synthase [EC:2.3.1.169]
ELIM_c1656	DOWN	S	-2.17808	1.10369e-13	Hypothetical protein
ELIM_c1658	UP	S	1.03145	0.00277867	Hypothetical protein
ELIM_c1659	DOWN	S	-1.97359	1.43374e-08	Hypothetical protein
ELIM_c1661	DOWN	S	-1.23427	0.00262479	Hypothetical protein
ELIM_c1662	DOWN	I	-2.10159	0.000110652	3-hydroxyisobutyrate dehydrogenase [EC:1.1.1.31]
ELIM_c1665	DOWN	M	-2.13417	0.00163729	Phosphinothricin acetyltransferase [EC:2.3.1.183]
ELIM_c1666	DOWN	U	-1.01522	0.00111326	Preprotein translocase subunit SecE
ELIM_c1668	DOWN	J	-1.24672	2.33291e-05	Large subunit ribosomal protein L11
ELIM_c1673	UP	S	1.67018	7.47787e-08	Hypothetical protein
ELIM_c1678	UP	-	1.8872	2.59919e-06	Hypothetical protein
ELIM_c1679	UP	-	3.28207	3.36443e-18	Hypothetical protein
ELIM_c1680	UP	-	2.59859	3.61849e-08	Hypothetical protein
ELIM_c1681	UP	-	2.41682	7.88542e-07	Hypothetical protein
ELIM_c1682	UP	S	1.99418	0.000168886	Hypothetical protein
ELIM_c1683	UP	-	1.85121	0.00667467	Hypothetical protein
ELIM_c1684	UP	-	2.84321	4.7658e-12	Hypothetical protein
ELIM_c1685	UP	O	3.52542	1.11474e-23	Redoxin
ELIM_c1687	UP	T	1.66963	0.0013853	Signal transduction histidine kinase regulating citrate/malate metabolism
ELIM_c1710	DOWN	K	-2.23	7.02583e-05	Transcriptional regulator
ELIM_c1711	DOWN	-	-5.06244	1.03945e-05	Hypothetical protein
ELIM_c1712	DOWN	S	-3.91499	3.16405e-14	Putative membrane protein
ELIM_c1713	DOWN	K	-1.83814	3.02194e-08	Transcriptional regulator, MarR family
ELIM_c1715	DOWN	J	-1.74649	1.67846e-07	23S rRNA pseudouridine1911/1915/1917 synthase [EC:5.4.99.23]
ELIM_c1717	UP	G	1.47761	1.1952e-06	Cupin 2, conserved barrel domain protein
ELIM_c1722	UP	E	1.30337	0.000182794	Branched-chain amino acid transport system ATP-binding protein
ELIM_c1723	UP	E	1.5772	7.37361e-07	Branched-chain amino acid transport system ATP-binding protein
ELIM_c1726	UP	O	1.11417	0.000812512	ATP-dependent Clp protease ATP-binding subunit ClpX
ELIM_c1730	DOWN	J	-1.3135	1.05159e-05	Nondiscriminating glutamyl-tRNA synthetase [EC:6.1.1.24]
ELIM_c1739	DOWN	S	-1.03141	0.00335363	GCN5-related N-acetyltransferase
ELIM_c1741	UP	V	1.42764	0.000313292	Uncharacterized protein
ELIM_c1742	UP	P	2.58556	0.0375145	Uncharacterized protein
ELIM_c1747	UP	S	1.47565	1.38363e-06	Uroporphyrinogen decarboxylase (URO-D)
ELIM_c1748	DOWN	T	-3.449	7.79485e-27	Transcriptional regulator
ELIM_c1753	DOWN	S	-1.25927	0.000110623	Patatin
ELIM_c1760	DOWN	J	-2.60132	1.0044e-12	Large subunit ribosomal protein L31
ELIM_c1761	DOWN	J	-2.27736	3.5411e-07	Release factor glutamine methyltransferase [EC:2.1.1.297]
ELIM_c1764	DOWN	S	-1.27127	4.70635e-05	Uncharacterized protein
ELIM_c1770	UP	V	1.74965	1.33214e-05	Putative ABC transport system permease protein
ELIM_c1771	UP	V	1.13149	0.00972432	Putative ABC transport system ATP-binding protein
ELIM_c1774	DOWN	P	-1.03691	0.000928747	FAD-dependent pyridine nucleotide-disulphide oxidoreductase
ELIM_c1780	DOWN	S	-1.3499	0.00064853	Basic membrane protein A and related proteins
ELIM_c1782	UP	C	2.35562	3.69755e-12	Glycerol dehydrogenase [EC:1.1.1.6]
ELIM_c1783	UP	G	3.2541	4.21071e-24	Fructose-bisphosphate aldolase, class I [EC:4.1.2.13]
ELIM_c1787	DOWN	K	-3.55789	2.39128e-26	Transcriptional regulator, MarR family
ELIM_c1788	DOWN	V	-3.65601	7.36693e-32	ATP-binding cassette, subfamily B, bacterial
ELIM_c1789	DOWN	V	-2.43383	4.76462e-15	ATP-binding cassette, subfamily B, bacterial
ELIM_c1791	DOWN	K	-1.13801	0.0467664	Helix-turn-helix domain protein
ELIM_c1792	UP	E	3.00983	4.72877e-09	Branched-chain amino acid:cation transporter, LIVCS family
ELIM_c1793	UP	E	4.91443	2.72794e-30	Leucine dehydrogenase [EC:1.4.1.9]
ELIM_c1794	UP	S	4.50268	1.03679e-27	ATP gtp-binding protein
ELIM_c1795	UP	C	5.16936	4.71959e-28	2-oxoglutarate ferredoxin oxidoreductase subunit delta [EC:1.2.7.3]
ELIM_c1796	UP	C	4.63402	3.73484e-30	2-oxoglutarate/2-oxoacid ferredoxin oxidoreductase subunit alpha [EC:1.2.7.3 1.2.7.11]
ELIM_c1797	UP	C	4.30489	1.04641e-24	2-oxoglutarate/2-oxoacid ferredoxin oxidoreductase subunit beta [EC:1.2.7.3 1.2.7.11]
ELIM_c1798	UP	C	4.42599	6.89126e-25	2-oxoglutarate ferredoxin oxidoreductase subunit gamma [EC:1.2.7.3]
ELIM_c1799	UP	C	4.88699	1.50248e-28	Acetyl-CoA hydrolase
ELIM_c1800	UP	L	1.82275	1.31575e-07	Integrase family protein
ELIM_c1801	UP	S	4.47215	1.95032e-35	Putative exported protein
ELIM_c1802	UP	U	5.31185	1.2478e-28	Signal peptidase, endoplasmic reticulum-type [EC:3.4.-.-]
ELIM_c1803	UP	S	4.26021	1.45378e-17	Hypothetical protein
ELIM_c1804	UP	S	2.35727	2.02085e-05	Hypothetical protein
ELIM_c1805	UP	S	4.58998	1.5319e-34	Hypothetical protein
ELIM_c1806	UP	S	5.85272	5.72597e-62	Hypothetical protein
ELIM_c1808	DOWN	E	-1.73952	9.63022e-05	Amino acid ABC transporter
ELIM_c1809	DOWN	T	-1.63437	0.0161222	RNase II stability modulator
ELIM_c1814	UP	C	3.60149	5.73169e-19	Sarcosine oxidase alpha subunit
ELIM_c1815	UP	S	3.42907	2.39274e-09	Protein with conserved CXXC pairs
ELIM_c1816	UP	C	3.01257	5.97434e-11	Alkyldihydroxyacetonephosphate synthase [EC:2.5.1.26]
ELIM_c1817	UP	C	3.12449	1.24023e-16	Sugar kinase, putative
ELIM_c1823	DOWN	V	-1.61202	2.69333e-05	Vanz family
ELIM_c1828	UP	K	1.44083	0.000206961	MarR family transcriptional regulator
ELIM_c1829	UP	S	3.69159	5.51511e-14	Hypothetical protein
ELIM_c1840	UP	E	1.12952	0.00715835	Tryptophan synthase beta chain [EC:4.2.1.20]
ELIM_c1841	DOWN	K	-2.10228	4.67593e-05	Transcriptional regulator
ELIM_c1857	DOWN	S	-1.99506	0.000143878	Hypothetical protein
ELIM_c1860	UP	C	1.89113	0.000427268	Alcohol dehydrogenase [EC:1.1.1.-]
ELIM_c1862	DOWN	G	-1.35275	0.000111857	1,4-alpha-glucan branching enzyme [EC:2.4.1.18]
ELIM_c1863	DOWN	O	-1.17397	0.00366515	Peptide methionine sulfoxide reductase msrA/msrB [EC:1.8.4.11 1.8.4.12]
ELIM_c1866	UP	S	1.27319	0.00149418	Phenazine biosynthesis protein
ELIM_c1867	DOWN	G	-2.34014	0.00245104	Major facilitator superfamily MFS_1
ELIM_c1868	DOWN	K	-2.15686	2.21438e-09	Possible TetR-type transcriptional regulator
ELIM_c1872	DOWN	K	-2.5645	7.34038e-10	Transcriptional regulator SinR
ELIM_c1873	UP	-	2.12758	0.000115243	Hypothetical protein
ELIM_c1874	UP	K	1.63919	0.0178148	Helix-turn-helix domain protein
ELIM_c1879	DOWN	J	-1.29232	0.000236562	23S rRNA (cytidine1920-2'-O)/16S rRNA (cytidine1409-2'-O)-methyltransferase [EC:2.1.1.226 2.1.1.227]
ELIM_c1887	DOWN	-	-2.51333	9.23315e-13	Hypothetical protein
ELIM_c1890	DOWN	S	-1.01118	0.012828	Cell wall/surface repeat protein
ELIM_c1891	UP	H	1.05927	0.000447017	Uncharacterized protein
ELIM_c1892	UP	T	1.49311	9.51517e-06	Uncharacterized protein
ELIM_c1893	UP	T	1.10085	0.0018977	Uncharacterized protein
ELIM_c1894	DOWN	S	-2.31504	0.00043381	Serine protease
ELIM_c1895	DOWN	K	-2.36723	0.00584559	DtxR family transcriptional regulator
ELIM_c1896	DOWN	S	-5.06795	9.26194e-06	Hypothetical protein
ELIM_c1897	DOWN	S	-2.93644	0.0231337	Zinc metalloprotease
ELIM_c1916	DOWN	P	-1.03914	0.0165424	Neurotransmitter:Na+ symporter, NSS family
ELIM_c1917	DOWN	S	-1.81763	3.17315e-06	Methylase involved in ubiquinone/menaquinone biosynthesis
ELIM_c1922	DOWN	S	-1.36422	0.000209691	ThiH
ELIM_c1924	DOWN	H	-1.46348	2.67517e-05	Biotin synthase [EC:2.8.1.6]
ELIM_c1925	DOWN	S	-2.26668	2.03569e-05	Aspartate ammonia-lyase
ELIM_c1932	UP	G	2.36539	4.02509e-11	Fructose-bisphosphate aldolase, class II [EC:4.1.2.13]
ELIM_c1934	DOWN	H	-1.03893	0.00902306	Dihydropteroate synthase [EC:2.5.1.15]
ELIM_c1935	DOWN	S	-1.64	0.000260046	Uncharacterized protein
ELIM_c1936	DOWN	H	-1.85078	1.53788e-05	GTP cyclohydrolase I [EC:3.5.4.16]
ELIM_c1940	UP	S	1.35906	0.000254164	Hypothetical protein
ELIM_c1950	DOWN	S	-2.17713	0.000875868	NreA
ELIM_c1955	DOWN	E	-1.27395	1.3132e-05	Glutamate:GABA antiporter
ELIM_c1956	DOWN	S	-1.72459	2.16241e-07	Hypothetical protein
ELIM_c1957	DOWN	F	-1.90012	9.7567e-11	PLP dependent protein
ELIM_c1959	DOWN	S	-1.14253	0.00162795	YggT family protein
ELIM_c1960	UP	S	2.43115	1.47393e-13	Hypothetical protein
ELIM_c1964	DOWN	K	-1.68538	8.98659e-07	Fibronectin-binding protein
ELIM_c1966	UP	S	1.33286	4.19899e-05	Uncharacterized protein
ELIM_c1972	DOWN	S	-1.08362	0.000474416	Putative neutral zinc metallopeptidase
ELIM_c1980	DOWN	S	-4.38316	7.4077e-13	Alkaline-shock protein
ELIM_c1981	DOWN	S	-2.40892	1.06665e-11	DAK2 domain fusion protein YloV
ELIM_c1982	DOWN	L	-1.92505	1.07537e-06	ATP-dependent DNA helicase RecG [EC:3.6.4.12]
ELIM_c1983	DOWN	L	-1.8832	4.22634e-09	Lmo2053 protein
ELIM_c1989	UP	E	1.29516	0.000236088	Acetolactate synthase I/III small subunit [EC:2.2.1.6]
ELIM_c1994	DOWN	S	-3.33334	1.92476e-12	Hypothetical protein
ELIM_c1997	DOWN	-	-2.95998	1.56306e-17	Hypothetical protein
ELIM_c1998	DOWN	K	-1.19114	0.00514802	Transcriptional regulator
ELIM_c1999	DOWN	-	-1.4032	0.000455244	Hypothetical protein
ELIM_c2001	DOWN	S	-1.7522	1.13089e-05	Cof-like hydrolase
ELIM_c2004	DOWN	-	-2.02793	0.000424969	Hypothetical protein
ELIM_c2010	DOWN	L	-1.3618	1.02626e-05	Putative ATPase
ELIM_c2011	DOWN	O	-1.16799	4.41777e-05	Presequence protease [EC:3.4.24.-]
ELIM_c2013	UP	O	1.30115	8.93613e-05	Peptidase family protein U32
ELIM_c2015	DOWN	P	-1.09578	0.00364838	Fur family transcriptional regulator, peroxide stress response regulator
ELIM_c2020	UP	S	1.16747	4.16829e-05	Hypothetical protein
ELIM_c2021	DOWN	T	-1.00618	0.0136055	Two component transcriptional regulator, LytTR family
ELIM_c2022	DOWN	T	-1.0964	0.00639044	Histidine kinase
ELIM_c2026	UP	O	2.32067	1.2705e-07	Cysteine protease
ELIM_c2030	UP	K	1.42564	0.0276223	Uncharacterized protein
ELIM_c2038	UP	E	1.01446	0.0068107	2,3,4,5-tetrahydropyridine-2-carboxylate N-succinyltransferase [EC:2.3.1.117]
ELIM_c2042	UP	G	1.01374	0.000370516	PTS system, glucose-specific IIA component [EC:2.7.1.199]
ELIM_c2043	UP	K	1.90967	4.36032e-10	Transcriptional antiterminator
ELIM_c2046	DOWN	L	-1.35876	0.000200061	Transposase, IS30 family
ELIM_c2047	UP	S	1.74016	2.04415e-07	Vitamin B12 dependent methionine synthase
ELIM_c2048	DOWN	M	-2.91339	1.46467e-18	NLP P60 protein
ELIM_c2049	DOWN	-	-1.37298	0.00181433	Hypothetical protein
ELIM_c2050	DOWN	S	-3.23156	2.47482e-10	Nitric oxide dioxygenase
ELIM_c2051	DOWN	K	-3.7419	0.00232231	Histone acetyltransferase HPA2 and related acetyltransferases
ELIM_c2052	DOWN	S	-2.27298	0.0168824	Uncharacterized protein
ELIM_c2054	DOWN	S	-2.13456	3.07403e-07	Hypothetical protein
ELIM_c2056	UP	C	1.3288	0.00133445	Formyl-CoA transferase
ELIM_c2057	DOWN	S	-3.17881	1.22088e-10	Hypothetical protein
ELIM_c2063	DOWN	K	-2.31344	1.58677e-09	Transcriptional regulator, TetR family
ELIM_c2064	DOWN	S	-1.73758	1.10851e-05	Hypothetical protein
ELIM_c2066	DOWN	M	-2.28082	1.3664e-05	Large conductance mechanosensitive channel
ELIM_c2071	DOWN	F	-1.5901	0.045268	DCMP deaminase [EC:3.5.4.12]
ELIM_c2072	DOWN	S	-1.25	0.00583327	Adenylate cyclase
ELIM_c2073	DOWN	S	-1.47937	0.00305267	Radical SAM domain protein
ELIM_c2075	DOWN	S	-3.10513	0.00545419	Hypothetical protein
ELIM_c2076	DOWN	S	-2.43337	0.0407899	Hypothetical protein
ELIM_c2081	UP	I	1.26225	0.000305157	FMN-dependent NADH-azoreductase [EC:1.7.-.-]
ELIM_c2082	DOWN	S	-2.13217	4.52088e-08	Putative GTP pyrophosphokinase [EC:2.7.6.5]
ELIM_c2083	DOWN	S	-2.69253	1.40907e-17	5-bromo-4-chloroindolyl phosphate hydrolysis protein
ELIM_c2086	UP	C	6.73994	7.50525e-104	Uncharacterized protein
ELIM_c2089	UP	C	2.84562	1.09122e-17	L-ribulokinase [EC:2.7.1.16]
ELIM_c2093	UP	S	1.13069	0.0232827	Hypothetical protein
ELIM_c2094	UP	L	1.0149	0.00460119	DEAD_2 domain protein
ELIM_c2108	DOWN	C	-1.66917	9.01327e-06	Ferredoxin
ELIM_c2109	UP	S	2.9009	1.43284e-19	Hypothetical protein
ELIM_c2110	UP	S	1.41396	0.00167415	Hypothetical protein
ELIM_c2112	DOWN	K	-2.41776	4.33256e-06	Cyn operon positive regulator (LysR family)
ELIM_c2114	DOWN	T	-1.09521	0.00297969	Diguanylate cyclase/phosphodiesterase with PAS/PAC sensor(S)
ELIM_c2115	DOWN	K	-2.10863	0.000153572	GntR domain protein
ELIM_c2117	DOWN	S	-1.33903	4.82653e-05	DAK2 domain fusion protein YloV
ELIM_c2120	DOWN	S	-2.28024	1.13669e-06	Carboxymuconolactone decarboxylase family protein
ELIM_c2124	DOWN	S	-2.3645	0.00205385	EamA-like transporter family
ELIM_c2131	UP	C	1.52377	1.11417e-05	Phosphoglycerate dehydrogenase
ELIM_c2134	UP	V	1.11144	0.0148822	ABC-2 type transport system ATP-binding protein
ELIM_c2137	DOWN	C	-1.41467	0.000884707	Glycerol-3-phosphate dehydrogenase (NAD(P)+) [EC:1.1.1.94]
ELIM_c2139	UP	G	1.06264	0.0359364	Ribulokinase
ELIM_c2143	UP	H	3.20673	7.53512e-25	Molybdopterin molybdotransferase [EC:2.10.1.1]
ELIM_c2144	UP	H	3.15019	2.87558e-23	Molybdopterin molybdotransferase [EC:2.10.1.1]
ELIM_c2145	UP	H	4.20823	6.72302e-32	Cyclic pyranopterin phosphate synthase [EC:4.1.99.18]
ELIM_c2146	UP	H	4.06152	7.43616e-39	Cyclic pyranopterin phosphate synthase [EC:4.1.99.18]
ELIM_c2147	UP	H	3.94183	1.01346e-31	Molybdenum cofactor biosynthesis protein C
ELIM_c2149	UP	T	1.62922	0.0354573	Two-component system, regulatory protein
ELIM_c2152	DOWN	G	-2.72708	5.57358e-06	6-phospho-3-hexuloisomerase [EC:5.3.1.27]
ELIM_c2165	UP	C	1.7211	0.0211452	Nicotinate-nucleotide--dimethylbenzimidazole phosphoribosyltransferase
ELIM_c2167	UP	C	2.84031	1.0388e-05	Binding Domain protein
ELIM_c2169	UP	K	1.8883	0.000692495	Putative transcriptional regulator
ELIM_c2172	DOWN	K	-1.3734	0.0149348	Transcriptional regulator
ELIM_c2173	UP	S	4.06299	2.19914e-25	Uncharacterized protein
ELIM_c2174	UP	-	4.71364	1.50004e-40	Uncharacterized protein
ELIM_c2175	UP	S	4.00514	1.25226e-19	1-(5-phosphoribosyl)-5-amino-4-imidazole-carboxylate (AIR) carboxylase
ELIM_c2176	UP	S	4.63385	6.39441e-15	Uncharacterized protein
ELIM_c2177	UP	S	1.29566	1.01573e-05	Hypothetical protein
ELIM_c2180	UP	K	1.15713	0.0415459	Response regulator with CheY-like receiver domain and winged-helix DNA-binding domain
ELIM_c2189	UP	-	1.38698	0.0366186	Hypothetical protein
ELIM_c2219	UP	K	1.6769	0.0338343	XRE family Transcriptional regulator
ELIM_c2225	UP	L	1.06004	0.0346519	Transposase
ELIM_c2228	DOWN	S	-2.75789	0.0349014	Phage portal protein, SPP1 Gp6-like
ELIM_c2233	UP	S	1.73664	0.0149751	Hypothetical protein
ELIM_c2234	UP	S	3.0179	0.000387624	Hypothetical protein
ELIM_c2238	UP	S	1.69947	0.00012006	Tail protein
ELIM_c2240	UP	S	2.70674	0.0377672	Signal recognition particle receptor FtsY
ELIM_c2242	UP	S	2.64694	0.00207048	Hypothetical protein
ELIM_c2243	UP	S	2.73016	0.00155207	Hypothetical protein
ELIM_c2244	UP	S	2.12567	0.0441742	Holin, phage phi LC3 family
ELIM_c2245	UP	M	2.90438	0.000622232	Lysozyme
ELIM_c2247	DOWN	S	-1.94116	1.27437e-10	Hypothetical protein
ELIM_c2248	DOWN	C	-1.44396	7.47594e-07	Hypothetical protein
ELIM_c2258	UP	Q	1.43056	0.00354541	L-threonine kinase [EC:2.7.1.177]
ELIM_c2259	UP	H	1.71905	0.000113531	Precorrin-8X/cobalt-precorrin-8 methylmutase [EC:5.4.99.61 5.4.99.60]
ELIM_c2260	UP	H	1.55956	8.16747e-05	Precorrin-2/cobalt-factor-2 C20-methyltransferase [EC:2.1.1.130 2.1.1.151]
ELIM_c2261	UP	H	1.69764	0.0152821	Cobalt-precorrin-5B (C1)-methyltransferase [EC:2.1.1.195]
ELIM_c2268	UP	K	1.55448	3.26779e-07	Glc operon transcriptional activator
ELIM_c2269	DOWN	K	-2.38139	4.46154e-05	Helix-turn-helix domain protein
ELIM_c2272	UP	H	1.7359	7.02528e-05	Uroporphyrinogen III methyltransferase / synthase [EC:2.1.1.107 4.2.1.75]
ELIM_c2273	UP	H	1.10497	0.0210605	Porphobilinogen synthase [EC:4.2.1.24]
ELIM_c2274	UP	H	2.30565	9.47446e-09	Glutamate-1-semialdehyde 2,1-aminomutase [EC:5.4.3.8]
ELIM_c2275	UP	H	1.76662	0.00013456	Sirohydrochlorin cobaltochelatase [EC:4.99.1.3]
ELIM_c2276	UP	H	1.49535	0.000253084	Precorrin-4/cobalt-precorrin-4 C11-methyltransferase [EC:2.1.1.133 2.1.1.271]
ELIM_c2277	UP	H	1.2081	0.00907119	Cobalt-precorrin 5A hydrolase [EC:3.7.1.12]
ELIM_c2282	UP	E	1.38971	0.000130797	Threonine-phosphate decarboxylase [EC:4.1.1.81]
ELIM_c2283	UP	H	1.25213	0.0071071	Adenosylcobinamide kinase / adenosylcobinamide-phosphate guanylyltransferase [EC:2.7.1.156 2.7.7.62]
ELIM_c2305	DOWN	S	-1.40787	0.000113125	Nucleoid-associated protein ELI_0795
ELIM_c2315	UP	S	2.60794	3.98879e-08	Uroporphyrinogen-III decarboxylase-like protein
ELIM_c2316	UP	-	2.70674	0.0377672	Hypothetical protein
ELIM_c2318	UP	S	2.93026	1.34345e-05	Hypothetical protein
ELIM_c2320	UP	T	1.1568	9.40315e-05	Serine/threonine-protein kinase RsbW [EC:2.7.11.1]
ELIM_c2321	UP	K	1.33118	4.718e-06	RNA polymerase sigma-B factor
ELIM_c2322	UP	J	1.24072	4.22208e-05	Elongation factor G
ELIM_c2328	UP	C	4.49997	5.47973e-15	Glycerol kinase [EC:2.7.1.30]
ELIM_c2329	UP	S	3.74903	5.38047e-11	Amidohydrolase 3
ELIM_c2334	UP	L	1.0133	0.00106905	ATP-dependent helicase/nuclease subunit A [EC:3.1.-.- 3.6.4.12]
ELIM_c2335	DOWN	K	-1.75306	2.3332e-07	Ribbon-helix-helix protein, copG family
ELIM_c2337	UP	S	1.74914	0.00106533	Hypothetical protein
ELIM_c2338	UP	C	1.05207	0.0157049	Aldo/keto reductase
ELIM_c2342	UP	S	1.25165	0.00227665	DRTGG domain-containing protein
ELIM_c2344	UP	C	1.40075	0.000498017	Hydrogenase large subunit domain protein
ELIM_c2346	UP	S	1.78067	0.000213604	3',5'-nucleoside bisphosphate phosphatase [EC:3.1.3.97]
ELIM_c2347	UP	C	1.35217	1.12372e-05	NADH dehydrogenase (Quinone)
ELIM_c2348	UP	T	2.06638	1.17535e-09	Sensor histidine kinase
ELIM_c2349	UP	C	2.10488	3.74664e-11	NADP-reducing hydrogenase subunit HndB [EC:1.12.1.3]
ELIM_c2350	UP	C	2.99139	2.51557e-23	NADP-reducing hydrogenase subunit HndC [EC:1.12.1.3]
ELIM_c2351	UP	C	2.27323	2.73549e-15	NADP-reducing hydrogenase subunit HndD [EC:1.12.1.3]
ELIM_c2352	DOWN	J	-1.55858	0.0421012	Beta-phosphoglucomutase
ELIM_c2353	UP	F	1.16607	0.000612725	5'-nucleotidase / UDP-sugar diphosphatase [EC:3.1.3.5 3.6.1.45]
ELIM_c2354	DOWN	H	-3.35467	0.00212848	Sulfur carrier protein
ELIM_c2355	DOWN	H	-2.28022	0.00518591	Sulfur carrier protein ThiS adenylyltransferase [EC:2.7.7.73]
ELIM_c2356	DOWN	H	-3.40782	0.000350452	Thiazole synthase [EC:2.8.1.10]
ELIM_c2357	DOWN	H	-2.6058	8.61953e-05	2-iminoacetate synthase [EC:4.1.99.19]
ELIM_c2361	UP	-	1.46753	0.000117181	Hypothetical protein
ELIM_c2362	UP	C	1.83397	0.0256844	Glycerol kinase [EC:2.7.1.30]
ELIM_c2363	UP	C	1.99242	0.00413326	Glycerol-3-phosphate dehydrogenase [EC:1.1.5.3]
ELIM_c2364	UP	C	2.34242	0.00228312	Sarcosine oxidase alpha subunit
ELIM_c2366	UP	C	2.22061	0.000160003	Alkylglycerone-phosphate synthase
ELIM_c2368	UP	C	2.05358	0.00210553	Electron transfer flavoprotein alpha subunit
ELIM_c2369	UP	C	2.12938	1.10396e-05	D-lactate dehydrogenase (cytochrome) [EC:1.1.2.4]
ELIM_c2370	UP	C	1.46244	0.0328191	Electron transfer flavoprotein beta subunit
ELIM_c2371	UP	C	1.73011	0.00656788	Electron transfer flavoprotein alpha subunit
ELIM_c2387	UP	G	1.47014	2.03111e-05	5'-Nucleotidase domain protein
ELIM_c2398	UP	K	1.29673	0.00153134	PAS modulated sigma54 specific transcriptional regulator, Fis family
ELIM_c2406	UP	S	1.74112	0.000640073	Tim44-like domain
ELIM_c2407	UP	S	3.75095	9.31419e-16	5-methylthioribose kinase [EC:2.7.1.100]
ELIM_c2408	UP	S	2.25153	2.90033e-06	5-methylthioribose kinase [EC:2.7.1.100]
ELIM_c2409	UP	E	1.90828	1.08362e-05	Ethanolamine utilization protein EutP
ELIM_c2415	UP	O	1.36424	3.76806e-05	Glutathione peroxidase [EC:1.11.1.9]
ELIM_c2417	UP	S	1.03046	0.000313586	Uncharacterized protein
ELIM_c2420	DOWN	K	-1.15309	0.0171744	Uncharacterized protein
ELIM_c2424	DOWN	H	-1.15813	0.0453112	Trimethylamine---corrinoid protein Co-methyltransferase [EC:2.1.1.250]
ELIM_c2426	DOWN	V	-1.84698	0.00421548	ATP-binding cassette, subfamily B, bacterial
ELIM_c2427	DOWN	V	-3.28719	5.48041e-07	ATP-binding cassette, subfamily B, bacterial
ELIM_c2429	DOWN	N	-6.89425	2.28498e-30	Glycoside hydrolase family 30
ELIM_c2430	DOWN	M	-5.76346	1.91505e-12	Tfp pilus assembly protein tip-associated adhesin PilY1-like protein
ELIM_c2437	UP	T	1.1648	0.000238278	Two component transcriptional regulator
ELIM_c2442	DOWN	Q	-2.37984	2.849e-12	Demethylmenaquinone methyltransferase
ELIM_c2443	DOWN	J	-1.01959	0.00404226	Aspartyl-tRNA(Asn)/glutamyl-tRNA(Gln) amidotransferase subunit C [EC:6.3.5.6 6.3.5.7]
ELIM_c2449	UP	C	1.0397	0.000903825	Archaea-specific flavoprotein
ELIM_c2455	UP	P	1.24317	0.00147625	D-methionine transport system ATP-binding protein
ELIM_c2461	DOWN	E	-1.58281	0.000262341	ACT domain protein
ELIM_c2462	DOWN	K	-1.82163	6.73968e-09	Transcription repressor of multidrug efflux pump acrAB operon, TetR (AcrR) family
ELIM_c2465	DOWN	E	-2.21418	3.37897e-10	Glutamate:GABA antiporter
ELIM_c2466	DOWN	T	-1.89553	1.22039e-07	Putative methyltransferase CheR
ELIM_c2468	DOWN	S	-2.20199	7.49313e-13	Membrane protein
ELIM_c2470	UP	C	1.51037	2.15219e-06	NAD-dependent formate dehydrogenase catalytic subunit
ELIM_c2471	UP	H	2.84841	1.09e-11	Molybdopterin-guanine dinucleotide biosynthesis protein A [EC:2.7.7.77]
ELIM_c2472	UP	C	1.51554	0.000316248	FdhD protein
ELIM_c2475	DOWN	L	-2.48222	9.71033e-09	Putative membrane protein
ELIM_c2477	UP	S	1.25776	9.29182e-05	Hypothetical protein
ELIM_c2482	UP	G	1.88733	0.00038638	Glycoside/pentoside/hexuronide:cation symporter, GPH family
ELIM_c2483	UP	S	2.41398	5.01254e-08	Uroporphyrinogen decarboxylase/methylcobalamin:coenzyme M methyltransferase
ELIM_c2485	UP	T	1.6724	0.0417157	Salavaricin two-component response regulator
ELIM_c2492	DOWN	O	-1.21399	0.00345554	TRNA threonylcarbamoyladenosine biosynthesis protein TsaB
ELIM_c2493	DOWN	S	-1.05823	0.0296011	Ribosomal-protein-alanine N-acetyltransferase [EC:2.3.1.128]
ELIM_c2494	UP	S	2.58271	1.70513e-15	Integral membrane protein
ELIM_c2497	DOWN	O	-1.12539	0.000888737	Chaperonin GroES
ELIM_c2499	DOWN	T	-1.87638	3.6781e-05	Response regulator with CheY-like receiver domain and winged-helix DNA-binding domain
ELIM_c2504	DOWN	E	-1.46398	0.000196767	Glutamate dehydrogenase [EC:1.4.1.2]
ELIM_c2507	UP	S	1.22021	0.00027492	ATP-binding cassette, subfamily F, member 3
ELIM_c2510	UP	S	1.25813	0.00259254	Nitrogen regulatory protein P-II
ELIM_c2515	DOWN	S	-3.22038	0.0113589	VTC domain protein
ELIM_c2517	DOWN	S	-1.62857	0.0433012	Permease of the drug or metabolite transporter (DMT) superfamily
ELIM_c2535	UP	V	1.80514	0.000340442	Uncharacterized protein
ELIM_c2537	UP	S	1.79546	0.0479907	Hypothetical protein
ELIM_c2538	UP	G	2.40306	1.87123e-05	3-hydroxy-5-phosphonooxypentane-2,4-dione thiolase [EC:2.3.1.245]
ELIM_c2539	UP	G	2.73955	4.21915e-11	Dihydroxyacetone kinase, N-terminal domain [EC:2.7.1.-]
ELIM_c2540	UP	S	2.74778	9.97048e-07	Hypothetical protein
ELIM_c2541	UP	G	1.66209	0.00235341	Dihydroxyacetone kinase, C-terminal domain [EC:2.7.1.-]
ELIM_c2545	UP	M	2.06848	2.79504e-09	Peptidoglycan-binding LysM
ELIM_c2546	DOWN	K	-1.46271	1.19867e-05	DeoR family transcriptional regulator, fructose operon transcriptional repressor
ELIM_c2547	DOWN	G	-1.32671	4.84262e-05	1-phosphofructokinase [EC:2.7.1.56]
ELIM_c2548	DOWN	G	-1.02679	0.000467093	PTS system, fructose-specific IIA component [EC:2.7.1.202]
ELIM_c2549	DOWN	G	-2.01507	1.86532e-06	Phosphocarrier protein
ELIM_c2553	UP	S	2.05875	4.17755e-05	Hypothetical protein
ELIM_c2554	UP	S	1.59652	3.37519e-06	Hypothetical protein
ELIM_c2561	DOWN	K	-1.55553	1.65273e-06	HTH_GNTR
ELIM_c2562	DOWN	-	-3.29623	0.000701043	Hypothetical protein
ELIM_c2563	UP	-	3.32788	2.32633e-19	Hypothetical protein
ELIM_c2566	DOWN	S	-3.16394	8.21432e-11	Tagaturonate reductase
ELIM_c2567	DOWN	L	-1.40623	0.000109716	UPF0246 protein ELI_1110
ELIM_c2568	DOWN	S	-1.24215	0.000367387	YerC YecD family
ELIM_c2570	DOWN	S	-1.56811	9.34428e-07	Transcription regulator, PspC family
ELIM_c2574	DOWN	I	-1.1233	0.00711404	Phytol kinase [EC:2.7.1.182]
ELIM_c2575	DOWN	I	-1.20904	0.000170784	Phytoene synthase [EC:2.5.1.32]
ELIM_c2576	DOWN	Q	-1.24696	1.71535e-05	Phytoene desaturase [EC:1.3.99.26 1.3.99.28 1.3.99.29 1.3.99.31]
ELIM_c2577	DOWN	S	-1.9608	5.96103e-06	Conserved protein
ELIM_c2579	DOWN	C	-1.74647	5.23842e-08	Pyruvate dehydrogenase E1 component alpha subunit [EC:1.2.4.1]
ELIM_c2604	DOWN	P	-3.52092	0.0046995	K+-transporting ATPase ATPase A chain [EC:3.6.3.12]
ELIM_c2607	DOWN	S	-2.34391	0.000473936	4-carboxymuconolactone decarboxylase [EC:4.1.1.44]
ELIM_c2608	DOWN	C	-1.89304	0.000805155	Uncharacterized protein
ELIM_c2612	DOWN	S	-2.00006	1.53268e-05	Hypothetical protein
ELIM_c2613	DOWN	F	-1.5988	7.96208e-07	IMP dehydrogenase [EC:1.1.1.205]
ELIM_c2617	DOWN	M	-1.23482	0.000352299	UDP-N-acetylmuramate dehydrogenase [EC:1.3.1.98]
ELIM_c2623	DOWN	G	-2.35563	3.4241e-09	Starch phosphorylase [EC:2.4.1.1]
ELIM_c2625	DOWN	E	-1.13722	0.00485376	Pyrroline-5-carboxylate reductase [EC:1.5.1.2]
ELIM_c2626	DOWN	S	-2.44046	4.66741e-08	Response regulator of the LytR AlgR family
ELIM_c2629	DOWN	N	-2.60023	8.8396e-05	Internalin
ELIM_c2635	UP	K	1.91052	0.0271055	RpiR family transcriptional regulator, glv operon transcriptional regulator
ELIM_c2645	DOWN	S	-1.25795	0.0359849	3-oxoacyl-[acyl-carrier protein] reductase [EC:1.1.1.100]
ELIM_c2646	DOWN	-	-2.82265	1.74054e-08	Hypothetical protein
ELIM_c2647	DOWN	T	-1.93777	0.000110934	Response regulator receiver and SARP domain protein
ELIM_c2649	DOWN	F	-1.10859	0.000597673	Phosphoribosylformylglycinamidine synthase [EC:6.3.5.3]
ELIM_c2652	DOWN	F	-1.23551	0.00285495	Amidophosphoribosyltransferase [EC:2.4.2.14]
ELIM_c2657	DOWN	P	-2.02602	0.0156073	Chloride channel protein
ELIM_c2659	UP	G	2.26019	3.09039e-07	MFS transporter, DHA3 family, macrolide efflux protein
ELIM_c2660	UP	P	3.05089	1.13793e-11	Tungstate transport system ATP-binding protein [EC:3.6.3.55]
ELIM_c2661	UP	P	2.47242	1.2187e-11	Tungstate transport system permease protein
ELIM_c2662	UP	P	4.0686	8.35727e-41	Tungstate transport system substrate-binding protein
ELIM_c2663	DOWN	S	-3.48952	0.000231524	Hydrogenase, Fe-only
ELIM_c2664	UP	C	1.48942	3.69642e-05	Hydrogenase large subunit domain protein
ELIM_c2665	UP	T	2.21609	7.79076e-12	Stage II sporulation protein E
ELIM_c2678	UP	V	1.17492	0.00230217	Putative ABC transport system permease protein
ELIM_c2679	UP	V	1.04223	0.0217923	Putative ABC transport system ATP-binding protein
ELIM_c2685	UP	-	1.09235	0.00339609	Hypothetical protein
ELIM_c2686	UP	O	3.02925	1.09536e-25	Protease
ELIM_c2689	UP	O	1.16022	0.00232601	Protease
ELIM_c2708	UP	O	1.29364	0.000184496	Peptidase S8 and S53 subtilisin kexin sedolisin
ELIM_c2709	UP	E	1.22383	4.67317e-05	Transglutaminase domain-containing protein
ELIM_c2715	DOWN	K	-1.62338	6.4658e-07	Transcriptional regulator
ELIM_c2720	DOWN	S	-1.04188	0.00559347	Hypothetical protein
ELIM_c2721	DOWN	E	-1.17893	0.00278059	Chorismate mutase [EC:5.4.99.5]
ELIM_c2724	DOWN	E	-1.20744	0.000522671	Homoserine dehydrogenase [EC:1.1.1.3]
ELIM_c2728	DOWN	H	-1.62884	0.000182228	Quinolinate synthase [EC:2.5.1.72]
ELIM_c2729	DOWN	H	-1.68544	7.05208e-05	L-aspartate oxidase [EC:1.4.3.16]
ELIM_c2730	DOWN	H	-2.18456	0.000893164	Nicotinate-nucleotide pyrophosphorylase (carboxylating) [EC:2.4.2.19]
ELIM_c2731	DOWN	K	-1.87727	0.00431101	Uncharacterized protein
ELIM_c2733	DOWN	S	-4.14295	7.12148e-26	Protein with conserved CXXC pairs
ELIM_c2734	DOWN	C	-4.37589	4.79996e-32	Sarcosine oxidase alpha subunit
ELIM_c2735	DOWN	C	-4.05295	1.60738e-31	Glycerol-3-phosphate dehydrogenase [EC:1.1.5.3]
ELIM_c2736	DOWN	K	-3.93503	4.73495e-28	Glycerol uptake operon antiterminator
ELIM_c2737	DOWN	C	-2.07399	4.53374e-12	Glycerol kinase [EC:2.7.1.30]
ELIM_c2738	UP	G	1.52902	7.80243e-08	Dihydroxyacetone kinase, N-terminal domain [EC:2.7.1.-]
ELIM_c2741	DOWN	S	-2.93271	7.64221e-08	Metallophosphoesterase
ELIM_c2743	DOWN	M	-2.13526	1.63242e-09	Non-specific protein-tyrosine kinase
ELIM_c2746	DOWN	-	-1.07442	0.00107708	Hypothetical protein
ELIM_c2748	DOWN	L	-1.17735	0.000850778	DNA polymerase III subunit alpha [EC:2.7.7.7]
ELIM_c2749	DOWN	G	-1.33877	0.00013131	6-phosphofructokinase 1 [EC:2.7.1.11]
ELIM_c2756	DOWN	S	-1.68556	0.00317843	Small multi-drug export
ELIM_c2757	DOWN	S	-1.68554	4.88894e-05	Uncharacterized protein
ELIM_c2763	DOWN	H	-1.62243	6.38245e-07	S-adenosylmethionine synthetase [EC:2.5.1.6]
ELIM_c2767	DOWN	M	-2.05769	1.16632e-10	Carboxyl-terminal processing protease [EC:3.4.21.102]
ELIM_c2769	DOWN	L	-1.02765	0.00101063	Excinuclease ABC subunit A
ELIM_c2778	UP	S	3.20237	2.41434e-07	Hypothetical protein
ELIM_c2787	DOWN	P	-1.91715	1.70886e-10	Ferrous iron transport protein B
ELIM_c2788	DOWN	S	-2.64684	4.19787e-15	Copper-exporting P-type ATPase A
ELIM_c2790	UP	J	1.40928	0.0484595	Ribosomal-protein-alanine acetyltransferase
ELIM_c2791	UP	K	1.5473	0.000462332	Deoxyribonucleoside regulator
ELIM_c2793	UP	C	4.05719	2.30524e-35	Xylulokinase [EC:2.7.1.17]
ELIM_c2794	UP	S	2.68604	2.85762e-13	Hypothetical protein
ELIM_c2796	UP	-	3.71332	2.41944e-05	Hypothetical protein
ELIM_c2797	UP	-	7.36577	2.71168e-12	Hypothetical protein
ELIM_c2798	UP	S	5.93783	1.22613e-11	Hypothetical protein
ELIM_c2799	UP	S	7.04184	1.1025e-25	Hypothetical protein
ELIM_c2802	UP	S	1.39628	0.00104436	NADPH-dependent FMN reductase
ELIM_c2811	DOWN	K	-1.96495	0.00107559	Ribonuclease III [EC:3.1.26.3]
ELIM_c2812	UP	D	1.20654	4.45048e-05	Chromosome segregation protein
ELIM_c2814	DOWN	S	-1.3414	0.00110997	UPF0122 protein ELI_2883
ELIM_c2819	UP	J	1.42895	0.00050862	TRNA (guanine37-N1)-methyltransferase [EC:2.1.1.228]
ELIM_c2823	UP	L	1.92254	3.58235e-07	Site-specific recombinase for integration and excision
ELIM_c2826	DOWN	K	-1.55603	0.00502105	Transcriptional regulator
ELIM_c2832	UP	T	2.37696	0.0023077	Response regulator of the LytR/AlgR family
ELIM_c2844	UP	S	2.82661	2.19912e-05	Flavodoxin-like fold
ELIM_c2845	UP	S	3.48855	1.44622e-10	Hypothetical protein
ELIM_c2846	UP	S	3.44828	1.77942e-09	Uncharacterized protein
ELIM_c2847	UP	K	2.28815	0.00030903	NADPH-dependent 7-cyano-7-deazaguanine reductase
ELIM_c2853	UP	S	1.89487	7.09804e-07	Acyl-coenzyme A 6-aminopenicillanic acid acyl-transferase
ELIM_c2855	UP	T	1.50055	0.000567893	Two-component system, OmpR family, sensor histidine kinase VanS [EC:2.7.13.3]
ELIM_c2857	UP	T	1.399	2.11012e-06	PAS/PAC sensor hybrid histidine kinase
ELIM_c2859	DOWN	S	-2.42647	2.06368e-07	Hypothetical protein
ELIM_c2864	UP	S	1.73059	0.000207267	Hypothetical protein
ELIM_c2865	UP	S	1.52954	0.000146816	Malonyl-[acyl-carrier protein] O-methyltransferase
ELIM_c2871	UP	E	1.65906	6.18477e-05	Sodium/proline symporter
ELIM_c2875	UP	S	1.60111	0.00040837	4-hydroxythreonine-4-phosphate dehydrogenase
ELIM_c2877	UP	E	2.09412	1.47294e-09	Cyclase family protein
ELIM_c2878	UP	C	1.58014	1.07702e-07	Anaerobic nitric oxide reductase flavorubredoxin
ELIM_c2879	UP	I	2.16188	8.51016e-14	ACYL-COA dehydrogenase, short-chain specific
ELIM_c2880	UP	K	2.21205	2.74164e-13	Transcriptional regulator, Rrf2 family
ELIM_c2882	DOWN	S	-4.16562	3.23925e-31	Uncharacterized protein
ELIM_c2883	DOWN	C	-2.70469	4.51481e-19	Isocitrate dehydrogenase (NAD+) [EC:1.1.1.41]
ELIM_c2884	UP	L	1.00617	0.000717706	Hypothetical conserved protein
ELIM_c2887	DOWN	-	-1.29368	0.00433926	Hypothetical protein
ELIM_c2889	DOWN	S	-1.47784	0.000162408	Hydroxylamine reductase
ELIM_c2890	DOWN	G	-1.32075	2.48432e-05	Phosphocarrier protein
ELIM_c2903	DOWN	P	-1.65655	2.20177e-07	Major facilitator superfamily
ELIM_c2904	UP	L	1.6771	1.5973e-05	DNA helicase
ELIM_c2906	UP	S	2.50158	1.90229e-06	C_GCAxxG_C_C family
ELIM_c2908	DOWN	K	-1.16013	0.000317711	Preprotein translocase
ELIM_c2911	DOWN	S	-3.42356	0.00160719	YitT family
ELIM_c2912	UP	H	1.01804	0.0273313	FAD:protein FMN transferase [EC:2.7.1.180]
ELIM_c2914	DOWN	P	-3.2314	0.000714339	K+-transporting ATPase ATPase A chain [EC:3.6.3.12]
ELIM_c2916	DOWN	P	-1.96145	0.0221011	K+-transporting ATPase ATPase C chain [EC:3.6.3.12]
ELIM_c2918	DOWN	T	-1.69474	0.0230891	Two-component system, OmpR family, KDP operon response regulator KdpE
ELIM_c2919	DOWN	S	-1.15505	0.0375781	Uncharacterized protein
ELIM_c2920	UP	S	1.13661	0.00265678	NAD(FAD)-utilizing dehydrogenase
ELIM_c2921	UP	S	1.22454	0.00733203	Hypothetical protein
ELIM_c2931	UP	S	1.43311	0.044322	Cyclase
ELIM_c2940	UP	J	1.01154	0.0287795	Ribosomal-protein-alanine N-acetyltransferase [EC:2.3.1.128]
ELIM_c2943	UP	H	2.5941	4.98852e-05	Uroporphyrinogen decarboxylase [EC:4.1.1.37]
ELIM_c2944	UP	G	4.39852	2.34822e-13	Xylulokinase [EC:2.7.1.17]
ELIM_c2945	UP	S	3.40676	0.000502185	Trimethylamine corrinoid protein 2
ELIM_c2946	UP	C	2.39663	0.000262871	Glycerol kinase [EC:2.7.1.30]
ELIM_c2947	UP	C	1.74071	0.0497247	Glycerol-3-phosphate dehydrogenase [EC:1.1.5.3]
ELIM_c2956	DOWN	I	-1.53119	7.41282e-06	Acyl carrier protein
ELIM_c2961	UP	I	1.24596	5.54693e-05	3-oxoacyl-[acyl-carrier-protein] synthase III [EC:2.3.1.180]
ELIM_c2962	DOWN	I	-1.21107	0.000554532	Enoyl-[acyl-carrier protein] reductase II [EC:1.3.1.9]
ELIM_c2975	DOWN	S	-1.90491	1.27249e-07	Hypothetical protein
ELIM_c2976	UP	C	1.38925	0.00784451	O-acetylhomoserine (Thiol)-lyase (O-acetylhomoserinesulfhydrylase) (OAH sulfhydrylase) (Homocysteine synthase)
ELIM_c2983	UP	-	3.41672	1.30896e-05	Hypothetical protein
ELIM_c2984	UP	E	3.49822	1.61549e-19	Anthranilate phosphoribosyltransferase [EC:2.4.2.18]
ELIM_c2985	UP	E	3.89566	9.95756e-15	L-iditol 2-dehydrogenase [EC:1.1.1.14]
ELIM_c2989	UP	S	2.09503	0.0431624	Radical SAM domain protein
ELIM_c2990	UP	C	3.76062	2.68222e-06	4fe-4s ferredoxin, iron-sulfur binding
ELIM_c2991	UP	S	3.26073	5.26058e-11	Uncharacterized protein
ELIM_c2995	UP	-	1.33743	1.60003e-05	Hypothetical protein
ELIM_c2996	UP	C	1.98412	1.7889e-05	Electron transfer flavoprotein beta subunit
ELIM_c2997	UP	I	1.44249	1.71757e-05	1-deoxy-D-xylulose-5-phosphate reductoisomerase [EC:1.1.1.267]
ELIM_c3003	DOWN	I	-1.01652	0.00837954	Undecaprenyl-diphosphatase [EC:3.6.1.27]
ELIM_c3004	UP	-	3.11805	9.37212e-06	Hypothetical protein
ELIM_c3005	UP	-	3.89187	9.72345e-07	Hypothetical protein
ELIM_c3006	UP	-	3.44076	6.69995e-06	Hypothetical protein
ELIM_c3007	UP	-	3.14803	2.33951e-08	Hypothetical protein
ELIM_c3015	DOWN	-	-3.51816	1.204e-06	Hypothetical protein
ELIM_c3018	DOWN	-	-2.8778	2.09058e-12	Hypothetical protein
ELIM_c3024	UP	E	1.58103	5.53184e-05	Alanine or glycine:cation symporter, AGCS family
ELIM_c3025	DOWN	U	-1.09056	0.002032	Sortase B [EC:3.4.22.70]
ELIM_c3026	DOWN	J	-1.93212	8.90146e-08	Large subunit ribosomal protein L21
ELIM_c3028	DOWN	J	-2.00828	2.22168e-10	Large subunit ribosomal protein L27
ELIM_c3035	DOWN	C	-1.08064	0.023857	Magnesium-protoporphyrin IX monomethyl ester oxidative cyclase
ELIM_c3038	DOWN	T	-1.32663	1.2758e-05	DNA-binding response regulator
ELIM_c3042	UP	C	1.08529	0.000324091	Fumarate hydratase subunit alpha [EC:4.2.1.2]
ELIM_c3044	UP	E	1.57892	5.61023e-08	Aromatic-amino-acid transaminase [EC:2.6.1.57]
ELIM_c3045	UP	K	1.84094	3.89614e-10	LacI family transcriptional regulator
ELIM_c3055	UP	G	3.68383	4.15937e-27	Pyruvate, orthophosphate dikinase [EC:2.7.9.1]
ELIM_c3056	UP	S	3.33113	9.43594e-10	Hypothetical protein
ELIM_c3089	DOWN	K	-3.63083	3.5364e-12	TetR family transcriptional regulator
ELIM_c3091	DOWN	F	-3.67912	5.63935e-21	Phosphoribosylaminoimidazolecarboxamide formyltransferase / IMP cyclohydrolase [EC:2.1.2.3 3.5.4.10]
ELIM_c3095	DOWN	U	-1.35925	0.000150182	Sortase B [EC:3.4.22.70]
ELIM_c3114	UP	S	2.21432	9.8914e-06	Hypothetical protein
ELIM_c3115	UP	S	2.24153	6.44114e-09	Tetratricopeptide repeat
ELIM_c3116	UP	O	1.69903	1.80405e-06	Molecular chaperone HscC
ELIM_c3118	UP	S	1.97455	2.19307e-07	ATP:cob(I)alamin adenosyltransferase
ELIM_c3119	DOWN	-	-1.00272	0.0161238	Hypothetical protein
ELIM_c3121	UP	C	2.28979	0.0140395	Lactaldehyde reductase [EC:1.1.1.77]
ELIM_c3122	DOWN	V	-3.42399	5.44492e-05	MATE efflux family protein
ELIM_c3124	DOWN	K	-3.04517	0.0175417	Uncharacterized protein
ELIM_c3127	UP	C	2.72251	2.68252e-13	4Fe-4S ferredoxin iron-sulfur binding domain-containing protein
ELIM_c3128	UP	C	2.354	1.18235e-09	Aldehyde:ferredoxin oxidoreductase [EC:1.2.7.5]
ELIM_c3130	UP	C	1.67515	0.00853396	NADH-quinone oxidoreductase subunit E [EC:1.6.5.3]
ELIM_c3131	UP	C	1.96447	0.000129029	NADH-quinone oxidoreductase subunit F [EC:1.6.5.3]
ELIM_c3133	DOWN	S	-1.15332	0.00113759	Integral membrane protein
ELIM_c3134	DOWN	H	-2.04955	0.00105186	Menaquinone-dependent protoporphyrinogen oxidase [EC:1.3.5.3]
ELIM_c3135	DOWN	E	-1.96772	7.86051e-08	Succinyl-diaminopimelate desuccinylase [EC:3.5.1.18]
ELIM_c3136	DOWN	S	-2.82112	6.88949e-14	Oligopeptide transporter, Opt family
ELIM_c3137	DOWN	S	-1.98061	3.25196e-06	Coenzyme PQQ synthesis protein D (PqqD)
ELIM_c3138	DOWN	L	-1.53317	0.0325767	Uracil DNA glycosylase superfamily protein
ELIM_c3139	DOWN	T	-1.35039	0.0338641	Transcriptional regulator, Crp/Fnr family
ELIM_c3145	DOWN	C	-1.5784	0.000570387	Anaerobic sulfite reductase subunit A
ELIM_c3149	DOWN	V	-2.17552	0.00858958	Probable multidrug resistance protein NorM
ELIM_c3150	DOWN	S	-1.7613	0.00200535	Hypothetical protein
ELIM_c3151	DOWN	K	-2.30909	0.00275557	RNA polymerase sigma-70 factor, ECF subfamily
ELIM_c3164	DOWN	K	-1.64683	4.60524e-05	DeoR family transcriptional regulator, aga operon transcriptional repressor
ELIM_c3165	DOWN	K	-1.398	0.00447161	Immunoglobulin-binding regulator B
ELIM_c3166	DOWN	S	-1.53549	2.39347e-05	Phosphoadenosine phosphosulfate reductase
ELIM_c3167	DOWN	K	-4.13247	1.35581e-08	Uncharacterized protein
ELIM_c3168	DOWN	M	-2.62345	5.85404e-11	Choloylglycine hydrolase [EC:3.5.1.24]
ELIM_c3170	UP	L	1.8699	6.14687e-07	Site-specific recombinases, DNA invertase Pin homologs
ELIM_c3190	DOWN	S	-2.51663	0.032854	Photosystem I assembly BtpA
ELIM_c3193	UP	M	3.27492	0.0019854	Hypothetical protein
ELIM_c3199	DOWN	-	-2.49898	1.44984e-11	Hypothetical protein
ELIM_c3202	UP	E	2.29239	0.0115286	Peptidase M1 membrane alanine aminopeptidase
ELIM_c3210	DOWN	S	-1.86644	2.19664e-07	Putative variant SH3 domain protein
ELIM_c3211	DOWN	-	-3.5423	0.000982709	Hypothetical protein
ELIM_c3213	DOWN	S	-4.02252	0.000872875	TPR repeat-containing protein
ELIM_c3214	DOWN	-	-2.67545	0.0216775	Hypothetical protein
ELIM_c3221	DOWN	-	-4.60209	8.29139e-05	Hypothetical protein
ELIM_c3222	DOWN	-	-2.17022	3.65012e-08	Hypothetical protein
ELIM_c3224	DOWN	S	-1.37878	0.048921	Uncharacterized protein
ELIM_c3225	DOWN	S	-2.5872	0.00211344	Hypothetical protein
ELIM_c3240	DOWN	D	-1.37359	0.00307777	Cell filamentation protein
ELIM_c3242	DOWN	L	-2.04656	1.22273e-07	Integrase family protein
ELIM_c3246	UP	G	1.20202	0.00317455	Xylulokinase [EC:2.7.1.17]
ELIM_c3248	UP	Q	2.30078	6.11851e-06	Malonyl-[acyl-carrier protein] O-methyltransferase
ELIM_c3249	UP	S	2.37924	1.129e-07	Hypothetical protein
ELIM_c3250	UP	D	1.05086	0.000481779	Iron-sulfur cluster carrier protein
ELIM_c3255	DOWN	K	-2.16931	1.62518e-08	GntR family transcriptional regulator, transcriptional repressor for pyruvate dehydrogenase complex
ELIM_c3258	DOWN	C	-1.52204	8.42589e-06	Glycolate oxidase [EC:1.1.3.15]
ELIM_c3259	DOWN	C	-2.3185	4.33241e-10	Lactate permease
ELIM_c3260	DOWN	P	-2.60441	0.00622593	Trk system potassium uptake protein
ELIM_c3261	DOWN	E	-2.4214	0.0132815	4-hydroxy-tetrahydrodipicolinate synthase [EC:4.3.3.7]
ELIM_c3274	DOWN	M	-2.33204	0.0173775	Polysaccharide biosynthesis protein
ELIM_c3275	DOWN	C	-4.18349	0.000476066	Coenzyme F420 hydrogenase subunit beta
ELIM_c3281	UP	K	3.53031	0.00818877	RNA polymerase sigma-70 factor, ECF subfamily
ELIM_c3286	DOWN	-	-2.10755	2.13174e-07	Hypothetical protein
ELIM_c3287	DOWN	C	-1.25743	1.21523e-05	Predicted nitroreductase family protein
ELIM_c3289	UP	S	1.38398	0.00588791	Methionine synthase
ELIM_c3294	UP	S	1.41733	0.0298416	Corrinoid protein MttC19
ELIM_c3297	UP	K	1.71171	2.83956e-05	RNA polymerase sigma factor
ELIM_c3298	UP	S	1.72894	1.34429e-05	Hypothetical protein
ELIM_c3299	UP	C	1.9904	3.04799e-10	Putative metal-binding protein
ELIM_c3301	DOWN	T	-1.15238	0.00830815	Accessory gene regulator C
ELIM_c3304	UP	P	3.11127	0.0152979	Voltage-gated potassium channel
ELIM_c3306	DOWN	T	-1.43808	0.000149866	Accessory gene regulator C
ELIM_c3308	DOWN	T	-1.63369	0.035131	Response regulator containing a CheY-like receiver domain and an HD-GYP domain
ELIM_c3309	DOWN	S	-2.66337	0.0077351	EamA-like transporter family
ELIM_c3320	UP	O	1.22229	5.28449e-05	Pyruvate formate lyase activating enzyme [EC:1.97.1.4]
ELIM_c3322	UP	-	3.07555	4.07574e-07	Hypothetical protein
ELIM_c3323	UP	S	2.86473	4.22573e-14	Putative uncharacterized protein
ELIM_c3325	UP	S	1.60884	2.00886e-06	Uncharacterized protein
ELIM_c3326	DOWN	-	-3.38634	2.58166e-07	Hypothetical protein
ELIM_c3327	DOWN	S	-1.22634	0.0125234	Adenosylcobinamide amidohydrolase
ELIM_c3328	DOWN	L	-1.77329	0.00843153	Methylated-DNA-[protein]-cysteine S-methyltransferase [EC:2.1.1.63]
ELIM_c3331	UP	K	1.01471	0.000470997	RNA polymerase primary sigma factor
ELIM_c3333	UP	S	1.03269	0.000654719	Structural toxin protein (Hemagglutinin/hemolysin) RtxA
ELIM_c3335	UP	C	1.12478	0.000156959	Indolepyruvate ferredoxin oxidoreductase, alpha subunit [EC:1.2.7.8]
ELIM_c3336	UP	C	1.4821	1.67864e-06	Indolepyruvate ferredoxin oxidoreductase, beta subunit [EC:1.2.7.8]
ELIM_c3337	UP	S	2.34339	4.76672e-11	Predicted metal-binding protein
ELIM_c3339	UP	-	1.34588	5.29134e-05	Hypothetical protein
ELIM_c3348	UP	D	1.05752	0.000338542	DNA segregation ATPase FtsK/SpoIIIE, S-DNA-T family
ELIM_c3349	UP	J	1.38504	3.50021e-06	Ribosomal protein S12 methylthiotransferase [EC:2.8.4.4]
ELIM_c3353	DOWN	L	-1.25725	7.15323e-05	Recombination protein RecA
ELIM_c3354	DOWN	S	-1.83256	2.44169e-05	Hypothetical protein
ELIM_c3356	DOWN	G	-1.60996	1.41026e-05	Glycerol uptake facilitator protein
ELIM_c3359	DOWN	M	-1.50504	0.000111222	Serine protease Do [EC:3.4.21.107]
ELIM_c3360	DOWN	T	-1.86929	0.0013875	Two component transcriptional regulator, winged helix family
ELIM_c3361	DOWN	T	-1.23975	0.00250052	Sensor histidine kinase
ELIM_c3362	DOWN	S	-1.46761	1.28127e-05	Hypothetical protein
ELIM_c3365	DOWN	V	-1.79726	0.00315159	ABC-2 type transport system permease protein
ELIM_c3368	DOWN	S	-1.27539	0.00546949	Uncharacterized protein
ELIM_c3372	DOWN	T	-2.13353	0.0147639	Response regulator receiver:Metal-dependent phosphohydrolase
ELIM_c3377	UP	E	1.59448	0.0460337	Acetolactate synthase I/II/III large subunit [EC:2.2.1.6]
ELIM_c3379	DOWN	-	-2.88184	0.0260043	Hypothetical protein
ELIM_c3381	UP	K	1.65647	0.000471382	Transcriptional regulator
ELIM_c3385	UP	S	1.99693	1.43896e-07	Alpha/beta hydrolase fold protein
ELIM_c3388	UP	S	1.78659	0.0285991	Acetyltransferase (GNAT) family
ELIM_c3391	UP	L	1.33149	0.0201098	DNA-3-methyladenine glycosylase II [EC:3.2.2.21]
ELIM_c3397	UP	S	2.07497	4.0787e-05	Hypothetical protein
ELIM_c3412	UP	S	1.59425	4.34099e-05	Hypothetical protein
ELIM_c3414	DOWN	C	-1.78431	6.14159e-07	Sugar kinase, putative
ELIM_c3417	UP	K	1.35659	0.000319095	T5orf172 domain
ELIM_c3421	UP	K	2.16161	1.11887e-06	LuxR family transcriptional regulator, maltose regulon positive regulatory protein
ELIM_c3428	UP	V	1.45541	0.00516013	Putative ABC transport system ATP-binding protein
ELIM_c3429	UP	T	1.3645	0.0041764	Vancomycin response regulator VanR
ELIM_c3430	UP	T	1.53454	0.000138825	Putative uncharacterized protein
ELIM_c3432	UP	E, T	1.13709	0.000152748	Polar amino acid transport system substrate-binding protein
ELIM_c3435	UP	S	1.03523	0.00182337	2-haloacid dehalogenase [EC:3.8.1.2]
ELIM_c3438	UP	-	2.41903	1.2237e-11	Hypothetical protein
ELIM_c3439	UP	E	1.36169	0.000459337	Threonine aldolase [EC:4.1.2.48]
ELIM_c3440	UP	S	2.40772	2.30655e-09	5-nitroimidazole antibiotic resistance protein
ELIM_c3443	UP	S	2.52358	1.05225e-09	Hypothetical protein
ELIM_c3444	UP	S	2.78765	2.67744e-11	Beta-lactamase domain protein
ELIM_c3447	DOWN	E	-1.37881	0.000192502	Argininosuccinate synthase [EC:6.3.4.5]
ELIM_c3450	DOWN	E	-1.08963	0.014471	Acetylglutamate kinase [EC:2.7.2.8]
ELIM_c3452	UP	C	5.33031	1.52979e-46	V/A-type H+/Na+-transporting ATPase subunit G/H
ELIM_c3453	UP	C	4.23295	2.28813e-45	V/A-type H+/Na+-transporting ATPase subunit I
ELIM_c3454	UP	C	3.91029	7.61843e-35	V/A-type H+/Na+-transporting ATPase subunit K
ELIM_c3455	UP	C	6.02528	2.34216e-52	V/A-type H+/Na+-transporting ATPase subunit E
ELIM_c3456	UP	C	5.81121	1.61007e-69	V/A-type H+/Na+-transporting ATPase subunit C
ELIM_c3457	UP	C	6.53831	6.54502e-59	V/A-type H+/Na+-transporting ATPase subunit F
ELIM_c3458	UP	C	5.50389	1.36712e-62	V/A-type H+/Na+-transporting ATPase subunit A [EC:3.6.3.14 3.6.3.15]
ELIM_c3459	UP	C	4.74371	6.09723e-51	V/A-type H+/Na+-transporting ATPase subunit B
ELIM_c3460	UP	C	4.91902	4.57782e-46	V/A-type H+/Na+-transporting ATPase subunit D
ELIM_c3462	DOWN	L	-1.42258	0.00184971	Uncharacterized protein
ELIM_c3463	DOWN	P	-1.44927	2.59974e-05	Ion channel
ELIM_c3466	DOWN	E	-1.64441	4.63276e-05	Threonine dehydratase [EC:4.3.1.19]
ELIM_c3467	DOWN	S	-3.98523	1.27987e-11	Hypothetical protein
ELIM_c3468	DOWN	M	-1.57067	4.58368e-06	Uncharacterized protein
ELIM_c3474	DOWN	S	-1.74412	6.73824e-05	HD Domain
ELIM_c3476	DOWN	S	-1.28418	0.00105478	NADPH-dependent FMN reductase
ELIM_c3477	DOWN	L	-1.59275	0.00148874	Tyrosine recombinase XerC
ELIM_c3485	DOWN	P	-1.38052	3.00481e-05	Trk system potassium uptake protein
ELIM_c3488	DOWN	J	-2.51787	3.91174e-15	Translation initiation factor IF-3
ELIM_c3490	DOWN	S	-1.55561	3.60118e-05	UPF0754 membrane protein
ELIM_c3491	DOWN	S	-1.55089	6.38114e-06	Membrane
ELIM_c3492	DOWN	S	-2.95858	0.00302137	ThiW protein
ELIM_c3497	UP	S	1.11986	0.020265	2-keto-3-deoxygluconate permease
ELIM_c3498	UP	C	1.20358	0.00136865	Anaerobic sulfite reductase subunit C
ELIM_c3499	UP	C	1.54019	0.00067414	Anaerobic sulfite reductase subunit B
ELIM_c3501	UP	S	1.21242	0.00463137	UPF0324 membrane protein NMA0465
ELIM_c3503	DOWN	-	-2.85924	3.68496e-13	Hypothetical protein
ELIM_c3510	DOWN	S	-2.38581	2.39293e-10	Hypothetical protein
ELIM_c3512	UP	S	1.83163	0.00178596	Hypothetical protein
ELIM_c3513	UP	S	2.11777	5.46148e-06	Uncharacterized protein
ELIM_c3514	UP	T	1.24829	0.0168444	Transcriptional regulator, Crp/Fnr family
ELIM_c3515	UP	L	1.08483	0.000994901	Non-specific serine/threonine protein kinase
ELIM_c3518	DOWN	V	-4.11453	3.07206e-07	ABC-2 type transport system ATP-binding protein
ELIM_c3519	DOWN	S	-3.05493	6.95893e-05	ABC-2 type transport system permease protein
ELIM_c3520	DOWN	S	-2.73832	5.54911e-05	ABC-2 type transport system permease protein
ELIM_c3521	UP	C	1.39608	4.5789e-05	Formylmethanofuran dehydrogenase subunit E [EC:1.2.99.5]
ELIM_c3522	DOWN	S	-3.01295	4.57406e-08	Membrane protein
ELIM_c3525	DOWN	S	-1.35884	0.0123548	Membrane protein
ELIM_c3526	DOWN	P	-2.68356	6.47832e-13	Ca2+-transporting ATPase [EC:3.6.3.8]
ELIM_c3529	DOWN	S	-1.51747	0.00239921	Biotin transport system substrate-specific component
ELIM_c3531	UP	M	1.26652	0.000147945	Penicillin-binding protein
ELIM_c3532	DOWN	S	-1.29463	4.39033e-05	Acetyltransferase
ELIM_c3533	DOWN	S	-1.61712	6.80102e-07	Acetyltransferase, (GNAT) family
ELIM_c3534	DOWN	S	-1.92122	1.72135e-07	Filamentous hemagglutinin family outer membrane protein
ELIM_c3535	DOWN	K	-1.24213	0.0162661	Ribonuclease inhibitor
ELIM_c3536	DOWN	S	-1.96649	1.71824e-06	Hypothetical protein
ELIM_c3537	DOWN	-	-1.90041	0.000117371	Hypothetical protein
ELIM_c3541	UP	V	1.09265	0.00791781	Bacitracin transport system ATP-binding protein
ELIM_c3546	DOWN	-	-1.73974	5.83317e-07	Hypothetical protein
ELIM_c3547	DOWN	S	-2.20758	6.37275e-09	Short-chain dehydrogenase/reductase SDR YhdF
ELIM_c3548	DOWN	H	-1.56567	0.000386072	2-dehydropantoate 2-reductase [EC:1.1.1.169]
ELIM_c3554	DOWN	K	-1.13905	0.0262405	Uncharacterized protein
ELIM_c3556	UP	S	1.30555	6.06527e-05	Hypothetical protein
ELIM_c3558	UP	S	5.25066	3.91405e-36	Phosphoglycolate phosphatase [EC:3.1.3.18]
ELIM_c3559	UP	H	4.2907	2.56215e-28	6,7-dimethyl-8-ribityllumazine synthase [EC:2.5.1.78]
ELIM_c3560	UP	H	2.98105	6.74345e-13	3,4-dihydroxy 2-butanone 4-phosphate synthase / GTP cyclohydrolase II [EC:4.1.99.12 3.5.4.25]
ELIM_c3561	UP	H	4.10819	9.67821e-25	Riboflavin synthase [EC:2.5.1.9]
ELIM_c3562	UP	H	2.67031	1.2314e-10	Diaminohydroxyphosphoribosylaminopyrimidine deaminase / 5-amino-6-(5-phosphoribosylamino)uracil reductase [EC:3.5.4.26 1.1.1.193]
ELIM_c3563	DOWN	S	-1.79425	0.0140487	Carboxymuconolactone decarboxylase
ELIM_c3564	DOWN	C	-3.29878	4.54978e-05	Ferridoxin
ELIM_c3565	DOWN	S	-1.79083	0.00064863	Alpha beta hydrolase
ELIM_c3567	UP	G	2.07532	0.00092555	Glycerate 2-kinase [EC:2.7.1.165]
ELIM_c3568	UP	E	1.6121	0.00892709	Secernin
ELIM_c3570	DOWN	S	-2.66512	7.2056e-11	Putative anionic nitroalkane dioxygenase
ELIM_c3573	DOWN	V	-2.35349	0.0285191	Lantibiotic transport system ATP-binding protein
ELIM_c3574	DOWN	S	-2.67844	0.00329058	Lantibiotic transport system permease protein
ELIM_c3575	DOWN	S	-2.95344	0.00913349	Lantibiotic transport system permease protein
ELIM_c3592	DOWN	S	-1.37648	3.96176e-05	Membrane
ELIM_c3595	UP	S	1.10313	0.012219	Hypothetical protein
ELIM_c3598	UP	C	1.37248	8.47144e-05	Binding Domain protein
ELIM_c3601	DOWN	S	-1.65538	0.00288035	Conserved domain protein
ELIM_c3607	DOWN	-	-2.6271	1.79629e-05	Hypothetical protein
ELIM_c3608	DOWN	S	-1.05074	0.0280618	Hypothetical protein
ELIM_c3611	UP	T	2.59868	8.9447e-10	Mn2 dependent serine threonine protein kinase
ELIM_c3612	UP	H	1.95726	1.55472e-05	Molybdopterin-guanine dinucleotide biosynthesis protein B
ELIM_c3613	UP	S	3.58985	2.42861e-11	Oxidoreductase molybdopterin binding domain
ELIM_c3614	UP	S	1.61577	5.7312e-07	Type I phosphodiesterase / nucleotide pyrophosphatase
ELIM_c3617	DOWN	S	-1.0659	0.00199046	Hypothetical protein
ELIM_c3620	UP	Q, T	1.49946	1.22339e-05	PurC-like protein
ELIM_c3621	DOWN	S	-3.15366	0.0015668	Uncharacterized protein
ELIM_c3622	DOWN	E, Q	-2.0022	0.00672398	N-methylhydantoinase A
ELIM_c3623	UP	K	1.71981	2.87316e-07	Multidrug-efflux transporter 1 regulator
ELIM_c3625	DOWN	P	-1.21347	0.00610376	Phosphate transport system substrate-binding protein
ELIM_c3627	UP	E	1.24911	0.000354226	Methylenetetrahydrofolate reductase (NADPH) [EC:1.5.1.20]
ELIM_c3628	DOWN	H	-1.29156	0.000448457	Molybdenum-pterin-binding protein
ELIM_c3638	UP	Q	1.56604	9.91204e-07	Phenylacetate-CoA ligase [EC:6.2.1.30]
ELIM_c3639	UP	E	1.20088	0.000639071	ACT domain protein
ELIM_c3654	DOWN	M	-1.33464	2.91387e-05	Uncharacterized protein
ELIM_c3655	DOWN	M	-1.66129	2.94203e-06	Putative teichuronic acid biosynthesis glycosyl transferase
ELIM_c3656	DOWN	S	-2.54432	1.64314e-08	Putative biofilm extracellular matrix formation enzyme EpsG
ELIM_c3657	DOWN	M	-1.3914	0.00115751	Glycosyl transferase, family 2
ELIM_c3658	DOWN	S	-2.33726	1.32222e-07	Glycosyltransferase
ELIM_c3661	DOWN	M	-2.05759	4.75365e-10	Galacturonosyltransferase [EC:2.4.1.-]
ELIM_c3690	UP	E	2.4884	2.42794e-05	Carbamate kinase [EC:2.7.2.2]
ELIM_c3691	UP	E	1.09016	0.00992392	Ornithine carbamoyltransferase
ELIM_c3696	UP	E	2.56982	3.04971e-11	Putative selenate reductase [EC:1.97.1.9]
ELIM_c3697	UP	F	2.39052	2.83177e-06	Dihydropyrimidinase [EC:3.5.2.2]
ELIM_c3698	UP	C	2.46047	6.31822e-12	Xanthine dehydrogenase, molybdenum binding subunit apoprotein
ELIM_c3699	DOWN	G	-2.12303	1.98518e-07	Elongation factor Tu
ELIM_c3701	UP	S	1.23177	0.00111932	Uncharacterized protein
ELIM_c3703	UP	K	1.49733	0.000214673	HTH_GNTR
ELIM_c3705	UP	S	1.76493	0.000404839	NADPH-dependent FMN reductase
ELIM_c3706	UP	S	1.78181	0.000841694	GCN5-related N-acetyltransferase
ELIM_c3712	UP	K	1.01225	0.0175078	Putative transcriptional regulatory protein, GntR family with an UbiC transcription regulator-associated domain
ELIM_c3718	UP	E	2.72223	2.28579e-06	Predicted homoserine dehydrogenase
ELIM_c3721	UP	G	2.01361	0.0148947	PTS system, glucitol/sorbitol-specific IIC component
ELIM_c3728	UP	J	1.1068	0.00031763	TRNA pseudouridine55 synthase [EC:5.4.99.25]
ELIM_c3729	UP	J	1.04841	0.000707336	Bifunctional oligoribonuclease and PAP phosphatase NrnA [EC:3.1.3.7 3.1.13.3]
ELIM_c3737	DOWN	P	-5.17215	3.37346e-54	Cation-transporting ATPase E [EC:3.6.3.-]
ELIM_c3744	DOWN	K	-2.47913	0.000786018	Putative uncharacterized protein
ELIM_c3749	DOWN	J	-1.00508	0.000793711	Elongation factor Ts
ELIM_c3756	UP	O	1.73768	3.81835e-07	Magnesium chelatase family protein
ELIM_c3758	UP	J	1.03577	0.000283012	Small subunit ribosomal protein S1
ELIM_c3759	DOWN	I	-1.21165	0.000484157	1-acyl-sn-glycerol-3-phosphate acyltransferase [EC:2.3.1.51]
ELIM_c3770	DOWN	F	-1.09583	0.000606463	ADP-ribose pyrophosphatase [EC:3.6.1.13]
ELIM_c3771	UP	K	1.26175	3.00237e-05	Transcriptional repressor NrdR
ELIM_c3787	UP	S	1.84686	3.4346e-09	UPF0210 protein ELI_2536
ELIM_c3790	DOWN	-	-2.2651	0.0352547	Hypothetical protein
ELIM_c3792	UP	E	7.76521	1.34199e-114	Lipolytic protein, GDSL
ELIM_c3793	UP	K	6.74438	1.11751e-67	Glycerol uptake operon antiterminator
ELIM_c3827	UP	E, P	2.97651	1.52371e-10	Nickel transport system ATP-binding protein [EC:3.6.3.24]
ELIM_c3828	UP	E, P	3.68794	1.25594e-14	Nickel transport system ATP-binding protein [EC:3.6.3.24]
ELIM_c3829	UP	P	2.84033	1.06454e-09	Nickel transport system permease protein
ELIM_c3830	UP	P	2.60537	1.08439e-11	Nickel transport system permease protein
ELIM_c3831	UP	E	2.37645	8.90704e-10	Nickel transport system substrate-binding protein
ELIM_c3832	UP	S	1.05382	0.00690639	Demethylmenaquinone methyltransferase
ELIM_c3833	DOWN	K, T	-1.00269	0.0117074	Uncharacterized protein
ELIM_c3834	DOWN	K	-2.25681	0.000519812	SOS-response repressor and protease LexA
ELIM_c3843	UP	M	1.55536	0.00144375	Stage V sporulation protein B
ELIM_c3845	DOWN	S	-1.6246	0.000122414	Signal peptidase I
ELIM_c3850	UP	S	1.10776	0.00364929	Dinitrogenase iron-molybdenum cofactor
ELIM_c3854	DOWN	S	-1.7927	0.00104059	Hypothetical protein
ELIM_c3856	UP	T	1.17097	0.00186283	Permease IIC component
ELIM_c3857	DOWN	K	-2.41935	1.25023e-05	Response regulator receiver protein
ELIM_c3860	DOWN	O	-1.95408	2.6039e-06	OsmC family protein
ELIM_c3867	UP	S	3.15751	5.07286e-17	Alpha-beta hydrolase superfamily
ELIM_c3871	DOWN	F	-3.65428	1.54835e-13	DCTP deaminase [EC:3.5.4.13]
ELIM_c3872	DOWN	S	-1.85218	0.0307488	ASCH domain
ELIM_c3876	DOWN	S	-1.45372	0.000139261	Hypothetical protein
ELIM_c3877	DOWN	S	-1.26013	0.00136937	Hypothetical protein
ELIM_c3878	DOWN	S	-2.40555	7.80965e-13	ABC transporter, fused ATPase subunits
ELIM_c3879	UP	C	3.02856	6.82516e-20	Electron transport complex protein RnfB
ELIM_c3880	UP	C	1.72398	6.13463e-07	Electron transport complex protein RnfA
ELIM_c3881	UP	C	2.23109	3.4349e-10	Electron transport complex protein RnfE
ELIM_c3882	UP	C	2.81747	1.22628e-20	Electron transport complex protein RnfG
ELIM_c3883	UP	C	2.86365	3.5613e-20	Electron transport complex protein RnfD
ELIM_c3884	UP	C	2.29166	1.30042e-12	Electron transport complex protein RnfC
ELIM_c3891	UP	S	1.20218	0.000125912	Encapsulating protein for peroxidase
ELIM_c3892	UP	P	1.22957	0.00506799	Trk system potassium uptake protein
ELIM_c3900	DOWN	G	-1.08454	0.00394301	ADP-dependent NAD(P)H-hydrate dehydratase [EC:4.2.1.136]
ELIM_c3903	UP	S	1.14718	0.0004847	Xaa-Pro dipeptidase
ELIM_c3905	UP	M	1.39251	1.00387e-05	Penicillin-binding protein 1A [EC:2.4.1.- 3.4.-.-]
ELIM_c3906	UP	S	2.77694	5.13871e-12	Hypothetical protein
ELIM_c3909	UP	H	1.28724	0.00301313	Molybdopterin adenylyltransferase
ELIM_c3921	DOWN	G	-2.69405	0.0395286	Exopolysaccharide xanthan biosynthesis acetyltransferase GumF
ELIM_c3922	DOWN	M	-3.87235	0.000217011	O-Antigen polymerase
ELIM_c3923	DOWN	G	-3.54112	0.00444821	Acyl-transferase
ELIM_c3924	DOWN	M	-3.27057	0.00254846	Glycosyl transferase group 1
ELIM_c3933	DOWN	S	-1.29273	0.000259787	Conserved domain protein
ELIM_c3934	DOWN	O	-1.13338	0.000100425	Glutaredoxin 3
ELIM_c3938	DOWN	P	-2.79538	0.0317883	Glycine betaine transporter
ELIM_c3939	DOWN	H	-1.95895	0.0211236	Trimethylamine---corrinoid protein Co-methyltransferase [EC:2.1.1.250]
ELIM_c3950	DOWN	S	-1.07451	0.000937317	Uncharacterized protein
ELIM_c3953	DOWN	P	-1.06497	0.00752674	Phosphate transport system permease protein
ELIM_c3954	DOWN	P	-1.72978	6.81604e-05	Phosphate transport system permease protein
ELIM_c3966	DOWN	G	-1.17603	0.000164209	Alpha amylase catalytic region
ELIM_c3970	DOWN	C	-1.63526	2.07861e-07	Alcohol dehydrogenase
ELIM_c3972	DOWN	K	-1.96341	4.23451e-11	MarR family Transcriptional regulator
ELIM_c3975	DOWN	S	-1.98418	0.0143127	Hypothetical protein
ELIM_c3977	DOWN	S	-4.59445	4.09365e-06	Hypothetical protein
ELIM_c3978	DOWN	P	-2.58886	3.71648e-13	Ferrous iron transport protein A
ELIM_c3980	DOWN	S	-1.39196	0.00012179	Hypothetical protein
ELIM_c3982	DOWN	S	-1.1642	0.0475699	Uncharacterized protein
ELIM_c3983	DOWN	V	-2.39225	8.36821e-08	Xenobiotic-transporting ATPase
ELIM_c3984	DOWN	V	-3.41753	3.18498e-09	ATP-binding cassette, subfamily C, bacterial
ELIM_c3991	DOWN	K	-1.39897	0.0140452	Transcriptional regulator, AraC family
ELIM_c3992	DOWN	E, G	-1.19308	0.0474852	Uncharacterized protein
ELIM_c3994	DOWN	O	-1.76752	0.0194059	Isoprenylcysteine carboxyl methyltransferase family protein
ELIM_c3997	UP	G	1.82902	3.1036e-10	2,3-bisphosphoglycerate-dependent phosphoglycerate mutase [EC:5.4.2.11]
ELIM_c3998	DOWN	S	-1.8955	6.03488e-06	Uncharacterized protein
ELIM_c3999	UP	P	4.49542	8.88643e-41	Iron complex transport system substrate-binding protein
ELIM_c4000	UP	P	4.16813	4.55302e-22	Iron complex transport system permease protein
ELIM_c4001	UP	P	5.28732	7.94883e-32	Iron complex transport system ATP-binding protein [EC:3.6.3.34]
ELIM_c4002	UP	O	5.36571	8.16918e-25	Xanthine dehydrogenase accessory factor
ELIM_c4012	DOWN	V	-4.10241	0.000654342	Energy-coupling factor transport system ATP-binding protein [EC:3.6.3.-]
ELIM_c4013	DOWN	P	-2.69405	0.0395286	Energy-coupling factor transport system permease protein
ELIM_c4014	DOWN	S	-3.33454	0.00819085	Energy-coupling factor transport system substrate-specific component
ELIM_c4023	DOWN	K	-1.12694	0.0409646	Uncharacterized protein
ELIM_c4024	DOWN	S	-1.7858	0.00123899	B12 binding domain/Pterin binding enzyme
ELIM_c4033	DOWN	E	-1.02239	0.000800818	Lactoylglutathione lyase [EC:4.4.1.5]
ELIM_c4036	DOWN	M	-1.22291	0.000673249	Diacylglycerol kinase (ATP) [EC:2.7.1.107]
ELIM_c4037	UP	F	1.06805	0.0121245	Probable rRNA maturation factor
ELIM_c4039	DOWN	G	-1.42071	0.000742444	Alpha-ribazole phosphatase [EC:3.1.3.73]
ELIM_c4041	UP	S	1.85782	1.21828e-06	Putative uncharacterized protein
ELIM_c4044	UP	C	2.39235	4.27304e-17	Acetyl-CoA hydrolase/transferase
ELIM_c4045	UP	-	4.31533	8.96015e-15	Hypothetical protein
ELIM_c4051	DOWN	K	-2.11182	3.42373e-07	Bacterial regulatory proteins, tetR family
ELIM_c4052	UP	S	1.11758	0.00145889	Hypothetical protein
ELIM_c4058	UP	G	2.29473	8.90766e-11	L-xylulokinase [EC:2.7.1.53]
ELIM_c4060	UP	C	3.79251	8.57628e-30	Glycerol kinase [EC:2.7.1.30]
ELIM_c4064	UP	L	1.23303	0.000231334	Ribonuclease HII [EC:3.1.26.4]
ELIM_c4071	DOWN	-	-2.26384	0.0184511	Hypothetical protein
ELIM_c4072	DOWN	O	-3.64362	0.000700771	ATP-dependent specificity component of the Clp protease. It directs the protease to specific substrates. Can perform chaperone functions in the absence of ClpP (By similarity)
ELIM_c4073	DOWN	-	-1.46551	1.7945e-06	Hypothetical protein
ELIM_c4074	DOWN	S	-1.64536	6.52867e-07	Hypothetical protein
