# Supplementary material for: Genome-scale analysis of syngas fermenting acetogenic bacteria reveals the translational regulation for its autotrophic growth
Source: BMC Genomics. 2018 Nov 23;19:837. doi: 10.1186/s12864-018-5238-0 (PMC6260860; doi:10.1186/s12864-018-5238-0)
Supplement: Supplementary file 4 — Table S4. KEGG pathways sorted by transcriptionally UP and DOWN regulated genes in Eubacterium limosum under heterotrophic and autotrophic growth conditions (XLSX 18 kb) [file 12864_2018_5238_MOESM4_ESM.xlsx]

## Sheet: Sheet1
Table S4. KEGG pathways sorted by transcriptionally UP and DOWN regulated genes in Eubacterium limosum under heterotrophic and autotrophic growth conditions
Transcriptional regulation	Group	P-value	Locus_tag of the enriched genes
UP	cell communication	0.0317797	ELIM_c0172, ELIM_c0211, ELIM_c0449, ELIM_c0787, ELIM_c0788, ELIM_c1099, ELIM_c1172, ELIM_c1330, ELIM_c1554, ELIM_c1687, ELIM_c1893, ELIM_c2149, ELIM_c2180, ELIM_c2348, ELIM_c2437, ELIM_c2485, ELIM_c2832, ELIM_c2855, ELIM_c2857, ELIM_c3429, ELIM_c3430
UP	oxidation-reduction process	0.000177372	ELIM_c0125, ELIM_c0231, ELIM_c0232, ELIM_c0445, ELIM_c0641, ELIM_c0642, ELIM_c0653, ELIM_c0733, ELIM_c0882, ELIM_c0886, ELIM_c0888, ELIM_c0946, ELIM_c0961, ELIM_c0962, ELIM_c1099, ELIM_c1215, ELIM_c1223, ELIM_c1411, ELIM_c1412, ELIM_c1413, ELIM_c1414, ELIM_c1493, ELIM_c1504, ELIM_c1551, ELIM_c1653, ELIM_c1655, ELIM_c1782, ELIM_c1793, ELIM_c1796, ELIM_c1798, ELIM_c1814, ELIM_c1816, ELIM_c1860, ELI…
UP	organic acid transport	0.0338589	ELIM_c0378, ELIM_c1128, ELIM_c1723, ELIM_c1792, ELIM_c2455, ELIM_c2871
UP	DNA metabolic process	0.00779108	ELIM_c0022, ELIM_c0038, ELIM_c0599, ELIM_c0629, ELIM_c0770, ELIM_c1341, ELIM_c1800, ELIM_c2334, ELIM_c2346, ELIM_c2812, ELIM_c2823, ELIM_c3170, ELIM_c3391
UP	pentose metabolic process	0.0404762	ELIM_c2089, ELIM_c2793, ELIM_c3246
UP	electron transport chain	0.0103656	ELIM_c3880, ELIM_c3881, ELIM_c3882, ELIM_c3883
UP	DNA replication, synthesis of RNA primer	0.0404762	ELIM_c0022, ELIM_c0599, ELIM_c1341
UP	cellular response to stress	0.0177912	ELIM_c0125, ELIM_c2334, ELIM_c3391
UP	cellular amino acid metabolic process	0.0135843	ELIM_c0757, ELIM_c0946, ELIM_c0961, ELIM_c1010, ELIM_c1548, ELIM_c1793, ELIM_c2038, ELIM_c2976, ELIM_c2984, ELIM_c3289, ELIM_c3377, ELIM_c3439, ELIM_c3627, ELIM_c3690, ELIM_c3691
UP	cellular amino acid biosynthetic process	0.0423486	ELIM_c0757, ELIM_c0946, ELIM_c1548, ELIM_c2038, ELIM_c2976, ELIM_c2984, ELIM_c3289, ELIM_c3377
UP	single-organism catabolic process	0.0188533	ELIM_c0962, ELIM_c1218, ELIM_c1220, ELIM_c1492, ELIM_c1783, ELIM_c1932, ELIM_c2089, ELIM_c2328, ELIM_c2353, ELIM_c2387, ELIM_c2877, ELIM_c2879, ELIM_c2931, ELIM_c3325, ELIM_c3638, ELIM_c3997, ELIM_c4060
UP	small molecule catabolic process	0.00371007	ELIM_c1218, ELIM_c1220, ELIM_c1492, ELIM_c2089, ELIM_c2328, ELIM_c2877, ELIM_c2879, ELIM_c2931, ELIM_c3325, ELIM_c3638, ELIM_c4060
UP	monocarboxylic acid metabolic process	0.0405223	ELIM_c0232, ELIM_c0962, ELIM_c1220, ELIM_c1783, ELIM_c1932, ELIM_c2470, ELIM_c2865, ELIM_c2879, ELIM_c2961, ELIM_c2997, ELIM_c3055, ELIM_c3248, ELIM_c3638, ELIM_c3758, ELIM_c3997
UP	purine nucleoside triphosphate metabolic process	0.025255	ELIM_c0962, ELIM_c1783, ELIM_c1932, ELIM_c2143, ELIM_c2144, ELIM_c3458, ELIM_c3459, ELIM_c3460, ELIM_c3997
UP	ribonucleoside triphosphate metabolic process	0.0335459	ELIM_c0962, ELIM_c1783, ELIM_c1932, ELIM_c2143, ELIM_c2144, ELIM_c3458, ELIM_c3459, ELIM_c3460, ELIM_c3997
UP	purine ribonucleoside triphosphate metabolic process	0.025255	ELIM_c0962, ELIM_c1783, ELIM_c1932, ELIM_c2143, ELIM_c2144, ELIM_c3458, ELIM_c3459, ELIM_c3460, ELIM_c3997
UP	flavin-containing compound metabolic process	0.0208672	ELIM_c3559, ELIM_c3560, ELIM_c3561, ELIM_c3562
UP	riboflavin metabolic process	0.0103656	ELIM_c3559, ELIM_c3560, ELIM_c3561, ELIM_c3562
UP	flavin-containing compound biosynthetic process	0.0208672	ELIM_c3559, ELIM_c3560, ELIM_c3561, ELIM_c3562
UP	riboflavin biosynthetic process	0.0103656	ELIM_c3559, ELIM_c3560, ELIM_c3561, ELIM_c3562
UP	cellular carbohydrate metabolic process	0.0168524	ELIM_c1411, ELIM_c1412, ELIM_c1413, ELIM_c1414, ELIM_c2089, ELIM_c2139, ELIM_c2328, ELIM_c2539, ELIM_c2541, ELIM_c2738, ELIM_c2793, ELIM_c3246, ELIM_c4060
UP	energy reserve metabolic process	0.0360467	ELIM_c1411, ELIM_c1412, ELIM_c1413, ELIM_c1414
UP	glucan metabolic process	0.0360467	ELIM_c1411, ELIM_c1412, ELIM_c1413, ELIM_c1414
UP	glycogen metabolic process	0.0360467	ELIM_c1411, ELIM_c1412, ELIM_c1413, ELIM_c1414
UP	cellular glucan metabolic process	0.0360467	ELIM_c1411, ELIM_c1412, ELIM_c1413, ELIM_c1414
UP	hydrogen transport	0.015853	ELIM_c3453, ELIM_c3454, ELIM_c3455, ELIM_c3458, ELIM_c3459, ELIM_c3460
UP	ATP hydrolysis coupled transmembrane transport	0.0109732	ELIM_c3453, ELIM_c3454, ELIM_c3455, ELIM_c3458, ELIM_c3459
UP	proton transport	0.015853	ELIM_c3453, ELIM_c3454, ELIM_c3455, ELIM_c3458, ELIM_c3459, ELIM_c3460
UP	hydrogen ion transmembrane transport	0.00584492	ELIM_c3453, ELIM_c3454, ELIM_c3455, ELIM_c3458, ELIM_c3459, ELIM_c3460
UP	energy coupled proton transmembrane transport, against electrochemical gradient	0.0109732	ELIM_c3453, ELIM_c3454, ELIM_c3455, ELIM_c3458, ELIM_c3459
UP	ATP hydrolysis coupled proton transport	0.0109732	ELIM_c3453, ELIM_c3454, ELIM_c3455, ELIM_c3458, ELIM_c3459
UP	cofactor metabolic process	0.00715559	ELIM_c0046, ELIM_c0330, ELIM_c0375, ELIM_c0522, ELIM_c0962, ELIM_c1099, ELIM_c1103, ELIM_c1197, ELIM_c1220, ELIM_c1655, ELIM_c1783, ELIM_c1799, ELIM_c1932, ELIM_c2143, ELIM_c2144, ELIM_c2145, ELIM_c2146, ELIM_c2147, ELIM_c2261, ELIM_c2272, ELIM_c2273, ELIM_c2274, ELIM_c2276, ELIM_c2283, ELIM_c2315, ELIM_c2471, ELIM_c2472, ELIM_c2483, ELIM_c2865, ELIM_c2943, ELIM_c3248, ELIM_c3323, ELIM_c3612, ELI…
UP	tetrapyrrole metabolic process	0.0179763	ELIM_c0330, ELIM_c0375, ELIM_c1099, ELIM_c1101, ELIM_c2165, ELIM_c2259, ELIM_c2260, ELIM_c2261, ELIM_c2272, ELIM_c2273, ELIM_c2274, ELIM_c2275, ELIM_c2276, ELIM_c2277, ELIM_c2283, ELIM_c2315, ELIM_c2483, ELIM_c2943, ELIM_c3323
UP	cofactor biosynthetic process	0.0160005	ELIM_c0046, ELIM_c0330, ELIM_c0375, ELIM_c0522, ELIM_c1099, ELIM_c1103, ELIM_c1197, ELIM_c1220, ELIM_c2143, ELIM_c2144, ELIM_c2145, ELIM_c2146, ELIM_c2147, ELIM_c2261, ELIM_c2272, ELIM_c2273, ELIM_c2274, ELIM_c2276, ELIM_c2283, ELIM_c2315, ELIM_c2471, ELIM_c2472, ELIM_c2483, ELIM_c2943, ELIM_c3323, ELIM_c3612, ELIM_c3832
UP	tetrapyrrole biosynthetic process	0.0179763	ELIM_c0330, ELIM_c0375, ELIM_c1099, ELIM_c1101, ELIM_c2165, ELIM_c2259, ELIM_c2260, ELIM_c2261, ELIM_c2272, ELIM_c2273, ELIM_c2274, ELIM_c2275, ELIM_c2276, ELIM_c2277, ELIM_c2283, ELIM_c2315, ELIM_c2483, ELIM_c2943, ELIM_c3323
UP	prosthetic group metabolic process	6.39633e-06	ELIM_c2143, ELIM_c2144, ELIM_c2145, ELIM_c2146, ELIM_c2147, ELIM_c2471, ELIM_c2472, ELIM_c3612
UP	molybdopterin cofactor metabolic process	6.39633e-06	ELIM_c2143, ELIM_c2144, ELIM_c2145, ELIM_c2146, ELIM_c2147, ELIM_c2471, ELIM_c2472, ELIM_c3612
UP	Mo-molybdopterin cofactor biosynthetic process	6.39633e-06	ELIM_c2143, ELIM_c2144, ELIM_c2145, ELIM_c2146, ELIM_c2147, ELIM_c2471, ELIM_c2472, ELIM_c3612
UP	Mo-molybdopterin cofactor metabolic process	6.39633e-06	ELIM_c2143, ELIM_c2144, ELIM_c2145, ELIM_c2146, ELIM_c2147, ELIM_c2471, ELIM_c2472, ELIM_c3612
UP	cofactor metabolic process	0.00715559	ELIM_c0046, ELIM_c0330, ELIM_c0375, ELIM_c0522, ELIM_c0962, ELIM_c1099, ELIM_c1103, ELIM_c1197, ELIM_c1220, ELIM_c1655, ELIM_c1783, ELIM_c1799, ELIM_c1932, ELIM_c2143, ELIM_c2144, ELIM_c2145, ELIM_c2146, ELIM_c2147, ELIM_c2261, ELIM_c2272, ELIM_c2273, ELIM_c2274, ELIM_c2276, ELIM_c2283, ELIM_c2315, ELIM_c2471, ELIM_c2472, ELIM_c2483, ELIM_c2865, ELIM_c2943, ELIM_c3248, ELIM_c3323, ELIM_c3612, ELI…
UP	vitamin metabolic process	0.00865364	ELIM_c1101, ELIM_c1102, ELIM_c1103, ELIM_c1220, ELIM_c2165, ELIM_c2259, ELIM_c2260, ELIM_c2261, ELIM_c2275, ELIM_c2276, ELIM_c2277, ELIM_c2283, ELIM_c2865, ELIM_c2875, ELIM_c3248, ELIM_c3559, ELIM_c3560, ELIM_c3561, ELIM_c3562
UP	vitamin biosynthetic process	0.00770447	ELIM_c1101, ELIM_c1102, ELIM_c1103, ELIM_c2165, ELIM_c2259, ELIM_c2260, ELIM_c2261, ELIM_c2275, ELIM_c2276, ELIM_c2277, ELIM_c2283, ELIM_c2865, ELIM_c2875, ELIM_c3248, ELIM_c3559, ELIM_c3560, ELIM_c3561, ELIM_c3562
UP	tetrapyrrole metabolic process	0.0179763	ELIM_c0330, ELIM_c0375, ELIM_c1099, ELIM_c1101, ELIM_c2165, ELIM_c2259, ELIM_c2260, ELIM_c2261, ELIM_c2272, ELIM_c2273, ELIM_c2274, ELIM_c2275, ELIM_c2276, ELIM_c2277, ELIM_c2283, ELIM_c2315, ELIM_c2483, ELIM_c2943, ELIM_c3323
UP	cofactor biosynthetic process	0.0160005	ELIM_c0046, ELIM_c0330, ELIM_c0375, ELIM_c0522, ELIM_c1099, ELIM_c1103, ELIM_c1197, ELIM_c1220, ELIM_c2143, ELIM_c2144, ELIM_c2145, ELIM_c2146, ELIM_c2147, ELIM_c2261, ELIM_c2272, ELIM_c2273, ELIM_c2274, ELIM_c2276, ELIM_c2283, ELIM_c2315, ELIM_c2471, ELIM_c2472, ELIM_c2483, ELIM_c2943, ELIM_c3323, ELIM_c3612, ELIM_c3832
UP	cobalamin metabolic process	0.0335459	ELIM_c1101, ELIM_c2165, ELIM_c2259, ELIM_c2260, ELIM_c2261, ELIM_c2275, ELIM_c2276, ELIM_c2277, ELIM_c2283
UP	water-soluble vitamin metabolic process	0.00865364	ELIM_c1101, ELIM_c1102, ELIM_c1103, ELIM_c1220, ELIM_c2165, ELIM_c2259, ELIM_c2260, ELIM_c2261, ELIM_c2275, ELIM_c2276, ELIM_c2277, ELIM_c2283, ELIM_c2865, ELIM_c2875, ELIM_c3248, ELIM_c3559, ELIM_c3560, ELIM_c3561, ELIM_c3562
UP	tetrapyrrole biosynthetic process	0.0179763	ELIM_c0330, ELIM_c0375, ELIM_c1099, ELIM_c1101, ELIM_c2165, ELIM_c2259, ELIM_c2260, ELIM_c2261, ELIM_c2272, ELIM_c2273, ELIM_c2274, ELIM_c2275, ELIM_c2276, ELIM_c2277, ELIM_c2283, ELIM_c2315, ELIM_c2483, ELIM_c2943, ELIM_c3323
UP	water-soluble vitamin biosynthetic process	0.00770447	ELIM_c1101, ELIM_c1102, ELIM_c1103, ELIM_c2165, ELIM_c2259, ELIM_c2260, ELIM_c2261, ELIM_c2275, ELIM_c2276, ELIM_c2277, ELIM_c2283, ELIM_c2865, ELIM_c2875, ELIM_c3248, ELIM_c3559, ELIM_c3560, ELIM_c3561, ELIM_c3562
UP	cobalamin biosynthetic process	0.0335459	ELIM_c1101, ELIM_c2165, ELIM_c2259, ELIM_c2260, ELIM_c2261, ELIM_c2275, ELIM_c2276, ELIM_c2277, ELIM_c2283
UP	single-organism catabolic process	0.0188533	ELIM_c0962, ELIM_c1218, ELIM_c1220, ELIM_c1492, ELIM_c1783, ELIM_c1932, ELIM_c2089, ELIM_c2328, ELIM_c2353, ELIM_c2387, ELIM_c2877, ELIM_c2879, ELIM_c2931, ELIM_c3325, ELIM_c3638, ELIM_c3997, ELIM_c4060
UP	cellular ketone metabolic process	0.0109732	ELIM_c0522, ELIM_c2877, ELIM_c2931, ELIM_c3325, ELIM_c3832
UP	amine metabolic process	0.04641	ELIM_c1840, ELIM_c2409, ELIM_c2877, ELIM_c2931, ELIM_c2984, ELIM_c3325
UP	indole-containing compound metabolic process	0.00998597	ELIM_c1100, ELIM_c1840, ELIM_c2877, ELIM_c2931, ELIM_c2984, ELIM_c3325
UP	benzene-containing compound metabolic process	0.00534745	ELIM_c2877, ELIM_c2931, ELIM_c3325
UP	small molecule catabolic process	0.00371007	ELIM_c1218, ELIM_c1220, ELIM_c1492, ELIM_c2089, ELIM_c2328, ELIM_c2877, ELIM_c2879, ELIM_c2931, ELIM_c3325, ELIM_c3638, ELIM_c4060
UP	cellular amine metabolic process	0.04641	ELIM_c1840, ELIM_c2409, ELIM_c2877, ELIM_c2931, ELIM_c2984, ELIM_c3325
UP	amine catabolic process	0.0185959	ELIM_c2877, ELIM_c2931, ELIM_c3325
UP	indole-containing compound catabolic process	0.00534745	ELIM_c2877, ELIM_c2931, ELIM_c3325
UP	kynurenine metabolic process	0.00534745	ELIM_c2877, ELIM_c2931, ELIM_c3325
UP	cellular biogenic amine metabolic process	0.04641	ELIM_c1840, ELIM_c2409, ELIM_c2877, ELIM_c2931, ELIM_c2984, ELIM_c3325
UP	aromatic amino acid family catabolic process	0.00534745	ELIM_c2877, ELIM_c2931, ELIM_c3325
UP	indolalkylamine metabolic process	0.0296586	ELIM_c1840, ELIM_c2877, ELIM_c2931, ELIM_c2984, ELIM_c3325
UP	polyol catabolic process	0.0404762	ELIM_c1218, ELIM_c2328, ELIM_c4060
UP	tryptophan metabolic process	0.0296586	ELIM_c1840, ELIM_c2877, ELIM_c2931, ELIM_c2984, ELIM_c3325
UP	cellular biogenic amine catabolic process	0.0185959	ELIM_c2877, ELIM_c2931, ELIM_c3325
UP	indolalkylamine catabolic process	0.00534745	ELIM_c2877, ELIM_c2931, ELIM_c3325
UP	tryptophan catabolic process	0.00534745	ELIM_c2877, ELIM_c2931, ELIM_c3325
UP	tryptophan catabolic process to kynurenine	0.00534745	ELIM_c2877, ELIM_c2931, ELIM_c3325
UP	cellular aromatic compound metabolic process	0.0168599	ELIM_c0006, ELIM_c0022, ELIM_c0038, ELIM_c0046, ELIM_c0135, ELIM_c0211, ELIM_c0288, ELIM_c0330, ELIM_c0375, ELIM_c0534, ELIM_c0585, ELIM_c0599, ELIM_c0629, ELIM_c0649, ELIM_c0770, ELIM_c0787, ELIM_c0951, ELIM_c0952, ELIM_c0956, ELIM_c0962, ELIM_c1010, ELIM_c1099, ELIM_c1100, ELIM_c1101, ELIM_c1102, ELIM_c1103, ELIM_c1106, ELIM_c1140, ELIM_c1174, ELIM_c1197, ELIM_c1207, ELIM_c1220, ELIM_c1274, ELI…
UP	regulation of biosynthetic process	0.00872894	ELIM_c0211, ELIM_c0288, ELIM_c0534, ELIM_c0585, ELIM_c0649, ELIM_c0787, ELIM_c1099, ELIM_c1106, ELIM_c1140, ELIM_c1207, ELIM_c1570, ELIM_c1828, ELIM_c1893, ELIM_c2043, ELIM_c2149, ELIM_c2180, ELIM_c2268, ELIM_c2321, ELIM_c2398, ELIM_c2437, ELIM_c2485, ELIM_c2635, ELIM_c2832, ELIM_c2847, ELIM_c3045, ELIM_c3281, ELIM_c3297, ELIM_c3331, ELIM_c3421, ELIM_c3429, ELIM_c3514, ELIM_c3623, ELIM_c3701, ELI…
UP	regulation of cellular metabolic process	0.00703758	ELIM_c0211, ELIM_c0288, ELIM_c0534, ELIM_c0585, ELIM_c0649, ELIM_c0787, ELIM_c1099, ELIM_c1106, ELIM_c1140, ELIM_c1207, ELIM_c1570, ELIM_c1828, ELIM_c1893, ELIM_c2043, ELIM_c2149, ELIM_c2180, ELIM_c2268, ELIM_c2321, ELIM_c2398, ELIM_c2437, ELIM_c2485, ELIM_c2635, ELIM_c2832, ELIM_c2847, ELIM_c3045, ELIM_c3281, ELIM_c3297, ELIM_c3331, ELIM_c3421, ELIM_c3429, ELIM_c3514, ELIM_c3623, ELIM_c3701, ELI…
UP	macromolecule metabolic process	0.00114601	ELIM_c0006, ELIM_c0022, ELIM_c0038, ELIM_c0130, ELIM_c0135, ELIM_c0211, ELIM_c0288, ELIM_c0396, ELIM_c0449, ELIM_c0522, ELIM_c0534, ELIM_c0585, ELIM_c0599, ELIM_c0600, ELIM_c0629, ELIM_c0649, ELIM_c0711, ELIM_c0770, ELIM_c0787, ELIM_c0788, ELIM_c0951, ELIM_c0952, ELIM_c1099, ELIM_c1106, ELIM_c1140, ELIM_c1161, ELIM_c1172, ELIM_c1174, ELIM_c1207, ELIM_c1255, ELIM_c1264, ELIM_c1266, ELIM_c1267, ELI…
UP	regulation of nitrogen compound metabolic process	0.00872267	ELIM_c0211, ELIM_c0288, ELIM_c0534, ELIM_c0585, ELIM_c0649, ELIM_c0787, ELIM_c1099, ELIM_c1106, ELIM_c1140, ELIM_c1207, ELIM_c1570, ELIM_c1828, ELIM_c1893, ELIM_c2043, ELIM_c2149, ELIM_c2180, ELIM_c2268, ELIM_c2321, ELIM_c2398, ELIM_c2437, ELIM_c2485, ELIM_c2635, ELIM_c2832, ELIM_c2847, ELIM_c3045, ELIM_c3281, ELIM_c3297, ELIM_c3331, ELIM_c3421, ELIM_c3429, ELIM_c3514, ELIM_c3623, ELIM_c3701, ELI…
UP	regulation of primary metabolic process	0.00703758	ELIM_c0211, ELIM_c0288, ELIM_c0534, ELIM_c0585, ELIM_c0649, ELIM_c0787, ELIM_c1099, ELIM_c1106, ELIM_c1140, ELIM_c1207, ELIM_c1570, ELIM_c1828, ELIM_c1893, ELIM_c2043, ELIM_c2149, ELIM_c2180, ELIM_c2268, ELIM_c2321, ELIM_c2398, ELIM_c2437, ELIM_c2485, ELIM_c2635, ELIM_c2832, ELIM_c2847, ELIM_c3045, ELIM_c3281, ELIM_c3297, ELIM_c3331, ELIM_c3421, ELIM_c3429, ELIM_c3514, ELIM_c3623, ELIM_c3701, ELI…
UP	nucleobase-containing compound metabolic process	0.000292913	ELIM_c0006, ELIM_c0022, ELIM_c0038, ELIM_c0135, ELIM_c0211, ELIM_c0288, ELIM_c0534, ELIM_c0585, ELIM_c0599, ELIM_c0629, ELIM_c0649, ELIM_c0770, ELIM_c0787, ELIM_c0951, ELIM_c0952, ELIM_c0962, ELIM_c1010, ELIM_c1099, ELIM_c1101, ELIM_c1106, ELIM_c1140, ELIM_c1174, ELIM_c1197, ELIM_c1207, ELIM_c1220, ELIM_c1274, ELIM_c1282, ELIM_c1287, ELIM_c1341, ELIM_c1570, ELIM_c1783, ELIM_c1800, ELIM_c1828, ELI…
UP	cellular macromolecule metabolic process	0.00229819	ELIM_c0022, ELIM_c0038, ELIM_c0135, ELIM_c0211, ELIM_c0288, ELIM_c0449, ELIM_c0522, ELIM_c0534, ELIM_c0585, ELIM_c0599, ELIM_c0600, ELIM_c0629, ELIM_c0649, ELIM_c0770, ELIM_c0787, ELIM_c0788, ELIM_c0951, ELIM_c0952, ELIM_c1099, ELIM_c1106, ELIM_c1140, ELIM_c1172, ELIM_c1174, ELIM_c1207, ELIM_c1255, ELIM_c1264, ELIM_c1266, ELIM_c1267, ELIM_c1268, ELIM_c1269, ELIM_c1270, ELIM_c1271, ELIM_c1272, ELI…
UP	regulation of macromolecule metabolic process	0.00872267	ELIM_c0211, ELIM_c0288, ELIM_c0534, ELIM_c0585, ELIM_c0649, ELIM_c0787, ELIM_c1099, ELIM_c1106, ELIM_c1140, ELIM_c1207, ELIM_c1570, ELIM_c1828, ELIM_c1893, ELIM_c2043, ELIM_c2149, ELIM_c2180, ELIM_c2268, ELIM_c2321, ELIM_c2398, ELIM_c2437, ELIM_c2485, ELIM_c2635, ELIM_c2832, ELIM_c2847, ELIM_c3045, ELIM_c3281, ELIM_c3297, ELIM_c3331, ELIM_c3421, ELIM_c3429, ELIM_c3514, ELIM_c3623, ELIM_c3701, ELI…
UP	macromolecule biosynthetic process	0.00928999	ELIM_c0022, ELIM_c0211, ELIM_c0288, ELIM_c0534, ELIM_c0585, ELIM_c0599, ELIM_c0600, ELIM_c0629, ELIM_c0649, ELIM_c0787, ELIM_c1099, ELIM_c1106, ELIM_c1140, ELIM_c1207, ELIM_c1255, ELIM_c1264, ELIM_c1266, ELIM_c1267, ELIM_c1268, ELIM_c1269, ELIM_c1270, ELIM_c1271, ELIM_c1272, ELIM_c1279, ELIM_c1280, ELIM_c1281, ELIM_c1282, ELIM_c1341, ELIM_c1412, ELIM_c1413, ELIM_c1414, ELIM_c1570, ELIM_c1617, ELI…
UP	gene expression	0.0438509	ELIM_c0006, ELIM_c0135, ELIM_c0211, ELIM_c0288, ELIM_c0534, ELIM_c0585, ELIM_c0600, ELIM_c0649, ELIM_c0787, ELIM_c0951, ELIM_c0952, ELIM_c1099, ELIM_c1106, ELIM_c1140, ELIM_c1174, ELIM_c1207, ELIM_c1255, ELIM_c1264, ELIM_c1266, ELIM_c1267, ELIM_c1268, ELIM_c1269, ELIM_c1270, ELIM_c1271, ELIM_c1272, ELIM_c1279, ELIM_c1280, ELIM_c1281, ELIM_c1282, ELIM_c1287, ELIM_c1570, ELIM_c1617, ELIM_c1802, ELI…
UP	regulation of cellular biosynthetic process	0.00872894	ELIM_c0211, ELIM_c0288, ELIM_c0534, ELIM_c0585, ELIM_c0649, ELIM_c0787, ELIM_c1099, ELIM_c1106, ELIM_c1140, ELIM_c1207, ELIM_c1570, ELIM_c1828, ELIM_c1893, ELIM_c2043, ELIM_c2149, ELIM_c2180, ELIM_c2268, ELIM_c2321, ELIM_c2398, ELIM_c2437, ELIM_c2485, ELIM_c2635, ELIM_c2832, ELIM_c2847, ELIM_c3045, ELIM_c3281, ELIM_c3297, ELIM_c3331, ELIM_c3421, ELIM_c3429, ELIM_c3514, ELIM_c3623, ELIM_c3701, ELI…
UP	regulation of gene expression	0.0107463	ELIM_c0211, ELIM_c0288, ELIM_c0534, ELIM_c0585, ELIM_c0649, ELIM_c0787, ELIM_c1099, ELIM_c1106, ELIM_c1140, ELIM_c1207, ELIM_c1570, ELIM_c1828, ELIM_c1893, ELIM_c2043, ELIM_c2149, ELIM_c2180, ELIM_c2268, ELIM_c2321, ELIM_c2398, ELIM_c2437, ELIM_c2485, ELIM_c2635, ELIM_c2832, ELIM_c2847, ELIM_c3045, ELIM_c3281, ELIM_c3297, ELIM_c3331, ELIM_c3421, ELIM_c3429, ELIM_c3514, ELIM_c3623, ELIM_c3701, ELI…
UP	regulation of macromolecule biosynthetic process	0.00872894	ELIM_c0211, ELIM_c0288, ELIM_c0534, ELIM_c0585, ELIM_c0649, ELIM_c0787, ELIM_c1099, ELIM_c1106, ELIM_c1140, ELIM_c1207, ELIM_c1570, ELIM_c1828, ELIM_c1893, ELIM_c2043, ELIM_c2149, ELIM_c2180, ELIM_c2268, ELIM_c2321, ELIM_c2398, ELIM_c2437, ELIM_c2485, ELIM_c2635, ELIM_c2832, ELIM_c2847, ELIM_c3045, ELIM_c3281, ELIM_c3297, ELIM_c3331, ELIM_c3421, ELIM_c3429, ELIM_c3514, ELIM_c3623, ELIM_c3701, ELI…
UP	regulation of nucleobase-containing compound metabolic process	0.019772	ELIM_c0211, ELIM_c0288, ELIM_c0534, ELIM_c0585, ELIM_c0649, ELIM_c0787, ELIM_c1099, ELIM_c1106, ELIM_c1140, ELIM_c1207, ELIM_c1570, ELIM_c1828, ELIM_c1893, ELIM_c2043, ELIM_c2149, ELIM_c2180, ELIM_c2268, ELIM_c2321, ELIM_c2398, ELIM_c2437, ELIM_c2485, ELIM_c2635, ELIM_c2832, ELIM_c2847, ELIM_c3045, ELIM_c3281, ELIM_c3297, ELIM_c3331, ELIM_c3421, ELIM_c3429, ELIM_c3514, ELIM_c3623, ELIM_c3701, ELI…
UP	cellular macromolecule biosynthetic process	0.0159171	ELIM_c0022, ELIM_c0211, ELIM_c0288, ELIM_c0534, ELIM_c0585, ELIM_c0599, ELIM_c0600, ELIM_c0629, ELIM_c0649, ELIM_c0787, ELIM_c1099, ELIM_c1106, ELIM_c1140, ELIM_c1207, ELIM_c1255, ELIM_c1264, ELIM_c1266, ELIM_c1267, ELIM_c1268, ELIM_c1269, ELIM_c1270, ELIM_c1271, ELIM_c1272, ELIM_c1279, ELIM_c1280, ELIM_c1281, ELIM_c1282, ELIM_c1341, ELIM_c1412, ELIM_c1413, ELIM_c1414, ELIM_c1570, ELIM_c1617, ELI…
UP	nucleobase-containing compound biosynthetic process	0.0262963	ELIM_c0022, ELIM_c0211, ELIM_c0288, ELIM_c0534, ELIM_c0585, ELIM_c0599, ELIM_c0649, ELIM_c0787, ELIM_c1010, ELIM_c1099, ELIM_c1101, ELIM_c1106, ELIM_c1140, ELIM_c1197, ELIM_c1207, ELIM_c1220, ELIM_c1282, ELIM_c1341, ELIM_c1570, ELIM_c1828, ELIM_c1893, ELIM_c2043, ELIM_c2149, ELIM_c2165, ELIM_c2175, ELIM_c2180, ELIM_c2268, ELIM_c2321, ELIM_c2346, ELIM_c2398, ELIM_c2437, ELIM_c2485, ELIM_c2635, ELI…
UP	nucleic acid metabolic process	0.000126631	ELIM_c0006, ELIM_c0022, ELIM_c0038, ELIM_c0135, ELIM_c0211, ELIM_c0288, ELIM_c0534, ELIM_c0585, ELIM_c0599, ELIM_c0629, ELIM_c0649, ELIM_c0770, ELIM_c0787, ELIM_c0951, ELIM_c0952, ELIM_c1099, ELIM_c1106, ELIM_c1140, ELIM_c1174, ELIM_c1207, ELIM_c1282, ELIM_c1287, ELIM_c1341, ELIM_c1570, ELIM_c1800, ELIM_c1828, ELIM_c1893, ELIM_c2043, ELIM_c2149, ELIM_c2180, ELIM_c2268, ELIM_c2321, ELIM_c2334, ELI…
UP	RNA metabolic process	0.0147341	ELIM_c0022, ELIM_c0135, ELIM_c0211, ELIM_c0288, ELIM_c0534, ELIM_c0585, ELIM_c0599, ELIM_c0649, ELIM_c0787, ELIM_c0951, ELIM_c0952, ELIM_c1099, ELIM_c1106, ELIM_c1140, ELIM_c1174, ELIM_c1207, ELIM_c1282, ELIM_c1287, ELIM_c1341, ELIM_c1570, ELIM_c1828, ELIM_c1893, ELIM_c2043, ELIM_c2149, ELIM_c2180, ELIM_c2268, ELIM_c2321, ELIM_c2398, ELIM_c2437, ELIM_c2485, ELIM_c2635, ELIM_c2819, ELIM_c2832, ELI…
UP	regulation of RNA metabolic process	0.0240308	ELIM_c0211, ELIM_c0288, ELIM_c0534, ELIM_c0585, ELIM_c0649, ELIM_c0787, ELIM_c1099, ELIM_c1106, ELIM_c1140, ELIM_c1207, ELIM_c1570, ELIM_c1828, ELIM_c1893, ELIM_c2043, ELIM_c2149, ELIM_c2180, ELIM_c2268, ELIM_c2321, ELIM_c2398, ELIM_c2437, ELIM_c2485, ELIM_c2635, ELIM_c2832, ELIM_c2847, ELIM_c3045, ELIM_c3281, ELIM_c3297, ELIM_c3331, ELIM_c3421, ELIM_c3429, ELIM_c3514, ELIM_c3623, ELIM_c3701, ELI…
UP	regulation of cellular macromolecule biosynthetic process	0.00872894	ELIM_c0211, ELIM_c0288, ELIM_c0534, ELIM_c0585, ELIM_c0649, ELIM_c0787, ELIM_c1099, ELIM_c1106, ELIM_c1140, ELIM_c1207, ELIM_c1570, ELIM_c1828, ELIM_c1893, ELIM_c2043, ELIM_c2149, ELIM_c2180, ELIM_c2268, ELIM_c2321, ELIM_c2398, ELIM_c2437, ELIM_c2485, ELIM_c2635, ELIM_c2832, ELIM_c2847, ELIM_c3045, ELIM_c3281, ELIM_c3297, ELIM_c3331, ELIM_c3421, ELIM_c3429, ELIM_c3514, ELIM_c3623, ELIM_c3701, ELI…
UP	regulation of RNA biosynthetic process	0.0240308	ELIM_c0211, ELIM_c0288, ELIM_c0534, ELIM_c0585, ELIM_c0649, ELIM_c0787, ELIM_c1099, ELIM_c1106, ELIM_c1140, ELIM_c1207, ELIM_c1570, ELIM_c1828, ELIM_c1893, ELIM_c2043, ELIM_c2149, ELIM_c2180, ELIM_c2268, ELIM_c2321, ELIM_c2398, ELIM_c2437, ELIM_c2485, ELIM_c2635, ELIM_c2832, ELIM_c2847, ELIM_c3045, ELIM_c3281, ELIM_c3297, ELIM_c3331, ELIM_c3421, ELIM_c3429, ELIM_c3514, ELIM_c3623, ELIM_c3701, ELI…
UP	transcription, DNA-templated	0.0306886	ELIM_c0211, ELIM_c0288, ELIM_c0534, ELIM_c0585, ELIM_c0649, ELIM_c0787, ELIM_c1099, ELIM_c1106, ELIM_c1140, ELIM_c1207, ELIM_c1282, ELIM_c1570, ELIM_c1828, ELIM_c1893, ELIM_c2043, ELIM_c2149, ELIM_c2180, ELIM_c2268, ELIM_c2321, ELIM_c2398, ELIM_c2437, ELIM_c2485, ELIM_c2635, ELIM_c2832, ELIM_c2847, ELIM_c3045, ELIM_c3281, ELIM_c3297, ELIM_c3331, ELIM_c3421, ELIM_c3429, ELIM_c3514, ELIM_c3623, ELI…
UP	nucleic acid-templated transcription	0.0306886	ELIM_c0211, ELIM_c0288, ELIM_c0534, ELIM_c0585, ELIM_c0649, ELIM_c0787, ELIM_c1099, ELIM_c1106, ELIM_c1140, ELIM_c1207, ELIM_c1282, ELIM_c1570, ELIM_c1828, ELIM_c1893, ELIM_c2043, ELIM_c2149, ELIM_c2180, ELIM_c2268, ELIM_c2321, ELIM_c2398, ELIM_c2437, ELIM_c2485, ELIM_c2635, ELIM_c2832, ELIM_c2847, ELIM_c3045, ELIM_c3281, ELIM_c3297, ELIM_c3331, ELIM_c3421, ELIM_c3429, ELIM_c3514, ELIM_c3623, ELI…
UP	regulation of transcription, DNA-templated	0.0240308	ELIM_c0211, ELIM_c0288, ELIM_c0534, ELIM_c0585, ELIM_c0649, ELIM_c0787, ELIM_c1099, ELIM_c1106, ELIM_c1140, ELIM_c1207, ELIM_c1570, ELIM_c1828, ELIM_c1893, ELIM_c2043, ELIM_c2149, ELIM_c2180, ELIM_c2268, ELIM_c2321, ELIM_c2398, ELIM_c2437, ELIM_c2485, ELIM_c2635, ELIM_c2832, ELIM_c2847, ELIM_c3045, ELIM_c3281, ELIM_c3297, ELIM_c3331, ELIM_c3421, ELIM_c3429, ELIM_c3514, ELIM_c3623, ELIM_c3701, ELI…
UP	regulation of nucleic acid-templated transcription	0.0240308	ELIM_c0211, ELIM_c0288, ELIM_c0534, ELIM_c0585, ELIM_c0649, ELIM_c0787, ELIM_c1099, ELIM_c1106, ELIM_c1140, ELIM_c1207, ELIM_c1570, ELIM_c1828, ELIM_c1893, ELIM_c2043, ELIM_c2149, ELIM_c2180, ELIM_c2268, ELIM_c2321, ELIM_c2398, ELIM_c2437, ELIM_c2485, ELIM_c2635, ELIM_c2832, ELIM_c2847, ELIM_c3045, ELIM_c3281, ELIM_c3297, ELIM_c3331, ELIM_c3421, ELIM_c3429, ELIM_c3514, ELIM_c3623, ELIM_c3701, ELI…
DOWN	oxidation-reduction process	0.0268013	ELIM_c0107, ELIM_c0134, ELIM_c0241, ELIM_c0251, ELIM_c0334, ELIM_c0404, ELIM_c0425, ELIM_c0426, ELIM_c0493, ELIM_c0498, ELIM_c0533, ELIM_c0592, ELIM_c0660, ELIM_c0661, ELIM_c0664, ELIM_c0709, ELIM_c1018, ELIM_c1114, ELIM_c1117, ELIM_c1118, ELIM_c1200, ELIM_c1204, ELIM_c1308, ELIM_c1430, ELIM_c1459, ELIM_c1487, ELIM_c1520, ELIM_c1628, ELIM_c1629, ELIM_c1662, ELIM_c1774, ELIM_c1862, ELIM_c1863, ELI…
DOWN	response to oxidative stress	0.0433067	ELIM_c0426, ELIM_c1353, ELIM_c1863, ELIM_c3860
DOWN	cellular aldehyde metabolic process	0.045303	ELIM_c0105, ELIM_c1122, ELIM_c1176, ELIM_c1187, ELIM_c1238
DOWN	glyceraldehyde-3-phosphate metabolic process	0.045303	ELIM_c0105, ELIM_c1122, ELIM_c1176, ELIM_c1187, ELIM_c1238
DOWN	signal transduction	0.028969	ELIM_c0085, ELIM_c0194, ELIM_c0790, ELIM_c0865, ELIM_c0980, ELIM_c1557, ELIM_c2021, ELIM_c2114, ELIM_c2466, ELIM_c2499, ELIM_c2918, ELIM_c3038, ELIM_c3167, ELIM_c3308, ELIM_c3360, ELIM_c3361, ELIM_c3372
DOWN	protein metabolic process	0.0389086	ELIM_c0054, ELIM_c0085, ELIM_c0194, ELIM_c0779, ELIM_c0865, ELIM_c0965, ELIM_c1240, ELIM_c1250, ELIM_c1288, ELIM_c1409, ELIM_c1410, ELIM_c1475, ELIM_c1484, ELIM_c1528, ELIM_c1668, ELIM_c1730, ELIM_c1760, ELIM_c1761, ELIM_c1863, ELIM_c1894, ELIM_c1897, ELIM_c2011, ELIM_c2114, ELIM_c2443, ELIM_c2466, ELIM_c2493, ELIM_c2743, ELIM_c2767, ELIM_c3026, ELIM_c3028, ELIM_c3135, ELIM_c3359, ELIM_c3361, ELI…
DOWN	intracellular signal transduction	0.0140861	ELIM_c0085, ELIM_c0194, ELIM_c0790, ELIM_c0865, ELIM_c2021, ELIM_c2114, ELIM_c2466, ELIM_c2499, ELIM_c2918, ELIM_c3038, ELIM_c3167, ELIM_c3308, ELIM_c3360, ELIM_c3361, ELIM_c3372
DOWN	protein modification process	0.0150537	ELIM_c0085, ELIM_c0194, ELIM_c0865, ELIM_c1475, ELIM_c1761, ELIM_c2114, ELIM_c2466, ELIM_c2493, ELIM_c2743, ELIM_c3361
DOWN	cellular protein metabolic process	0.00676428	ELIM_c0085, ELIM_c0194, ELIM_c0865, ELIM_c1250, ELIM_c1288, ELIM_c1409, ELIM_c1410, ELIM_c1475, ELIM_c1668, ELIM_c1730, ELIM_c1760, ELIM_c1761, ELIM_c1863, ELIM_c2114, ELIM_c2443, ELIM_c2466, ELIM_c2493, ELIM_c2743, ELIM_c3026, ELIM_c3028, ELIM_c3361, ELIM_c3488, ELIM_c3699, ELIM_c3749
DOWN	signal transduction by protein phosphorylation	0.0415366	ELIM_c0085, ELIM_c0194, ELIM_c0865, ELIM_c2114, ELIM_c2466, ELIM_c3361
DOWN	phosphorelay signal transduction system	0.0182425	ELIM_c0085, ELIM_c0194, ELIM_c0790, ELIM_c0865, ELIM_c2021, ELIM_c2114, ELIM_c2466, ELIM_c2499, ELIM_c2918, ELIM_c3038, ELIM_c3167, ELIM_c3308, ELIM_c3360, ELIM_c3361, ELIM_c3372
DOWN	cellular protein modification process	0.0150537	ELIM_c0085, ELIM_c0194, ELIM_c0865, ELIM_c1475, ELIM_c1761, ELIM_c2114, ELIM_c2466, ELIM_c2493, ELIM_c2743, ELIM_c3361
DOWN	protein phosphorylation	0.0373521	ELIM_c0085, ELIM_c0194, ELIM_c0865, ELIM_c2114, ELIM_c2466, ELIM_c2743, ELIM_c3361
DOWN	anatomical structure morphogenesis	0.0326788	ELIM_c0272, ELIM_c0776, ELIM_c1327, ELIM_c1328, ELIM_c1471, ELIM_c2617
DOWN	cell wall biogenesis	0.016302	ELIM_c0272, ELIM_c0776, ELIM_c1327, ELIM_c1328, ELIM_c1471, ELIM_c2617
DOWN	external encapsulating structure organization	0.00636069	ELIM_c0272, ELIM_c0776, ELIM_c0965, ELIM_c1327, ELIM_c1328, ELIM_c1471, ELIM_c2617, ELIM_c3950
DOWN	cellular developmental process	0.0326788	ELIM_c0272, ELIM_c0776, ELIM_c1327, ELIM_c1328, ELIM_c1471, ELIM_c2617
DOWN	regulation of anatomical structure morphogenesis	0.0235498	ELIM_c0272, ELIM_c0776, ELIM_c1327, ELIM_c1328, ELIM_c1471, ELIM_c2617
DOWN	cellular component morphogenesis	0.0235498	ELIM_c0272, ELIM_c0776, ELIM_c1327, ELIM_c1328, ELIM_c1471, ELIM_c2617
DOWN	cell wall organization	0.00636069	ELIM_c0272, ELIM_c0776, ELIM_c0965, ELIM_c1327, ELIM_c1328, ELIM_c1471, ELIM_c2617, ELIM_c3950
DOWN	peptidoglycan-based cell wall biogenesis	0.016302	ELIM_c0272, ELIM_c0776, ELIM_c1327, ELIM_c1328, ELIM_c1471, ELIM_c2617
DOWN	cell wall macromolecule metabolic process	0.0122387	ELIM_c0272, ELIM_c0776, ELIM_c1234, ELIM_c1327, ELIM_c1328, ELIM_c1471, ELIM_c2617
DOWN	cell morphogenesis	0.0235498	ELIM_c0272, ELIM_c0776, ELIM_c1327, ELIM_c1328, ELIM_c1471, ELIM_c2617
DOWN	cellular component macromolecule biosynthetic process	0.016302	ELIM_c0272, ELIM_c0776, ELIM_c1327, ELIM_c1328, ELIM_c1471, ELIM_c2617
DOWN	aminoglycan biosynthetic process	0.016302	ELIM_c0272, ELIM_c0776, ELIM_c1327, ELIM_c1328, ELIM_c1471, ELIM_c2617
DOWN	regulation of cell morphogenesis	0.0235498	ELIM_c0272, ELIM_c0776, ELIM_c1327, ELIM_c1328, ELIM_c1471, ELIM_c2617
DOWN	regulation of cell shape	0.0235498	ELIM_c0272, ELIM_c0776, ELIM_c1327, ELIM_c1328, ELIM_c1471, ELIM_c2617
DOWN	cell wall macromolecule biosynthetic process	0.016302	ELIM_c0272, ELIM_c0776, ELIM_c1327, ELIM_c1328, ELIM_c1471, ELIM_c2617
DOWN	glycosaminoglycan biosynthetic process	0.016302	ELIM_c0272, ELIM_c0776, ELIM_c1327, ELIM_c1328, ELIM_c1471, ELIM_c2617
DOWN	peptidoglycan biosynthetic process	0.016302	ELIM_c0272, ELIM_c0776, ELIM_c1327, ELIM_c1328, ELIM_c1471, ELIM_c2617
DOWN	negative regulation of metabolic process	0.045303	ELIM_c0856, ELIM_c0894, ELIM_c0923, ELIM_c1369, ELIM_c1469
DOWN	negative regulation of cellular process	0.045303	ELIM_c0856, ELIM_c0894, ELIM_c0923, ELIM_c1369, ELIM_c1469
DOWN	detoxification	0.000501488	ELIM_c0426, ELIM_c0533, ELIM_c0854, ELIM_c0856, ELIM_c0923, ELIM_c1369, ELIM_c2120, ELIM_c2607, ELIM_c3563
DOWN	response to toxic substance	0.000501488	ELIM_c0426, ELIM_c0533, ELIM_c0854, ELIM_c0856, ELIM_c0923, ELIM_c1369, ELIM_c2120, ELIM_c2607, ELIM_c3563
DOWN	response to arsenic-containing substance	0.00295055	ELIM_c0854, ELIM_c0856, ELIM_c0923, ELIM_c1369
DOWN	negative regulation of biosynthetic process	0.0214621	ELIM_c0856, ELIM_c0894, ELIM_c0923, ELIM_c1369, ELIM_c1469
DOWN	negative regulation of cellular metabolic process	0.045303	ELIM_c0856, ELIM_c0894, ELIM_c0923, ELIM_c1369, ELIM_c1469
DOWN	negative regulation of nitrogen compound metabolic process	0.0320148	ELIM_c0856, ELIM_c0894, ELIM_c0923, ELIM_c1369, ELIM_c1469
DOWN	cellular detoxification	0.0320148	ELIM_c0426, ELIM_c0533, ELIM_c2120, ELIM_c2607, ELIM_c3563
DOWN	detoxification of arsenic-containing substance	0.00295055	ELIM_c0854, ELIM_c0856, ELIM_c0923, ELIM_c1369
DOWN	negative regulation of macromolecule metabolic process	0.0320148	ELIM_c0856, ELIM_c0894, ELIM_c0923, ELIM_c1369, ELIM_c1469
DOWN	negative regulation of cellular biosynthetic process	0.0214621	ELIM_c0856, ELIM_c0894, ELIM_c0923, ELIM_c1369, ELIM_c1469
DOWN	cellular oxidant detoxification	0.0320148	ELIM_c0426, ELIM_c0533, ELIM_c2120, ELIM_c2607, ELIM_c3563
DOWN	negative regulation of macromolecule biosynthetic process	0.0214621	ELIM_c0856, ELIM_c0894, ELIM_c0923, ELIM_c1369, ELIM_c1469
DOWN	negative regulation of gene expression	0.0214621	ELIM_c0856, ELIM_c0894, ELIM_c0923, ELIM_c1369, ELIM_c1469
DOWN	negative regulation of nucleobase-containing compound metabolic process	0.0214621	ELIM_c0856, ELIM_c0894, ELIM_c0923, ELIM_c1369, ELIM_c1469
DOWN	negative regulation of RNA metabolic process	0.0134633	ELIM_c0856, ELIM_c0894, ELIM_c0923, ELIM_c1369, ELIM_c1469
DOWN	anion transmembrane transport	0.00021246	ELIM_c0854, ELIM_c0856, ELIM_c0923, ELIM_c1369, ELIM_c2657, ELIM_c3259, ELIM_c3953
DOWN	negative regulation of cellular macromolecule biosynthetic process	0.0214621	ELIM_c0856, ELIM_c0894, ELIM_c0923, ELIM_c1369, ELIM_c1469
DOWN	negative regulation of RNA biosynthetic process	0.0134633	ELIM_c0856, ELIM_c0894, ELIM_c0923, ELIM_c1369, ELIM_c1469
DOWN	negative regulation of transcription, DNA-templated	0.0134633	ELIM_c0856, ELIM_c0894, ELIM_c0923, ELIM_c1369, ELIM_c1469
DOWN	negative regulation of nucleic acid-templated transcription	0.0134633	ELIM_c0856, ELIM_c0894, ELIM_c0923, ELIM_c1369, ELIM_c1469
