# Supplementary material for: Genome-scale analysis of syngas fermenting acetogenic bacteria reveals the translational regulation for its autotrophic growth
Source: BMC Genomics. 2018 Nov 23;19:837. doi: 10.1186/s12864-018-5238-0 (PMC6260860; doi:10.1186/s12864-018-5238-0)
Supplement: Supplementary file 8 — Table S8. Ribosome profiling analysis of genes in Eubacterium limosum under heterotrophic and autotrophic growth conditions (XLSX 537 kb) [file 12864_2018_5238_MOESM8_ESM.xlsx]

## Sheet: Sheet1
Table S8. Ribosome profiling analysis of genes in Eubacterium limosum under heterotrophic and autotrophic growth conditions
Locus_Tag	RPF Heterotroph	RPF Autotroph	Log2(Fold change)	P-value	Heterotroph TE	Autotroph TE	Log2(TE fold change)	Function
ELIM_c0001	0	0	0	NA	NA	NA	NA	Hypothetical protein
ELIM_c0002	0	0	0	NA	NA	NA	NA	Phage capsid family
ELIM_c0003	0	0	0	NA	NA	NA	NA	Hypothetical protein
ELIM_c0004	80.351	107.893	0.42068	0.324789	8.38811	3.56379	-1.23493	Hypothetical protein
ELIM_c0005	587.832	837.52	0.509989	0.0928901	7.8426	6.05624	-0.372912	Phage portal protein, SPP1 Gp6-like
ELIM_c0006	833.132	1234.94	0.567267	0.113521	11.4076	6.20678	-0.878081	Gp11
ELIM_c0007	0	0	0	NA	NA	NA	NA	site-specific DNA-methyltransferase (adenine-specific) [EC:2.1.1.72]
ELIM_c0008	0	0	0	NA	NA	NA	NA	Hypothetical protein
ELIM_c0009	0	0	0	NA	NA	NA	NA	Hypothetical protein
ELIM_c0010	0	0	0	NA	NA	NA	NA	Hypothetical protein
ELIM_c0011	0	0	0	NA	NA	NA	NA	Hypothetical protein
ELIM_c0012	0	0	0	NA	NA	NA	NA	Hypothetical protein
ELIM_c0013	0	0	0	NA	NA	NA	NA	Hypothetical protein
ELIM_c0014	0	0	0	NA	NA	NA	NA	Hypothetical protein
ELIM_c0015	5.37213	5.02791	-0.0801159	0.952271	NA	NA	NA	Hypothetical protein
ELIM_c0016	254.75	169.106	-0.588303	0.103136	93.4404	82.6593	-0.176868	Hypothetical protein
ELIM_c0017	186.439	145.114	-0.35933	0.396826	232.228	11.7462	-4.30527	Hypothetical protein
ELIM_c0018	30.3493	9.15619	-1.62607	0.0417635	147.682	4.47558	-5.04428	Hypothetical protein
ELIM_c0019	26.6649	13.3066	-0.951377	0.157638	32.4384	6.5043	-2.31824	Hypothetical protein
ELIM_c0020	6.12691	15.0727	1.17326	0.175867	NA	NA	NA	Hypothetical protein
ELIM_c0021	215.57	111.696	-0.942404	0.0522865	21.9454	1.51659	-3.85502	Uncharacterized protein
ELIM_c0022	97.0317	46.7027	-1.03918	0.0283341	24.7468	1.13134	-4.45114	DNA primase
ELIM_c0023	59.0284	25.7135	-1.16808	0.0381511	19.3905	0.683839	-4.82555	Hypothetical protein
ELIM_c0024	49.562	23.0478	-1.07215	0.0742143	16.7948	1.4262	-3.55777	Hypothetical protein
ELIM_c0025	87.0124	48.4578	-0.831511	0.137548	15.7442	0.93556	-4.07284	Phage protein
ELIM_c0026	11.4218	15.3652	0.397757	0.658262	12.4805	1.9455	-2.68146	Hypothetical protein
ELIM_c0027	37.647	14.7802	-1.29224	0.0382673	31.0149	1.59859	-4.27809	Hypothetical protein
ELIM_c0028	81.9317	130.074	0.660391	0.0956708	274.329	22.2273	-3.6255	Hypothetical protein
ELIM_c0029	21.4946	8.26761	-1.27931	0.183302	34.8649	2.02062	-4.10891	Hypothetical protein
ELIM_c0030	405.404	229.86	-0.815899	0.114974	36.86	4.60566	-3.00057	Band 7 protein
ELIM_c0031	12.4381	6.50151	-0.841078	0.342265	NA	NA	NA	Hypothetical protein
ELIM_c0032	271.855	294.66	0.115802	0.784905	223.964	63.1978	-1.82532	Hypothetical protein
ELIM_c0033	57.1924	48.7613	-0.225805	0.647394	33.29	0.799452	-5.37993	HTH_XRE
ELIM_c0034	516.416	99.0626	-2.37042	3.46326e-17	19.7227	1.19094	-4.04969	LexA repressor
ELIM_c0035	886.128	172.075	-2.35775	1.37009e-18	14.7174	0.897165	-4.036	Hypothetical protein
ELIM_c0036	1195.23	403.867	-1.56297	7.69899e-10	5.97767	1.07452	-2.47589	Host cell surface-exposed lipoprotein
ELIM_c0037	1457.93	728.689	-0.99956	7.16816e-06	11.9155	1.84131	-2.69403	Hypothetical protein
ELIM_c0038	561.914	163.796	-1.77223	1.49615e-10	17.1539	1.38282	-3.63285	Tyrosine recombinase XerA
ELIM_c0039	3610.64	1652.01	-1.12756	0.000695688	2.3065	3.93832	0.771875	Hypothetical protein
ELIM_c0040	1500.78	642.822	-1.22194	3.01059e-06	1.20046	1.25166	0.0602451	hemolysin III
ELIM_c0041	304.891	223.276	-0.447744	0.0859976	2.91618	2.83962	-0.03838	Hypothetical protein
ELIM_c0042	17162.5	38393.9	1.16157	2.4674e-07	5.0143	5.91268	0.237764	Opacity-associated protein A N-terminal motif protein
ELIM_c0043	7493.98	11859.9	0.662221	0.00346731	5.24221	19.7731	1.91529	cell division transport system permease protein
ELIM_c0044	1487.12	1234.51	-0.268386	0.330706	18.8936	10.6009	-0.833707	Hypothetical protein
ELIM_c0045	802.985	1690.69	1.07323	1.85825e-06	3.551	8.18737	1.20518	5-formyltetrahydrofolate cyclo-ligase [EC:6.3.3.2]
ELIM_c0046	2111.22	6233.7	1.56156	1.33632e-12	7.68634	7.54585	-0.0266138	dihydrofolate synthase / folylpolyglutamate synthase [EC:6.3.2.12 6.3.2.17]
ELIM_c0047	470.412	591.798	0.330552	0.151066	5.34465	7.65777	0.518829	ABC-2 type transport system permease protein
ELIM_c0048	151.106	414.452	1.44961	1.05454e-05	1.61514	2.40951	0.577081	ABC-2 type transport system ATP-binding protein
ELIM_c0049	2882.44	306.085	-3.23108	7.33202e-50	18.566	4.02426	-2.20587	nucleobase:cation symporter-2, NCS2 family
ELIM_c0050	8630.47	1236.34	-2.80237	2.45287e-40	33.4789	9.80854	-1.77114	Serine/threonine transporter SstT
ELIM_c0051	19988.4	4944.01	-2.01519	3.22549e-18	8.73514	1.55123	-2.49342	NAD-specific glutamate dehydrogenase
ELIM_c0052	37294.1	6276.57	-2.57071	5.3724e-29	15.2341	2.76399	-2.46248	D-3-phosphoglycerate dehydrogenase [EC:1.1.1.95]
ELIM_c0053	24114.4	5531.9	-2.12385	1.65662e-18	11.848	2.38746	-2.31109	phosphoserine aminotransferase [EC:2.6.1.52]
ELIM_c0054	105.548	97.5005	-0.113306	0.815833	0.0224589	6.37092	8.14807	Peptidase S8 and S53 subtilisin kexin sedolisin
ELIM_c0055	1998.61	4864.45	1.28285	5.76672e-08	1.47127	6.83039	2.21491	ybbr family
ELIM_c0056	2149.91	2450.22	0.188551	0.421807	1.4599	3.74855	1.36046	diadenylate cyclase [EC:2.7.7.85]
ELIM_c0057	24.9236	86.5893	1.75649	0.00124031	0.275246	0.769874	1.4839	(CBS) domain
ELIM_c0058	1801.04	2523	0.486083	0.0277974	2.40938	3.01386	0.322948	pyruvate carboxylase [EC:6.4.1.1]
ELIM_c0059	169.493	223.894	0.399536	0.163917	3.25773	8.01237	1.29836	Uncharacterized protein
ELIM_c0060	716.067	834.567	0.220649	0.298506	3.68123	2.702	-0.446161	chorismate synthase [EC:4.2.3.5]
ELIM_c0061	1205.58	1463.13	0.279127	0.192662	4.53771	6.80726	0.585108	3-phosphoshikimate 1-carboxyvinyltransferase [EC:2.5.1.19]
ELIM_c0062	609.503	758.685	0.315404	0.180608	3.81582	8.09739	1.08547	3-dehydroquinate synthase [EC:4.2.3.4]
ELIM_c0063	5667.4	5518.68	-0.038357	0.902601	1.27216	4.22209	1.73068	Hypothetical protein
ELIM_c0064	2376.81	2422.44	0.0274265	0.911382	1.43862	2.0142	0.485519	MarR family Transcriptional regulator
ELIM_c0065	262.323	417.477	0.668314	0.0143731	1.48072	46.1833	4.963	Hypothetical protein
ELIM_c0066	131.774	30.1564	-2.09137	1.02871e-06	0.272794	0.846255	1.63328	Hypothetical protein
ELIM_c0067	11.5824	91.38	2.87617	3.86593e-10	6.0215	32.371	2.42651	Uroporphyrinogen decarboxylase/methylcobalamin:coenzyme M methyltransferase
ELIM_c0068	8.72388	94.0457	3.28902	1.60436e-12	3.17749	10.743	1.75744	Putative uncharacterized protein
ELIM_c0069	4.30841	64.1597	3.61763	6.46115e-10	1.62436	7.16041	2.14017	Uroporphyrinogen-III decarboxylase-like protein
ELIM_c0070	189.584	69.2097	-1.44068	3.34439e-05	1.68191	3.24708	0.949046	Hypothetical protein
ELIM_c0071	121.695	1362.88	3.47457	4.80951e-51	4.10628	28.4466	2.79236	Hypothetical protein
ELIM_c0072	684.167	296.343	-1.20432	3.81466e-07	12.2663	2.10122	-2.5454	Hypothetical protein
ELIM_c0073	11262.4	59061.8	2.39061	5.0857e-12	3.16055	11.0048	1.79988	[Fe] hydrogenase
ELIM_c0074	2652.97	1589.42	-0.738742	0.00453584	10.7128	1.31773	-3.02322	Hypothetical protein
ELIM_c0075	623.284	322.46	-0.948617	0.00126466	8.73083	1.85401	-2.23547	phosphoglycolate phosphatase [EC:3.1.3.18]
ELIM_c0076	853.426	197.27	-2.10749	1.37142e-17	4.12247	6.21327	0.591844	cysteine synthase B [EC:2.5.1.47]
ELIM_c0077	3083.83	7181.11	1.21922	1.17177e-09	0.205757	1.04026	2.33794	LemA protein
ELIM_c0078	5701.69	16103.3	1.49773	1.68697e-15	1.16933	2.74369	1.23043	Hypothetical protein
ELIM_c0079	783.754	1709.51	1.12412	1.12074e-07	3.22412	4.85474	0.590486	5'-nucleotidase / UDP-sugar diphosphatase [EC:3.1.3.5 3.6.1.45]
ELIM_c0080	841.342	11836.8	3.81286	5.3694e-60	2.91819	14.4577	2.3087	Hypothetical protein
ELIM_c0081	106.91	137.531	0.360383	0.26898	1.29014	6.16793	2.25726	Hypothetical protein
ELIM_c0082	52.4679	22.7663	-1.16975	0.0299702	0.215403	1.25048	2.53737	Uncharacterized protein
ELIM_c0083	1073.45	745.931	-0.524548	0.0219348	2.19227	1.97494	-0.150616	Two-component response regulator
ELIM_c0084	0	0	0	NA	NA	NA	NA	Peptidase propeptide and YpeB domain protein
ELIM_c0085	87.1318	57.3657	-0.594542	0.136851	0.191521	6.01872	4.97388	Hypothetical 1041 kDa protein in hypE 3'region
ELIM_c0086	7.01245	16.5463	1.13085	0.211361	0.929626	21.2928	4.51757	Two component transcriptional regulator, LytTR family
ELIM_c0087	130.341	158.768	0.28266	0.397858	1.89165	0.63685	-1.57062	Hypothetical protein
ELIM_c0088	413.1	348.863	-0.243191	0.386862	4.25841	4.1233	-0.0465134	glycerophosphoryl diester phosphodiesterase [EC:3.1.4.46]
ELIM_c0089	375.561	432.605	0.203495	0.407865	1.62686	1.69094	0.055733	Delta-lactam-biosynthetic de-N-acetylase
ELIM_c0090	182.281	278.754	0.610101	0.0784412	2.4714	3.76623	0.607796	Hypothetical protein
ELIM_c0091	340.036	546.685	0.683423	0.009089	0.940957	1.44626	0.620125	Asn thr-rich large protein family protein
ELIM_c0092	933.902	1240.35	0.409021	0.0824385	2.327	1.61703	-0.525122	Peptidase S8 and S53 subtilisin kexin sedolisin
ELIM_c0093	746.837	15425.2	4.36652	2.33226e-106	2.2125	8.06676	1.86631	Lysophospholipase
ELIM_c0094	103.314	76.8923	-0.421379	0.24615	13.6614	5.31055	-1.36317	Transcriptional regulatory protein
ELIM_c0095	145.584	139.264	-0.0635893	0.82664	4.6489	4.64378	-0.00159156	Putative HAMP domain-containing sensor
ELIM_c0096	134.323	110.04	-0.285328	0.420111	22.5494	47.2022	1.06576	alanine or glycine:cation symporter, AGCS family
ELIM_c0097	90.5371	70.3908	-0.358618	0.350809	9.63894	6.88145	-0.486162	glycine hydroxymethyltransferase [EC:2.1.2.1]
ELIM_c0098	122.497	322.741	1.39037	7.55225e-06	3.6483	11.0481	1.59851	D-serine dehydratase [EC:4.3.1.18]
ELIM_c0099	1104.33	5098.62	2.20591	6.55868e-23	2.7637	9.26479	1.74516	Putative uncharacterized protein
ELIM_c0100	212.101	1092.2	2.35895	9.15116e-21	1.81351	14.9391	3.04224	Two-component response regulator
ELIM_c0101	1901.75	662.526	-1.51986	6.78467e-12	13.65	5.81434	-1.23121	Mll6665 protein
ELIM_c0102	45678.1	6655.45	-2.77871	7.19462e-27	21.1901	3.92046	-2.4343	K(+)-stimulated pyrophosphate-energized sodium pump [EC:3.6.1.1]
ELIM_c0103	1222.47	78.0513	-3.95205	3.61166e-41	4.47481	1.3588	-1.71949	preprotein translocase subunit SecG
ELIM_c0104	14167.1	5565.33	-1.34785	1.0832e-10	8.9856	5.17948	-0.794808	2,3-bisphosphoglycerate-independent phosphoglycerate mutase [EC:5.4.2.12]
ELIM_c0105	18634	10836.1	-0.782045	0.00167064	13.8047	16.4915	0.256558	triosephosphate isomerase (TIM) [EC:5.3.1.1]
ELIM_c0106	26049.2	15139.6	-0.782874	0.000529527	10.031	24.2551	1.27383	phosphoglycerate kinase [EC:2.7.2.3]
ELIM_c0107	58631.2	34095.8	-0.782059	0.000201181	5.03895	8.85512	0.813389	glyceraldehyde 3-phosphate dehydrogenase [EC:1.2.1.12]
ELIM_c0108	18683.8	2570.83	-2.861	2.08349e-51	5.27223	5.58254	0.0825062	central glycolytic genes regulator
ELIM_c0109	1893.57	795.614	-1.24992	6.62404e-09	14.2837	3.59782	-1.98918	RNA polymerase sigma-54 factor
ELIM_c0110	470.84	608.974	0.370448	0.107747	10.114	10.0154	-0.0141327	shikimate kinase [EC:2.7.1.71]
ELIM_c0111	208.089	251.407	0.271632	0.333268	4.87258	4.25802	-0.194503	3-dehydroquinate dehydratase I [EC:4.2.1.10]
ELIM_c0112	9.18729	5.91649	-0.558658	0.594668	30.7615	4.66332	-2.7217	Hypothetical protein
ELIM_c0113	14.5357	6.79402	-0.99515	0.282313	28.8312	1.66047	-4.11797	Hypothetical protein
ELIM_c0114	15.0351	5.02791	-1.4115	0.12454	50.3415	0.33478	-7.23239	Hypothetical protein
ELIM_c0115	22.0116	12.1255	-0.809988	0.278765	27.4175	0.719266	-5.25243	Hypothetical protein
ELIM_c0116	27.6215	12.7216	-1.06066	0.139314	22.7556	0.974686	-4.54514	general secretion pathway protein G
ELIM_c0117	95.7837	32.2261	-1.54245	0.00153333	119.308	1.4014	-6.41167	type IV pilus assembly protein PilC
ELIM_c0118	422.806	33.1147	-3.63494	7.68737e-24	86.7376	1.14792	-6.23957	type IV pilus assembly protein PilB
ELIM_c0119	694.565	1015.75	0.547708	0.21039	12.5489	28.3402	1.17529	1,4-alpha-glucan branching enzyme [EC:2.4.1.18]
ELIM_c0120	1621.96	689.928	-1.23202	3.08172e-09	5.65955	2.228	-1.34494	Putative esterase putative signal peptide
ELIM_c0121	1173.6	513.107	-1.19204	5.46106e-08	8.41421	5.74472	-0.550591	Acyl-ACP thioesterase
ELIM_c0122	5499.81	3218.88	-0.77264	0.000200347	3.9528	4.24434	0.102664	glutamate--cysteine ligase [EC:6.3.2.2]
ELIM_c0123	880.734	873.052	-0.0126246	0.953147	0.765555	1.12941	0.560995	Uncharacterized protein
ELIM_c0124	3122.14	934.944	-1.7385	9.18017e-15	38.3744	15.3685	-1.32017	thioredoxin reductase (NADPH) [EC:1.8.1.9]
ELIM_c0125	1267.49	2671.84	1.07526	1.23052e-05	1.86117	1.11402	-0.74044	thioredoxin reductase (NADPH) [EC:1.8.1.9]
ELIM_c0126	5.55643	20.3931	1.70616	0.0330458	0.732875	2.55647	1.80252	xylulokinase [EC:2.7.1.17]
ELIM_c0127	15.7065	5.61293	-1.33705	0.14276	1.62386	NA	NA	Hypothetical protein
ELIM_c0128	474.002	61.5161	-2.92563	5.35294e-21	35.4489	17.0879	-1.05277	Hypothetical protein
ELIM_c0129	8880.72	1454.89	-2.60894	2.58896e-16	7.08095	2.1459	-1.72236	Rhs family protein
ELIM_c0130	1704.53	642.728	-1.4057	0.00109198	8.90356	1.27206	-2.80722	Zinc D-Ala-D-Ala carboxypeptidase
ELIM_c0131	349.364	72.6977	-2.24916	2.991e-07	2.79865	0.683977	-2.03271	Bacteriophage holin
ELIM_c0132	575.884	69.7837	-3.02679	2.17929e-24	3.09325	3.51741	0.185388	Hypothetical protein
ELIM_c0133	7.9217	0	-3.15732	0.0281197	NA	NA	NA	Integrase family protein
ELIM_c0134	226.875	146.654	-0.626026	0.0372621	4.77014	40.7374	3.09425	Putative anionic nitroalkane dioxygenase
ELIM_c0135	575.819	545.636	-0.0775383	0.7292	15.9265	5.41478	-1.55645	23S rRNA (pseudouridine1915-N3)-methyltransferase [EC:2.1.1.177]
ELIM_c0136	2826.22	1851.85	-0.609644	0.00433897	19.1155	7.69284	-1.31316	glutamate-5-semialdehyde dehydrogenase [EC:1.2.1.41]
ELIM_c0137	3551.68	970.365	-1.87082	1.47259e-16	8.42284	4.45257	-0.91967	Beta-phosphoglucomutase
ELIM_c0138	5749.21	2988.69	-0.943619	2.03403e-06	13.682	10.3866	-0.397564	Fe-S cluster assembly ATP-binding protein
ELIM_c0139	7414.35	3614.97	-1.03613	3.33536e-06	12.6763	4.55216	-1.47751	SufBD protein
ELIM_c0140	1077.71	471.228	-1.19175	2.77087e-05	16.82	6.48204	-1.37566	Permease of the drug/metabolite transporter (DMT) superfamily
ELIM_c0141	4719.54	10035.5	1.08823	3.40292e-06	1.17872	2.19614	0.89775	DAK2 and DegV domain protein
ELIM_c0142	1.55696	4.73541	1.16547	0.319525	0.266398	NA	NA	Hypothetical protein
ELIM_c0143	21.6315	10.0558	-1.03353	0.168963	0.317079	3.23512	3.3509	Hypothetical protein
ELIM_c0144	20.4608	9.16725	-1.07777	0.159509	0.26105	11.797	5.49795	Hypothetical protein
ELIM_c0145	7.05985	6.80507	-0.0463417	0.986492	0.192424	NA	NA	Hypothetical protein
ELIM_c0146	42.3714	19.212	-1.10153	0.0611787	0.846777	0.892725	0.0762334	signal peptidase, endoplasmic reticulum-type [EC:3.4.-.-]
ELIM_c0147	111.253	63.2932	-0.804018	0.034905	1.67021	2.30561	0.465116	Hypothetical protein
ELIM_c0148	428.297	182.782	-1.22398	3.89046e-06	2.55456	2.56921	0.00825109	Hypothetical protein
ELIM_c0149	81.4568	25.1396	-1.6574	0.000568872	0.862217	0.584729	-0.560282	Hypothetical protein
ELIM_c0150	463.702	162.952	-1.50303	9.3588e-08	1.9521	1.95715	0.00372494	ATP-dependent transcriptional regulator
ELIM_c0151	360.081	89.6028	-1.9947	2.11365e-11	7.41368	0.743612	-3.31757	Hypothetical protein
ELIM_c0152	441.721	99.3551	-2.14128	1.70835e-13	8.50308	1.4379	-2.56403	Hypothetical protein
ELIM_c0153	325.125	153.2	-1.08063	0.000105039	6.71708	5.38768	-0.318171	Hypothetical protein
ELIM_c0154	2884.01	2531.13	-0.188226	0.604936	10.147	6.24715	-0.69979	Cell wall anchor domain protein
ELIM_c0155	1.55696	0	-1.35443	0.540621	0.906262	NA	NA	Hypothetical protein
ELIM_c0156	1.55696	3.25075	0.733289	0.573396	2.60656	NA	NA	Diguanylate cyclase/phosphodiesterase with PAS/PAC sensor(S)
ELIM_c0157	334.544	360.144	0.106072	0.691105	6.0261	10.0261	0.734467	Diguanylate cyclase/phosphodiesterase with PAS/PAC sensor(S)
ELIM_c0158	30.2721	7.69365	-1.84684	0.0171655	19.7639	9.90068	-0.997266	Diguanylate cyclase/phosphodiesterase with PAS/PAC sensor(S)
ELIM_c0159	170.948	92.2686	-0.882508	0.00690106	5.80469	3.38654	-0.777407	Ammonium transporter, putative
ELIM_c0160	14.8508	26.0171	0.769318	0.234729	29.4561	20.5064	-0.522493	Peptidase M15A
ELIM_c0161	3.37546	17.1645	2.05361	0.0165616	3.34756	3.20211	-0.0640875	Hypothetical protein
ELIM_c0162	3.01299	19.8191	2.37516	0.00345711	4.24561	NA	NA	Hypothetical protein
ELIM_c0163	3.58346	24.8139	2.49364	0.00603434	NA	NA	NA	Helix-turn-helix domain protein
ELIM_c0164	1.19449	3.25075	0.953835	0.458135	NA	2.56221	NA	Hypothetical protein
ELIM_c0165	8.33158	5.61293	-0.496831	0.616106	NA	7.22307	NA	Hypothetical protein
ELIM_c0166	9.40143	8.57118	-0.120014	0.867857	NA	NA	NA	Prophage LambdaSa1, antirepressor, putative
ELIM_c0167	12.1467	11.8219	-0.0360919	0.948025	29.5535	2.8893	-3.35454	Hypothetical protein
ELIM_c0168	346.74	187.81	-0.881074	0.00126988	3.88177	2.49473	-0.63783	Diguanylate cyclase/phosphodiesterase with PAS/PAC sensor(S)
ELIM_c0169	109.126	77.1848	-0.494192	0.171245	11.4345	7.70088	-0.570297	Signal transduction response regulator
ELIM_c0170	92.8312	47.2988	-0.958081	0.0242031	11.2706	7.97453	-0.499095	Uncharacterized protein
ELIM_c0171	189.566	105.283	-0.842387	0.00729979	11.8303	5.07543	-1.22089	Putative hybrid sensor and regulator
ELIM_c0172	2288.98	7042.12	1.62088	1.36496e-14	3.76275	4.39624	0.224482	Response regulator receiver:Metal-dependent phosphohydrolase
ELIM_c0173	480.865	247.267	-0.956734	0.000300898	4.25331	1.71904	-1.30699	Response regulator receiver:Metal-dependent phosphohydrolase
ELIM_c0174	9459.55	10019.9	0.0830157	0.72808	10.896	11.0992	0.026656	Pgm1
ELIM_c0175	3086.53	4370.84	0.501785	0.0555676	4.03139	5.6291	0.481625	ornithine carbamoyltransferase [EC:2.1.3.3]
ELIM_c0176	30.8487	1.18109	-3.86811	0.000207062	27.5268	NA	NA	Hypothetical protein
ELIM_c0177	269.71	122.695	-1.12996	0.000268011	14.9959	7.87042	-0.930051	Hypothetical protein
ELIM_c0178	396.152	237.201	-0.737515	0.00513607	6.18652	2.87576	-1.10518	Hypothetical protein
ELIM_c0179	191.295	915.853	2.25337	9.8707e-16	2.73195	3.11354	0.188624	Hypothetical protein
ELIM_c0180	2267.32	5218.16	1.20219	5.84568e-09	1.64741	2.68441	0.704402	arginine deiminase [EC:3.5.3.6]
ELIM_c0181	12127.6	1740.38	-2.80011	1.92632e-38	1.27724	0.275016	-2.21544	Hypothetical protein
ELIM_c0182	1427.2	857.764	-0.733868	0.00185038	13.6368	6.69642	-1.02604	DeoR family transcriptional regulator
ELIM_c0183	1.11725	2.36217	0.667201	0.675446	5.43664	3.0398	-0.838742	Macrophage migration inhibitory factor
ELIM_c0184	10.4116	11.5294	0.134817	0.885436	14.6711	7.4184	-0.983793	Uncharacterized protein
ELIM_c0185	48.6826	76.5887	0.643106	0.112811	7.34176	2.8576	-1.36132	xylulokinase [EC:2.7.1.17]
ELIM_c0186	16.3068	20.1117	0.2867	0.661725	5.59861	4.1308	-0.438649	3-oxoacyl-[acyl-carrier protein] reductase [EC:1.1.1.100]
ELIM_c0187	24.8525	27.2092	0.125862	0.828664	7.87337	4.43332	-0.828593	deoxyribose-phosphate aldolase [EC:4.1.2.4]
ELIM_c0188	17.6022	24.5324	0.456855	0.511008	3.05037	3.70073	0.278824	4-hydroxy-tetrahydrodipicolinate synthase [EC:4.3.3.7]
ELIM_c0189	1943.76	4492.74	1.20832	4.83987e-09	6.49673	15.1924	1.22556	phosphoglycolate phosphatase [EC:3.1.3.18]
ELIM_c0190	80.7556	21.0002	-1.8938	0.000166996	7.61365	1.2049	-2.65968	Sensor histidine kinase, CHASE domain-containing
ELIM_c0191	2001.99	1863.95	-0.103018	0.59976	6.03329	4.15664	-0.537528	Hypothetical protein
ELIM_c0192	2761.29	810.731	-1.76679	1.28215e-15	7.52417	3.83304	-0.973042	3-deoxy-7-phosphoheptulonate synthase [EC:2.5.1.54]
ELIM_c0193	4507.67	1800.16	-1.32378	2.43116e-09	9.93346	3.31157	-1.58478	chorismate mutase / prephenate dehydratase [EC:5.4.99.5 4.2.1.51]
ELIM_c0194	2196.09	375.802	-2.54372	2.69997e-27	20.5403	7.30248	-1.492	Diguanylate cyclase/phosphodiesterase with PAS/PAC sensor(S)
ELIM_c0195	2012.27	11695.7	2.53849	2.61822e-08	0.145891	4.86495	5.05946	Alkaline shock protein
ELIM_c0196	711.417	1932.76	1.44062	0.001775	0.332521	3.81434	3.51992	Hypothetical protein
ELIM_c0197	1498.83	3812.1	1.34617	0.00124742	0.176892	1.9336	3.45035	Hypothetical protein
ELIM_c0198	307.698	352.009	0.193512	0.513948	6.17796	2.58396	-1.25754	Uncharacterized protein
ELIM_c0199	603.452	796.938	0.40065	0.202711	9.46229	9.24082	-0.0341682	zinc transport system permease protein
ELIM_c0200	457.246	791.474	0.790241	0.00160837	7.15714	29.9024	2.06281	zinc transport system ATP-binding protein [EC:3.6.3.-]
ELIM_c0201	584.083	827.354	0.501606	0.0726403	3.00632	7.91527	1.39664	zinc transport system substrate-binding protein
ELIM_c0202	299.493	111.21	-1.42113	2.59755e-05	3.73237	2.07531	-0.846765	Hypothetical protein
ELIM_c0203	175.904	152.3	-0.206608	0.490087	14.8812	11.013	-0.43428	Acetyltransferase, (GNAT) family
ELIM_c0204	206.461	532.219	1.36189	2.43639e-07	9.53915	28.0363	1.55536	DMT superfamily drug/metabolite efflux pump
ELIM_c0205	7.7374	455.752	5.70806	4.24321e-57	6.90421	293.245	5.40849	B12 binding domain./Pterin binding enzyme
ELIM_c0206	7.24416	329.121	5.32348	7.34667e-45	24.2554	129.705	2.41886	5-methyltetrahydrofolate--homocysteine methyltransferase [EC:2.1.1.13]
ELIM_c0207	12.432	410.727	4.93794	2.00372e-40	41.6256	323.731	2.95925	Membrane protein
ELIM_c0208	12.4381	537.551	5.32468	6.52269e-58	8.22355	211.846	4.68711	trimethylamine---corrinoid protein Co-methyltransferase [EC:2.1.1.250]
ELIM_c0209	7.86817	395.136	5.48121	7.6134e-51	4.57983	NA	NA	homoserine kinase type II [EC:2.7.1.39]
ELIM_c0210	78.486	657.128	3.0496	2.05666e-27	6.87899	7.67754	0.158446	Membrane protein
ELIM_c0211	158.623	563.938	1.82342	3.80308e-14	5.61829	3.42709	-0.713146	AraC family transcriptional regulator
ELIM_c0212	2446.55	1288.74	-0.924263	3.81757e-06	2.18946	0.622832	-1.81366	isoleucyl-tRNA synthetase [EC:6.1.1.5]
ELIM_c0213	11.8202	6.209	-0.830552	0.378168	3.65895	NA	NA	Putative IS1239, transposase
ELIM_c0214	1.04002	5.32042	1.63144	0.222074	1.68694	NA	NA	Hypothetical protein
ELIM_c0215	2.0502	7.98616	1.5588	0.131703	3.43231	NA	NA	Putative bacteriophage protein
ELIM_c0216	1.53326	7.09758	1.6765	0.139628	NA	NA	NA	Hypothetical protein
ELIM_c0217	3.37546	2.95825	-0.144573	0.915122	2.78082	NA	NA	Hypothetical protein
ELIM_c0218	61.5666	36.9726	-0.720435	0.125484	NA	NA	NA	Hypothetical protein
ELIM_c0219	0.77848	17.7495	3.39813	0.000121522	0.336229	NA	NA	Hypothetical protein
ELIM_c0220	0.77848	9.16725	2.51521	0.0125169	0.473519	NA	NA	Hypothetical protein
ELIM_c0221	3.94593	27.8274	2.54313	0.00238567	2.78012	35.8101	3.68715	Hypothetical protein
ELIM_c0222	0.285238	4.13933	1.99955	0.0795569	0.21824	NA	NA	Hypothetical protein
ELIM_c0223	5565.6	4299.32	-0.37235	0.053953	7.14936	15.1401	1.08249	Hypothetical protein
ELIM_c0224	356.949	171.534	-1.05287	8.85491e-05	2.27251	10.6145	2.22368	Membrane spanning protein
ELIM_c0225	1060.21	865.971	-0.291653	0.173088	2.65124	2.55855	-0.0513415	Hypothetical protein
ELIM_c0226	540.149	302.326	-0.835155	0.00408175	12.7933	6.79866	-0.912066	Hypothetical protein
ELIM_c0227	474.935	284.88	-0.735353	0.012202	5.30715	5.03456	-0.0760699	UPF0145 protein
ELIM_c0228	901.205	414	-1.12035	6.99615e-07	18.844	3.88121	-2.27952	Carbonic anhydrase, family 3
ELIM_c0229	33016.2	22272.1	-0.567912	0.00890908	9.59216	2.26307	-2.08358	electron transfer flavoprotein alpha subunit
ELIM_c0230	22859.3	13772.5	-0.730954	0.0013276	9.46976	2.9682	-1.67374	electron transfer flavoprotein beta subunit
ELIM_c0231	37662.8	20791.3	-0.857128	0.000203417	9.64403	0.885443	-3.44516	Uncharacterized protein
ELIM_c0232	17885.9	12462.7	-0.521166	0.0252778	9.57037	2.5213	-1.92441	3-hydroxybutyryl-CoA dehydrogenase [EC:1.1.1.157]
ELIM_c0233	20919.4	34751.5	0.732209	0.00115084	6.3159	3.40814	-0.890005	enoyl-CoA hydratase [EC:4.2.1.17]
ELIM_c0234	20808.7	30633.9	0.55792	0.0138836	3.614	5.10031	0.496987	acetyl-CoA C-acetyltransferase [EC:2.3.1.9]
ELIM_c0235	1586.67	1320.72	-0.264493	0.260806	3.32099	3.09656	-0.100946	ATP-binding cassette, subfamily F, uup
ELIM_c0236	1587.35	2720.02	0.77662	0.0307421	1.12451	1.54816	0.461267	Cna protein B-type domain protein
ELIM_c0237	153.155	290.394	0.918587	0.000888152	2.86863	5.71505	0.994403	virginiamycin A acetyltransferase [EC:2.3.1.-]
ELIM_c0238	1058.03	5610.56	2.40566	2.38376e-16	4.3792	2.83426	-0.627693	L-fuculose-phosphate aldolase [EC:4.1.2.17]
ELIM_c0239	99.0117	57.6913	-0.768949	0.0730228	4.22731	9.72671	1.20221	L-fuculose-phosphate aldolase [EC:4.1.2.17]
ELIM_c0240	602.961	779.371	0.369703	0.127204	3.55049	9.63605	1.44043	L-fuculose-phosphate aldolase [EC:4.1.2.17]
ELIM_c0241	752.187	893.357	0.247843	0.335812	4.11175	12.3074	1.58171	D-3-phosphoglycerate dehydrogenase [EC:1.1.1.95]
ELIM_c0242	892.508	1174	0.395107	0.0961018	4.4876	20.6722	2.20368	xylulokinase [EC:2.7.1.17]
ELIM_c0243	375.935	216.449	-0.793643	0.00271482	3.99176	14.3365	1.84459	Uncharacterized protein
ELIM_c0244	1009.54	1920.78	0.927318	2.42718e-05	11.1456	9.6638	-0.205813	Uncharacterized protein
ELIM_c0245	902.655	947.516	0.0699006	0.786074	4.04682	4.85862	0.263758	exodeoxyribonuclease III [EC:3.1.11.2]
ELIM_c0246	223.843	1313.74	2.54778	6.95069e-27	0.636505	3.62327	2.50905	Response regulator
ELIM_c0247	175.548	1508.66	3.09609	1.27567e-44	0.325659	3.97433	3.60928	Histidine kinase
ELIM_c0248	12.6698	33.3851	1.33079	0.082176	2.4058	21.481	3.15847	putative ABC transport system permease protein
ELIM_c0249	7.45216	7.09758	-0.0618294	0.948235	12.4759	NA	NA	putative ABC transport system ATP-binding protein
ELIM_c0250	1.89573	3.25075	0.553791	0.676981	1.25338	NA	NA	Hypothetical protein
ELIM_c0251	7411.02	2993.76	-1.30743	2.31915e-11	7.26442	11.6268	0.67854	FAD-dependent pyridine nucleotide-disulphide oxidoreductase
ELIM_c0252	530.123	256.479	-1.04459	0.000723425	5.05731	77.3799	3.93551	Transcriptional regulator
ELIM_c0253	420.132	177.114	-1.24147	4.5109e-06	4.54488	2.28573	-0.991591	MFS transporter, UMF1 family
ELIM_c0254	3986.61	11103.8	1.47758	5.76297e-12	2.54612	5.64339	1.14826	Ribosomal RNA small subunit methyltransferase F
ELIM_c0255	7246.57	16102.8	1.15183	6.88659e-07	2.75627	14.6407	2.40919	PilT protein domain protein
ELIM_c0256	3204.22	1821.48	-0.814517	0.000394847	2.31513	2.15674	-0.102238	CarD family transcriptional regulator
ELIM_c0257	30.9435	43.2037	0.468645	0.394687	3.05714	15.3047	2.32372	Multidrug export protein MepA
ELIM_c0258	3601.24	5084.43	0.497477	0.0437687	3.7692	2.90165	-0.377388	protein Tex
ELIM_c0259	2345.64	5874.07	1.32401	2.49808e-11	1.84632	3.44281	0.898934	DAK2 domain fusion protein YloV
ELIM_c0260	381.094	506.456	0.409355	0.147749	1.84686	2.71142	0.55397	DNA transformation protein and related proteins
ELIM_c0261	504.013	325.915	-0.627406	0.00889031	5.46266	8.10362	0.568964	ABC transporter permease protein
ELIM_c0262	367.966	91.9871	-1.98839	4.96508e-11	9.03474	10.862	0.265737	ABC-2 type transport system ATP-binding protein
ELIM_c0263	45.5213	7.69365	-2.41986	0.000687107	4.50594	1.36272	-1.72533	Transcriptional regulator
ELIM_c0264	108.555	36.669	-1.54021	0.000253216	4.23136	2.1039	-1.00805	Hypothetical protein
ELIM_c0265	250.117	1592.53	2.6658	8.74715e-29	3.67673	37.4276	3.34761	Dephospho-CoA kinase
ELIM_c0266	181.406	822.922	2.17536	1.69844e-13	6.60867	9.04319	0.452472	IAA acetyltransferase
ELIM_c0267	1677.88	8645.69	2.36465	2.10251e-24	1.38001	6.05338	2.13307	putative ABC transport system permease protein
ELIM_c0268	234.541	66.8365	-1.79584	5.525e-08	3.73593	2.5604	-0.5451	Uncharacterized protein
ELIM_c0269	71.6394	491.256	2.76058	6.10036e-14	1.30206	9.00741	2.79032	cation-transporting ATPase E [EC:3.6.3.-]
ELIM_c0270	350.18	182.705	-0.934821	0.00192125	1.3094	1.52207	0.217137	Diguanylate cyclase/phosphodiesterase with PAS/PAC sensor(S)
ELIM_c0271	478.656	217.437	-1.13478	0.000150014	6.31812	3.81806	-0.726657	4fe-4s ferredoxin, iron-sulfur binding
ELIM_c0272	3471.37	766.158	-2.17833	3.39327e-25	3.77913	2.87222	-0.39589	UDP-N-acetylmuramoyl-L-alanyl-D-glutamate--2,6-diaminopimelate ligase [EC:6.3.2.13]
ELIM_c0273	379.109	183.941	-1.03935	8.18234e-05	1.63905	1.29232	-0.342903	probable phosphoglycerate mutase [EC:5.4.2.12]
ELIM_c0274	828.757	477.105	-0.795362	0.0103229	0.799471	1.30393	0.705748	Fibronectin-binding protein SdrD
ELIM_c0275	419.602	419.077	-0.00180258	0.985845	0.974504	2.92768	1.58702	LPxTG motif containing protein
ELIM_c0276	828.865	76.5777	-3.41916	2.25839e-32	10.8002	8.8275	-0.290976	DNA helicase
ELIM_c0277	12.0221	7.08652	-0.687371	0.501756	3.05116	NA	NA	Hypothetical protein
ELIM_c0278	1142.08	131.515	-3.1087	9.6219e-17	2.44365	4.813	0.977899	Hypothetical protein
ELIM_c0279	10815.6	4255.51	-1.3455	8.95837e-12	5.41325	4.52831	-0.257522	glucosamine--fructose-6-phosphate aminotransferase (isomerizing) [EC:2.6.1.16]
ELIM_c0280	182.03	3573.02	4.28739	9.83311e-54	0.921508	4.82161	2.38745	Hypothetical protein
ELIM_c0281	1088.51	534.04	-1.02597	3.47542e-06	10.7319	6.46217	-0.731814	para-nitrobenzyl esterase [EC:3.1.1.-]
ELIM_c0282	955.577	2002.46	1.06654	2.03439e-05	11.9852	38.661	1.68962	ABC transporter, ATP-binding protein SP1715
ELIM_c0283	465.237	1022.52	1.13441	0.000194613	4.80535	9.11579	0.923725	ABC-2 type transport system ATP-binding protein
ELIM_c0284	347.87	664.093	0.930868	0.000273031	4.15494	7.58192	0.867737	Transcriptional regulator, GntR family
ELIM_c0285	3.58346	0	-2.19644	0.189432	NA	NA	NA	Peptidase M15A
ELIM_c0286	1.68773	5.91649	1.36365	0.213724	3.34756	2.33166	-0.521754	Hypothetical protein
ELIM_c0287	1.19449	7.08652	1.88164	0.159143	NA	NA	NA	Hypothetical protein
ELIM_c0288	80.3449	76.9034	-0.062366	0.897316	11.3214	2.06789	-2.45283	Transcriptional regulator, AraC family
ELIM_c0289	10.1501	21.5742	1.01762	0.187063	14.3025	NA	NA	UvrABC system protein A
ELIM_c0290	0.285238	0.88858	0.555266	0.660061	NA	NA	NA	ECF subfamily RNA polymerase sigma-24 factor
ELIM_c0291	0.285238	2.06967	1.25605	0.307334	NA	NA	NA	Hypothetical protein
ELIM_c0292	0.208004	0	-0.272625	0.87949	1.01216	NA	NA	Hypothetical protein
ELIM_c0293	1.8185	3.25075	0.592792	0.663291	NA	NA	NA	Predicted prophage antirepressor
ELIM_c0294	0	0	0	NA	NA	NA	NA	Hypothetical protein
ELIM_c0295	6.51921	10.6408	0.630542	0.511026	3.38923	1.34731	-1.33087	Peptidase S8 and S53 subtilisin kexin sedolisin
ELIM_c0296	5.27119	23.666	1.97571	0.00672721	8.82467	18.6533	1.07982	tonB-dependent Receptor
ELIM_c0297	3.16745	3.54326	0.124562	0.959695	7.70655	NA	NA	Cell division ATP-binding protein FtsE
ELIM_c0298	1.76496	16.5684	2.66765	0.00229166	8.58846	NA	NA	Hypothetical protein
ELIM_c0299	1.11725	0	-1.08219	0.677384	NA	NA	NA	Hypothetical protein
ELIM_c0300	1.68773	2.36217	0.323007	0.85053	8.21263	NA	NA	Hypothetical protein
ELIM_c0301	1.19449	1.18109	-0.00883632	0.961515	2.36923	1.5199	-0.640445	Hypothetical protein
ELIM_c0302	5.14042	9.4487	0.766914	0.559044	7.24339	7.44737	0.040065	Hypothetical protein
ELIM_c0303	2.95945	8.87474	1.31844	0.178411	NA	NA	NA	Hypothetical protein
ELIM_c0304	0.285238	4.13933	1.99955	0.0795569	0.955053	NA	NA	Response regulator receiver
ELIM_c0305	188.485	375.702	0.991341	0.00408674	2.65534	14.0845	2.40715	LuxR family transcriptional regulator, maltose regulon positive regulatory protein
ELIM_c0306	4.36194	13.5991	1.44505	0.0977916	1.16199	NA	NA	Recombinase Sin
ELIM_c0307	31.9896	13.9027	-1.14644	0.0813259	16.7985	5.47897	-1.61635	Hypothetical protein
ELIM_c0308	201	163.007	-0.300599	0.381383	15.289	6.56355	-1.21995	maltose O-acetyltransferase [EC:2.3.1.79]
ELIM_c0309	337.384	290.753	-0.213918	0.444006	26.6865	7.04327	-1.92179	Hypothetical protein
ELIM_c0310	570.911	668.387	0.227051	0.301393	13.1266	5.11476	-1.35976	Hypothetical protein
ELIM_c0311	96.8658	53.5188	-0.844051	0.0364343	5.2717	3.27002	-0.688968	Base excision DNA repair protein [Marinobacter nanhaiticus]
ELIM_c0312	1623.43	1051.16	-0.626574	0.125477	11.3355	9.10843	-0.315574	benzodiazapine receptor
ELIM_c0313	181.419	180.646	-0.00612618	0.965212	4.99249	2.03189	-1.29694	Uncharacterized protein
ELIM_c0314	473.955	485.964	0.0360227	0.8732	2.18468	2.29414	0.0705362	Hypothetical protein
ELIM_c0315	8064.13	30635.4	1.92548	8.60035e-24	2.10732	4.94059	1.22928	ubiquinone biosynthesis protein
ELIM_c0316	3180	40832	3.68218	2.22499e-64	1.72969	17.0431	3.30061	Hypothetical protein
ELIM_c0317	1604.18	1797.8	0.164297	0.464734	16.9526	8.95215	-0.921203	UPF0272 protein ELI_0452
ELIM_c0318	1106.72	1311.91	0.245174	0.326588	15.3216	18.8737	0.300815	1-(5-phosphoribosyl)-5-amino-4-imidazole-carboxylate (AIR) carboxylase
ELIM_c0319	916.544	1106.59	0.271573	0.261743	12.5108	12.1224	-0.0454938	Uncharacterized protein
ELIM_c0320	5874.19	998.016	-2.55606	1.67962e-36	6.34746	1.90884	-1.73348	Transcriptional regulator, ArsR family
ELIM_c0321	1208.16	500.992	-1.26827	4.85649e-09	11.8769	1.89198	-2.65019	twitching motility protein PilT
ELIM_c0322	236.323	82.2348	-1.51159	7.47615e-06	31.0133	9.39384	-1.7231	Hypothetical protein
ELIM_c0323	435.452	151.4	-1.51796	1.68674e-08	11.4365	5.43349	-1.0737	Hypothetical protein
ELIM_c0324	702.583	167.373	-2.06306	2.94574e-16	14.1174	3.67856	-1.94026	Hypothetical protein
ELIM_c0325	316.515	109.726	-1.51984	2.15881e-07	14.0069	2.04095	-2.77882	Hypothetical protein
ELIM_c0326	2093.97	998.264	-1.06799	7.07698e-07	28.494	9.20402	-1.63032	type IV pilus assembly protein PilC
ELIM_c0327	1360.83	378.545	-1.84321	6.87294e-17	17.425	11.6949	-0.575277	Transglutaminase
ELIM_c0328	388.492	399.209	0.0391585	0.876588	21.4012	10.2702	-1.05923	HAD family phosphatase
ELIM_c0329	158.374	84.2603	-0.902467	0.00977078	6.48926	3.53264	-0.877306	Transcriptional regulator
ELIM_c0330	62.9331	483.69	2.92243	2.51271e-19	0.979946	1.81188	0.886717	Uroporphyrinogen-III decarboxylase-like protein
ELIM_c0331	9.00912	28.1089	1.54014	0.0232375	0.764462	1.03955	0.443443	Hypothetical protein
ELIM_c0332	108.193	67.1179	-0.680772	0.068787	13.6961	5.14236	-1.41326	Hypothetical protein
ELIM_c0333	474.989	367.882	-0.367769	0.11766	16.472	11.5408	-0.513272	DeoR family transcriptional regulator, aga operon transcriptional repressor
ELIM_c0334	109.993	169.128	0.61615	0.0738801	3.06714	34.7377	3.50154	L-sorbose 1-phosphate reductase [EC:1.1.1.-]
ELIM_c0335	192.852	135.698	-0.503961	0.126773	4.60772	3.52123	-0.387976	PTS system, mannitol-specific IIA component [EC:2.7.1.197]
ELIM_c0336	90.8995	233.994	1.35449	3.56471e-05	2.94806	33.8409	3.52093	Flavodoxin
ELIM_c0337	602.887	1023.31	0.762303	0.0498453	5.13306	8.04156	0.647657	Uncharacterized protein
ELIM_c0338	0	1.18109	1.12505	0.460459	0	NA	NA	Peptidase M15A
ELIM_c0339	0	0	0	NA	NA	NA	NA	Hypothetical protein
ELIM_c0340	1.27172	1.77716	0.289824	0.812364	NA	NA	NA	Hypothetical protein
ELIM_c0341	0	0	0	NA	0	0	0	ECF subfamily RNA polymerase sigma-24 factor
ELIM_c0342	0	0	0	NA	NA	NA	NA	Hypothetical protein
ELIM_c0343	3.16745	39.0201	3.26349	1.86032e-06	6.28256	NA	NA	Hypothetical protein
ELIM_c0344	1.68773	2.06967	0.191694	0.888931	NA	NA	NA	Hypothetical protein
ELIM_c0345	0.570476	0	-0.651202	0.903776	1.91011	NA	NA	Anti-repressor
ELIM_c0346	0.493242	0	-0.578448	0.936406	NA	NA	NA	Hypothetical protein
ELIM_c0347	338.163	194.334	-0.796038	0.00629537	8.40304	4.97922	-0.754991	Helix-turn-helix domain protein
ELIM_c0348	3141.23	4944.08	0.654207	0.00250576	14.1091	1.96764	-2.84208	peptide/nickel transport system substrate-binding protein
ELIM_c0349	478.198	1622.38	1.76031	3.33277e-14	11.5311	2.47253	-2.22147	peptide/nickel transport system ATP-binding protein
ELIM_c0350	478.228	1393.12	1.54057	2.14064e-13	7.02857	1.11476	-2.6565	peptide/nickel transport system ATP-binding protein
ELIM_c0351	489.257	1300.47	1.40853	1.88577e-10	16.0748	6.18372	-1.37825	peptide/nickel transport system permease protein
ELIM_c0352	425.106	894.913	1.07215	7.33921e-07	14.0531	3.00813	-2.22395	peptide/nickel transport system permease protein
ELIM_c0353	612.249	1209.28	0.980792	3.62862e-06	21.1817	5.51829	-1.94053	Methyltransferase
ELIM_c0354	114.135	47.3209	-1.25261	0.00174206	1.07552	1.73682	0.691422	Transcriptional regulator, TetR family
ELIM_c0355	2.98928	3.25075	0.0915888	0.971162	4.21222	NA	NA	Uroporphyrinogen-III decarboxylase-like protein
ELIM_c0356	2.72775	3.84683	0.378737	0.74924	2.24721	NA	NA	Major facilitator superfamily protein
ELIM_c0357	0.986484	2.95825	0.994645	0.416442	0.607125	NA	NA	basic amino acid/polyamine antiporter, APA family
ELIM_c0358	359.98	137.194	-1.38522	1.47264e-06	4.74923	0.62847	-2.91778	Hypothetical protein
ELIM_c0359	13.4307	20.3931	0.568002	0.489398	2.66395	26.2431	3.3003	glycoside/pentoside/hexuronide:cation symporter, GPH family
ELIM_c0360	12.9077	14.1952	0.127733	0.871436	2.90429	6.08908	1.06804	Uroporphyrinogen decarboxylase (URO-D)
ELIM_c0361	25.8688	8.87474	-1.44412	0.0617736	4.23748	NA	NA	glycoside/pentoside/hexuronide:cation symporter, GPH family
ELIM_c0362	881.298	136.62	-2.68057	5.70338e-26	5.17627	4.34867	-0.251337	LysR family transcriptional regulator
ELIM_c0363	900.024	662.189	-0.442145	0.0422687	7.21249	3.02879	-1.25176	5-oxoprolinase (ATP-hydrolyzing)
ELIM_c0364	238.879	384.406	0.684073	0.00731899	3.52688	6.68295	0.922092	L-asparaginase [EC:3.5.1.1]
ELIM_c0365	8456.6	8668.3	0.0356679	0.905559	3.35817	2.61676	-0.359891	glycerol-3-phosphate dehydrogenase [EC:1.1.5.3]
ELIM_c0366	2.80498	1.18109	-0.802842	0.54611	1.54872	1.5199	-0.027102	Hypothetical protein
ELIM_c0367	28.8696	17.1534	-0.718436	0.261076	3.9241	6.07653	0.630885	Uroporphyrinogen-III decarboxylase-like protein
ELIM_c0368	143.748	66.8475	-1.09318	0.00264283	1.51262	4.06473	1.42611	Regulatory protein
ELIM_c0369	39.5488	70.0983	0.810154	0.0582863	10.5355	24.832	1.23694	Hexuronate transporter
ELIM_c0370	4.56995	78.9509	3.84338	5.03669e-13	NA	62.2283	NA	solute carrier family 13 (sodium-dependent dicarboxylate transporter), member 2/3/5
ELIM_c0371	27.5267	28.3903	0.0430263	0.942679	2.60465	4.28269	0.717428	glycoside/pentoside/hexuronide:cation symporter, GPH family
ELIM_c0372	0.701245	3.84683	1.51045	0.200805	0.988128	NA	NA	Hypothetical protein
ELIM_c0373	22.5171	41.6858	0.860048	0.126599	6.38029	32.8564	2.36448	Uroporphyrinogen decarboxylase (URO-D)
ELIM_c0374	64.2469	130.489	1.01096	0.0185515	21.771	7.08702	-1.61916	Hypothetical protein
ELIM_c0375	267.631	693.378	1.3701	7.31755e-07	7.07374	5.60745	-0.335127	Uroporphyrinogen-III decarboxylase-like protein
ELIM_c0376	345.687	500.115	0.531507	0.0247794	1.92766	3.74171	0.956848	Transcriptional repressor for acridine efflux pump ACRAB, multidrug efflux system repressor (TetR/AcrR family)
ELIM_c0377	317.525	331.202	0.0606553	0.810278	1.32578	2.4369	0.878207	TetR family transcriptional regulator
ELIM_c0378	610.375	296.785	-1.03779	0.00107486	6.74525	0.955086	-2.82017	polar amino acid transport system ATP-binding protein [EC:3.6.3.21]
ELIM_c0379	272.401	78.6142	-1.77992	1.32222e-05	8.35984	1.77928	-2.23218	polar amino acid transport system permease protein
ELIM_c0380	2988.62	1541.23	-0.954947	0.000125173	7.92786	1.6807	-2.23787	polar amino acid transport system substrate-binding protein
ELIM_c0381	181.834	53.8224	-1.7377	3.09182e-06	10.348	6.57714	-0.653825	Hypothetical protein
ELIM_c0382	7305.76	8715.33	0.25449	0.195933	2.80569	7.19412	1.35846	dihydroxyacetone kinase, C-terminal domain [EC:2.7.1.-]
ELIM_c0383	9926.45	28817.9	1.53752	2.41403e-15	0.808102	13.5898	4.07184	dihydroxyacetone kinase, N-terminal domain [EC:2.7.1.-]
ELIM_c0384	3514.14	3035.83	-0.211015	0.330982	5.45713	35.5217	2.70249	Uncharacterized protein
ELIM_c0385	615.724	440.365	-0.482653	0.0358757	11.9637	9.95606	-0.265013	Two component, sigma54 specific, transcriptional regulator, Fis family
ELIM_c0386	2478.66	4661.17	0.91086	2.35321e-06	1.54505	9.20177	2.57426	ribose 5-phosphate isomerase B [EC:5.3.1.6]
ELIM_c0387	3443.28	7463.8	1.1159	4.63733e-08	2.25216	7.36692	1.70975	triosephosphate isomerase (TIM) [EC:5.3.1.1]
ELIM_c0388	45.4853	200.813	2.11817	1.52246e-10	0.273161	1.49515	2.45247	Beta-galactosidase
ELIM_c0389	201.487	440.105	1.12329	9.81599e-06	1.20503	2.88115	1.25757	Membrane protein
ELIM_c0390	581.359	1603.95	1.46255	3.64178e-08	0.963407	2.77525	1.5264	Lin2189 protein
ELIM_c0391	438.31	1278.35	1.5421	1.42851e-11	1.83177	4.66504	1.34865	Ferredoxin domain containing protein
ELIM_c0392	948.099	3349.52	1.81975	3.85382e-11	0.948617	5.51037	2.53825	DNA repair exonuclease family protein
ELIM_c0393	896.279	3483.99	1.95753	8.55845e-14	0.992216	9.67822	3.28602	Uncharacterized protein
ELIM_c0394	60.4432	122.436	1.00644	0.00421799	2.32865	5.40261	1.21416	Hypothetical protein
ELIM_c0395	713.531	4646.1	2.70126	3.55302e-20	2.0608	12.3063	2.57812	PEBP family protein
ELIM_c0396	307.939	754.65	1.2904	1.6976e-08	1.47694	1.55066	0.07027	Probable prolyl aminopeptidase
ELIM_c0397	470.899	434.774	-0.114899	0.646806	0.886422	0.917412	0.0495756	Prevent-host-death family
ELIM_c0398	218.839	190.161	-0.201657	0.529499	0.377173	0.288864	-0.384833	Addiction module toxin, RelE StbE family
ELIM_c0399	1670.56	5240.97	1.64891	1.49935e-15	3.40062	3.33502	-0.0281019	exopolyphosphatase / guanosine-5'-triphosphate,3'-diphosphate pyrophosphatase [EC:3.6.1.11 3.6.1.40]
ELIM_c0400	1852.16	5635.88	1.60491	1.79108e-14	3.67736	5.85191	0.670239	polyphosphate kinase [EC:2.7.4.1]
ELIM_c0401	1966.9	4129.45	1.06964	3.37035e-06	2.74231	3.49891	0.351514	exopolyphosphatase / guanosine-5'-triphosphate,3'-diphosphate pyrophosphatase [EC:3.6.1.11 3.6.1.40]
ELIM_c0402	79.7752	23.3624	-1.72926	0.000452004	3.86238	3.80654	-0.0210108	Uncharacterized protein
ELIM_c0403	789.354	1199.26	0.602781	0.0530407	4.40128	7.86076	0.836744	Transcriptional regulator, MerR family
ELIM_c0404	846.766	91.7278	-3.19259	1.57848e-20	0.723753	0.268534	-1.43039	Hydroxylamine reductase
ELIM_c0405	786.814	804.482	0.0319972	0.907817	22.7359	31.764	0.482422	glucokinase [EC:2.7.1.2]
ELIM_c0406	1785.24	317.895	-2.48577	5.73324e-29	9.23305	6.08537	-0.601463	Hypothetical protein
ELIM_c0407	801.315	1141.14	0.509503	0.0275601	1.34635	1.90067	0.497461	Hydrolase, alpha/beta hydrolase fold family
ELIM_c0408	11050.5	4718.8	-1.22744	5.60829e-10	14.7495	3.19628	-2.2062	Uncharacterized protein
ELIM_c0409	3410.33	1183.2	-1.52642	9.38616e-10	4.71686	1.64359	-1.52097	deoxyribonuclease IV [EC:3.1.21.2]
ELIM_c0410	3591.09	823.562	-2.12312	7.14611e-13	12.657	2.53467	-2.32007	zinc transporter, ZIP family
ELIM_c0411	3179.98	1269.84	-1.32369	0.00113654	1.50843	1.01482	-0.571829	alpha-amylase [EC:3.2.1.1]
ELIM_c0412	729.085	273.141	-1.41315	7.97501e-06	8.54922	4.31009	-0.988076	cytochrome c-type biogenesis protein
ELIM_c0413	35.3291	42.5855	0.262722	0.60401	1.09296	0.760264	-0.523669	Hypothetical protein
ELIM_c0414	4.59365	1.77716	-1.01018	0.487316	0.572183	0.70037	0.29164	signal peptidase, endoplasmic reticulum-type [EC:3.4.-.-]
ELIM_c0415	46.6622	62.4267	0.412245	0.359485	2.04513	30.5144	3.89922	Hypothetical protein
ELIM_c0416	73.8739	51.4492	-0.513543	0.213953	22.2267	4.67458	-2.24938	Transcriptional response regulator LytT
ELIM_c0417	112.81	93.72	-0.264888	0.456606	5.24405	3.25419	-0.688385	Putative regulatory protein LytS
ELIM_c0418	624.674	634.273	0.0219659	0.929326	4.02934	2.59637	-0.634045	Diguanylate cyclase/phosphodiesterase with PAS/PAC sensor(S)
ELIM_c0419	399.86	154.999	-1.36156	3.55421e-06	8.30625	1.91827	-2.11439	Transcriptional regulator
ELIM_c0420	245.392	240.992	-0.0259963	0.914319	2.46777	1.47519	-0.742309	Methyltransferase cognate corrinoid protein
ELIM_c0421	3244.92	64415.3	4.31072	5.47612e-76	2.19681	7.33508	1.7394	fructose-1,6-bisphosphatase III [EC:3.1.3.11]
ELIM_c0422	3325.24	2590.49	-0.360111	0.111331	6.56433	5.47219	-0.262531	DegV family protein
ELIM_c0423	79.103	63.2711	-0.317686	0.438923	9.06983	1.39448	-2.70135	Protein YegP
ELIM_c0424	51.9097	143.37	1.44817	0.000337944	2.33197	12.7868	2.45503	Cna protein B-type domain
ELIM_c0425	4869.75	219.352	-4.46626	1.6011e-42	1.85448	0.773351	-1.26182	thioredoxin reductase (NADPH) [EC:1.8.1.9]
ELIM_c0426	2412.72	181.827	-3.72271	6.19022e-36	1.27195	0.827637	-0.619967	peroxiredoxin (alkyl hydroperoxide reductase subunit C) [EC:1.11.1.15]
ELIM_c0427	509.574	259.575	-0.970422	0.000801935	6.25647	9.35833	0.5809	Uncharacterized protein
ELIM_c0428	1391.77	339.492	-2.03227	4.99333e-20	8.97339	1.54741	-2.5358	Cyn operon transcriptional regulator
ELIM_c0429	2794.26	7647.73	1.45224	4.17393e-06	0.973186	10.5117	3.43314	Helix-turn-helix domain protein
ELIM_c0430	7744.14	9998.17	0.368516	0.0611024	6.81419	75.5288	3.47041	Hypothetical protein
ELIM_c0431	10351	7692.78	-0.428148	0.0278472	14.596	10.5035	-0.474702	accessory gene regulator B
ELIM_c0432	506.286	149.027	-1.75758	3.18079e-09	0.430351	0.693148	0.687652	AgrD protein
ELIM_c0433	496.247	250.126	-0.98555	0.0003093	7.35469	15.9635	1.11804	Uncharacterized protein
ELIM_c0434	537.757	678.718	0.335302	0.286056	12.8492	23.6971	0.883031	Sensory transduction protein LytT
ELIM_c0435	189.691	72.4383	-1.37663	6.70749e-05	19.5729	8.27477	-1.24207	Uncharacterized protein
ELIM_c0436	179.149	67.129	-1.40285	5.08237e-05	26.353	5.46881	-2.26867	oligopeptide transport system ATP-binding protein
ELIM_c0437	19.082	8.27867	-1.11391	0.160993	10.9844	2.93269	-1.90516	Dipeptide transport ATP-binding protein dppD
ELIM_c0438	46.5613	13.003	-1.76405	0.00543559	9.6661	3.61197	-1.42015	peptide/nickel transport system substrate-binding protein
ELIM_c0439	39.3821	15.9613	-1.25147	0.0450596	43.0324	12.5805	-1.77423	peptide/nickel transport system permease protein
ELIM_c0440	32.6847	13.588	-1.20731	0.10739	26.9268	3.32094	-3.01938	peptide/nickel transport system permease protein
ELIM_c0441	599.992	12.4291	-5.48391	2.84049e-31	55.8744	2.3187	-4.5908	Succinylglutamate desuccinylase/aspartoacylase
ELIM_c0442	76959.1	1139.59	-6.07626	4.04721e-177	65.8201	3.83097	-4.10275	Cd2+/Zn2+-exporting ATPase [EC:3.6.3.3 3.6.3.5]
ELIM_c0443	136.385	2163.09	3.97747	6.61968e-60	0.255376	37.236	7.18793	Hypothetical protein
ELIM_c0444	3.637	551.371	6.8963	1.23098e-54	17.6979	61.5346	1.79782	Major Facilitator
ELIM_c0445	4.13024	1000.45	7.60885	3.03091e-71	1.24268	23.8323	4.26139	trimethylamine---corrinoid protein Co-methyltransferase [EC:2.1.1.250]
ELIM_c0446	336.583	472.265	0.487406	0.0387562	2.06862	2.87998	0.47739	Transcriptional regulator (NifA family)
ELIM_c0447	457.209	424.111	-0.108166	0.650921	48.577	83.57	0.78271	putative Mg2+ transporter-C (MgtC) family protein
ELIM_c0448	328.056	220.947	-0.568118	0.0373415	66.0378	22.2199	-1.57144	Two component transcriptional regulator, winged helix family
ELIM_c0449	803.721	804.692	0.00173955	0.992655	30.9415	10.4275	-1.56914	Sensory transduction protein kinase
ELIM_c0450	464.078	427.058	-0.119666	0.611442	6.78264	5.46216	-0.312375	Protein CA_C1420
ELIM_c0451	950.439	6195.2	2.7032	5.26096e-39	0.161828	4.21443	4.70281	Hypothetical protein
ELIM_c0452	31232.1	29623.1	-0.0763041	0.699364	2.49575	2.79191	0.161777	enolase [EC:4.2.1.11]
ELIM_c0453	617.546	1634.14	1.40247	8.30393e-07	1.54196	29.4155	4.25374	Hypothetical protein
ELIM_c0454	260.184	101.414	-1.35066	1.56518e-05	11.2189	4.92655	-1.18728	phenylacetate-CoA ligase [EC:6.2.1.30]
ELIM_c0455	1043.39	222.42	-2.22483	5.8412e-20	11.9856	4.42705	-1.43689	DNA helicase II / ATP-dependent DNA helicase PcrA [EC:3.6.4.12]
ELIM_c0456	396.457	63.3043	-2.62781	9.54786e-16	6.45305	6.18867	-0.0603523	Carboxymethylenebutenolidase-related protein
ELIM_c0457	267.012	395.687	0.565704	0.020676	12.4758	14.9493	0.26095	ABC transporter ATP-binding protein
ELIM_c0458	778.328	268.223	-1.53343	7.05964e-11	14.2836	4.53068	-1.65656	Hypothetical protein
ELIM_c0459	5240.15	4356.49	-0.266386	0.309329	7.39175	7.56067	0.0325987	Hypothetical protein
ELIM_c0460	1431.8	2832.08	0.983532	8.47132e-06	7.36141	23.0455	1.64643	Aldehyde-alcohol dehydrogenase
ELIM_c0461	1164.61	606.219	-0.940796	1.14732e-05	6.61069	3.10728	-1.08915	ATP-binding cassette, subfamily B, bacterial
ELIM_c0462	1308.37	738.557	-0.82414	0.000921972	6.47388	2.95029	-1.13377	ATP-binding cassette, subfamily B, bacterial
ELIM_c0463	11.3446	8.87474	-0.322061	0.727864	11.2508	NA	NA	Hypothetical protein
ELIM_c0464	2.51974	0	-1.81547	0.325846	NA	0	NA	Hypothetical protein
ELIM_c0465	10.8513	5.91649	-0.776935	0.424884	4.46984	2.09589	-1.09266	Uroporphyrinogen decarboxylase/methylcobalamin:coenzyme M methyltransferase
ELIM_c0466	94.7033	23.666	-1.95605	5.88039e-05	4.02501	2.19131	-0.877202	Bacterial regulatory proteins, tetR family
ELIM_c0467	1229.99	4194.09	1.76888	2.16142e-14	1.37466	9.02352	2.71462	SNARE-like domain protein
ELIM_c0468	721.038	2341.03	1.69761	2.26919e-14	2.06743	23.0253	3.47731	Hypothetical protein
ELIM_c0469	915.961	3452.29	1.91304	1.66288e-22	1.25219	24.3443	4.28106	UPF0178 protein ELI_4413
ELIM_c0470	2823.69	478.877	-2.55735	8.78538e-28	22.9629	1.59615	-3.84664	Radical SAM domain protein
ELIM_c0471	1373.92	222.128	-2.6234	1.4602e-27	30.3525	5.90739	-2.36122	arsenate reductase [EC:1.20.4.1]
ELIM_c0472	2690.84	413.685	-2.69851	2.55676e-34	50.4882	6.29165	-3.00444	putative acetyltransferase [EC:2.3.1.-]
ELIM_c0473	1514.61	287.402	-2.39374	7.83705e-23	38.2037	4.23122	-3.17457	Hypothetical protein
ELIM_c0474	1816.5	223.276	-3.01861	2.60817e-38	23.1435	4.54741	-2.34749	Hypothetical protein
ELIM_c0475	2300.71	30.1454	-6.20754	2.84062e-68	102.586	4.54744	-4.49563	Multidrug ABC transporter ATP-binding protein
ELIM_c0476	2117.14	305.892	-2.787	2.57316e-24	5.9683	27.0902	2.18238	Uncharacterized protein
ELIM_c0477	3012.87	970.155	-1.63384	3.61513e-14	8.09986	2.34203	-1.79014	Arylsulfotransferase (ASST)
ELIM_c0478	2602.9	375.554	-2.78974	1.37176e-36	10.3083	2.21938	-2.21557	Putative chloride channel protein
ELIM_c0479	16.277	29.875	0.837587	0.165611	5.34691	NA	NA	sn-glycerol 3-phosphate transport system ATP-binding protein [EC:3.6.3.20]
ELIM_c0480	21.2866	18.6381	-0.182526	0.812939	14.7975	NA	NA	protein-tyrosine phosphatase [EC:3.1.3.48]
ELIM_c0481	10.9821	15.0727	0.423731	0.617703	4.94206	NA	NA	Putative transcriptional regulator, TetR family
ELIM_c0482	12.8778	11.248	-0.180238	0.87109	4.07974	4.82487	0.242013	multiple sugar transport system permease protein
ELIM_c0483	31.5438	42.5965	0.421832	0.396319	2.8976	54.8159	4.24166	multiple sugar transport system substrate-binding protein
ELIM_c0484	21.4648	24.262	0.169305	0.774246	2.47747	11.8594	2.25908	3',5'-cyclic-nucleotide phosphodiesterase
ELIM_c0485	280.382	236.549	-0.244306	0.367692	2.2579	8.13295	1.8488	Transcriptional regulator gntR family
ELIM_c0486	124.036	175.403	0.496529	0.108056	31.4799	27.6502	-0.187142	Sensory transduction protein kinase
ELIM_c0487	82.0036	119.5	0.537786	0.123835	10.2598	51.26	2.32083	Uncharacterized protein
ELIM_c0488	89.0635	107.071	0.262963	0.443726	13.1384	37.9294	1.52953	Uncharacterized protein
ELIM_c0489	117.291	109.4	-0.0996076	0.753081	12.6124	22.47	0.833155	Uncharacterized protein
ELIM_c0490	140.182	169.779	0.27457	0.363011	8.85289	12.3477	0.480026	ABC-2 type transport system ATP-binding protein
ELIM_c0491	114.938	183.974	0.673965	0.0339738	16.9554	29.9757	0.822047	Uncharacterized transcriptional regulatory protein YcbL
ELIM_c0492	316.039	404.888	0.356421	0.143196	10.5779	20.5725	0.959665	GTP-binding protein
ELIM_c0493	1943.51	1993.43	0.0365663	0.879126	2.15595	8.27062	1.93967	aspartate ammonia-lyase [EC:4.3.1.1]
ELIM_c0494	15.0053	44.037	1.49256	0.0162093	1.44799	9.04489	2.64305	Uncharacterized protein
ELIM_c0495	2.59698	5.62399	0.880914	0.429525	1.28776	2.74902	1.09406	Hypothetical protein
ELIM_c0496	20.2589	47.3098	1.18425	0.0301784	1.10485	12.1763	3.46215	Uroporphyrinogen-III decarboxylase-like protein
ELIM_c0497	408.449	155.551	-1.38705	2.17677e-07	1.80768	3.87225	1.09903	Transcriptional regulator
ELIM_c0498	2791.11	2582.79	-0.111869	0.732015	3.9024	11.5898	1.57042	D-lactate dehydrogenase [EC:1.1.1.28]
ELIM_c0499	560.832	781.115	0.477243	0.0332049	2.55426	2.14129	-0.254425	ATP-dependent DNA helicase RecQ [EC:3.6.4.12]
ELIM_c0500	600.921	429.194	-0.484587	0.0555177	3.85894	3.30078	-0.225397	Metal dependent phosphohydrolase
ELIM_c0501	71.6631	567.994	2.96912	6.6808e-22	0.418111	4.14818	3.31052	Hypothetical protein
ELIM_c0502	198.249	186.303	-0.0891962	0.747126	19.1257	3.42093	-2.48305	serpin B
ELIM_c0503	191.129	68.3101	-1.47094	1.36209e-05	2.69593	1.48529	-0.860041	Transcriptional regulator, AsnC family
ELIM_c0504	41.6702	10.9444	-1.83689	0.00537955	1.56379	3.04013	0.959083	Uncharacterized protein
ELIM_c0505	3559.07	3926.45	0.141689	0.542898	5.35403	3.76025	-0.509797	D-3-phosphoglycerate dehydrogenase [EC:1.1.1.95]
ELIM_c0506	1120.76	348.681	-1.68165	9.55709e-14	33.2518	0.8878	-5.22705	oligopeptide transport system ATP-binding protein
ELIM_c0507	2223.41	757.371	-1.55245	2.97737e-14	80.4534	1.99094	-5.33663	oligopeptide transport system ATP-binding protein
ELIM_c0508	5894.32	848.404	-2.79505	8.43577e-44	84.7857	3.02977	-4.80654	peptide/nickel transport system substrate-binding protein
ELIM_c0509	2154.99	896.635	-1.26415	4.56628e-10	43.869	1.79571	-4.61057	peptide/nickel transport system permease protein
ELIM_c0510	1759.94	1298.16	-0.438765	0.0321838	50.8395	4.2129	-3.59306	peptide/nickel transport system permease protein
ELIM_c0511	1310.01	375.846	-1.79863	1.08436e-15	155.228	3.162	-5.61741	iron complex transport system ATP-binding protein [EC:3.6.3.34]
ELIM_c0512	1946.88	973.169	-0.999664	3.13197e-06	104.582	4.00887	-4.7053	iron complex transport system permease protein
ELIM_c0513	2603.84	1011.37	-1.36346	1.70628e-11	88.0882	1.99145	-5.46706	iron complex transport system substrate-binding protein
ELIM_c0514	1281.64	565.659	-1.17857	2.66425e-07	153.561	4.5658	-5.0718	formylmethanofuran dehydrogenase subunit E [EC:1.2.99.5]
ELIM_c0515	855.098	1519.76	0.828945	4.66445e-05	13.5004	3.34438	-2.01319	Uncharacterized protein
ELIM_c0516	909.716	1092.86	0.264351	0.221303	13.8875	2.20445	-2.6553	Uncharacterized protein
ELIM_c0517	386.121	536.21	0.472702	0.0514749	6.04201	2.33373	-1.37239	Helix-turn-helix domain protein
ELIM_c0518	438.886	898.501	1.032	5.27264e-06	10.3492	27.868	1.42908	uroporphyrinogen decarboxylase [EC:4.1.1.37]
ELIM_c0519	34.9192	78.0734	1.13844	0.00699797	4.73405	9.21906	0.961544	Cobalamin biosynthesis CobW
ELIM_c0520	359.878	205.482	-0.805494	0.00525693	5.92077	2.51735	-1.23388	O-acetylhomoserine/O-acetylserine sulfhydrylase
ELIM_c0521	1396.44	753.877	-0.888467	0.000874964	13.7188	8.38678	-0.70997	PAS/PAC sensor hybrid histidine kinase
ELIM_c0522	376.471	1676.15	2.15158	0.0482455	2.27424	3.87885	0.770244	Coenzyme PQQ synthesis protein E
ELIM_c0523	210.383	1575.12	2.89844	0.0080573	1.25398	5.36142	2.0961	Transcriptional regulator, TetR family
ELIM_c0524	37.0528	17.7384	-1.022	0.0852782	10.1218	5.3517	-0.919396	ABC-2 type transport system permease protein
ELIM_c0525	55.2018	28.3903	-0.935276	0.0607065	8.79754	13.8773	0.657553	ABC-2 type transport system ATP-binding protein
ELIM_c0526	633.629	488.182	-0.375543	0.110624	7.74313	11.9917	0.631046	DNA-binding domain-containing protein, AraC-type
ELIM_c0527	527.54	554.842	0.0726625	0.830936	10.9917	11.3296	0.0436937	Peptidase U61, LD-carboxypeptidase A
ELIM_c0528	639.359	571.095	-0.162625	0.60202	3.04875	3.56896	0.227284	Cu2+-exporting ATPase [EC:3.6.3.4]
ELIM_c0529	4.93242	8.27867	0.645297	0.509387	NA	NA	NA	putative ABC transport system ATP-binding protein
ELIM_c0530	16.0453	24.262	0.5676	0.37518	17.9079	6.7395	-1.40989	putative ABC transport system permease protein
ELIM_c0531	461.853	1322.14	1.51534	1.5747e-09	4.97542	11.6828	1.23149	Sensor histidine kinase
ELIM_c0532	136.022	351.695	1.36401	1.58377e-06	1.58978	4.82618	1.60205	Vancomycin response regulator VanR
ELIM_c0533	46.8106	53.5299	0.189718	0.664402	2.58416	NA	NA	4-carboxymuconolactone decarboxylase [EC:4.1.1.44]
ELIM_c0534	49.5208	15.6798	-1.59877	0.00785196	10.3987	0.851594	-3.6101	DNA-binding transcriptional activator of copper-responsive regulon genes
ELIM_c0535	130.703	1059.19	3.00896	9.39135e-26	0.417951	7.25481	4.11753	Hypothetical protein
ELIM_c0536	791.175	229.485	-1.78115	2.05635e-13	10.3791	5.67686	-0.870516	branched-chain amino acid:cation transporter, LIVCS family
ELIM_c0537	55.9505	38.7276	-0.519566	0.270171	14.2695	NA	NA	NADPH-dependent 7-cyano-7-deazaguanine reductase
ELIM_c0538	37.9621	15.0837	-1.27647	0.0389593	10.1128	2.18146	-2.21282	ABC-2 type transport system ATP-binding protein
ELIM_c0539	18.357	6.209	-1.42499	0.0912142	6.51075	2.66338	-1.28957	ABC-2 type transport system permease protein
ELIM_c0540	404.288	342.991	-0.236577	0.351987	5.72448	3.93586	-0.540466	penicillin-binding protein
ELIM_c0541	221.894	2835.35	3.66961	3.09686e-42	1.60707	30.7086	4.25614	Hypothetical protein
ELIM_c0542	90.2755	871.921	3.25755	2.89416e-39	1.46093	13.7312	3.2325	Transcriptional regulator
ELIM_c0543	86.7509	876.441	3.32182	1.95112e-26	0.428626	5.19651	3.59975	Transcriptional regulator
ELIM_c0544	286.403	383.854	0.421237	0.0836112	10.9946	9.09931	-0.272961	Hypothetical protein
ELIM_c0545	799.32	572.249	-0.481414	0.0302298	13.55	5.49551	-1.30197	Accessory gene regulator C
ELIM_c0546	123.995	186.618	0.585927	0.0510643	7.66741	15.2032	0.987568	GCN5-related N-acetyltransferase
ELIM_c0547	204.095	60.3239	-1.74177	3.4106e-06	11.8533	9.82884	-0.270197	triosephosphate isomerase (TIM) [EC:5.3.1.1]
ELIM_c0548	197.927	50.8642	-1.93943	2.42827e-07	42.3914	4.04959	-3.38792	Secondary thiamine-phosphate synthase enzyme
ELIM_c0549	246.567	65.6443	-1.89327	1.53393e-07	30.7017	17.2467	-0.831995	fructose-bisphosphate aldolase, class II [EC:4.1.2.13]
ELIM_c0550	132.676	42.2819	-1.6269	0.000156887	22.9158	27.2055	0.247556	ribulose-phosphate 3-epimerase [EC:5.1.3.1]
ELIM_c0551	421.372	108.511	-1.94743	6.62017e-10	26.4186	14.1078	-0.905068	Ribulokinase
ELIM_c0552	464.124	371.966	-0.31857	0.229644	7.02701	4.66017	-0.592529	Putative deoxyribonucleoside regulator
ELIM_c0553	8.23064	7.39009	-0.137745	0.86685	10.2521	NA	NA	Hypothetical protein
ELIM_c0554	17.733	4.13933	-1.86593	0.0423325	NA	NA	NA	Hypothetical protein
ELIM_c0555	10.3879	0.88858	-2.59213	0.0406343	20.6041	NA	NA	Hypothetical protein
ELIM_c0556	70.2729	19.5156	-1.79663	0.000646202	4.92542	1.72833	-1.51087	Hypothetical protein
ELIM_c0557	12.5153	3.25075	-1.66881	0.0979479	10.1501	NA	NA	Hypothetical protein
ELIM_c0558	141.507	32.215	-2.10112	9.19392e-06	7.12235	1.27838	-2.47804	Hypothetical protein
ELIM_c0559	7.01245	0.88858	-2.08494	0.120686	NA	NA	NA	Helix-turn-helix domain protein
ELIM_c0560	315.153	63.8672	-2.28506	1.23543e-11	13.2463	3.72543	-1.83011	Putative prophage LambdaCh01, repressor protein
ELIM_c0561	589.44	826.863	0.487602	0.0227913	3.53121	3.85982	0.128371	Uncharacterized RNA methyltransferase CTC_01941
ELIM_c0562	688.609	4296.61	2.63968	5.65261e-36	0.706883	3.40574	2.26842	Acetyltransferase, (GNAT) family
ELIM_c0563	298.728	116.453	-1.35157	0.000303879	3.36565	0.461361	-2.86691	putative ABC transport system ATP-binding protein
ELIM_c0564	289.666	80.9985	-1.82569	1.17853e-07	3.55779	0.36552	-3.28296	putative ABC transport system permease protein
ELIM_c0565	1112.45	412.079	-1.43055	2.05608e-06	6.45528	0.909068	-2.82802	putative ABC transport system substrate-binding protein
ELIM_c0566	395.606	612.373	0.629058	0.00857184	16.3975	10.2098	-0.683514	N-acetylglucosamine-6-phosphate deacetylase [EC:3.5.1.25]
ELIM_c0567	3928.61	3396.52	-0.209904	0.379537	2.78882	1.95518	-0.512356	thioredoxin 1
ELIM_c0568	7296.12	4708.57	-0.631733	0.00500845	5.42093	2.05587	-1.39879	NADPH-dependent FMN reductase
ELIM_c0569	9358.32	4394.04	-1.09053	8.15623e-07	3.16725	2.1893	-0.53276	exonuclease SbcC
ELIM_c0570	1036.71	494.883	-1.06533	3.09159e-05	7.36604	8.8225	0.260298	exonuclease SbcD
ELIM_c0571	6131.81	1226.17	-2.32121	1.38867e-30	11.1619	1.55687	-2.84186	Hypothetical protein
ELIM_c0572	27350.1	11646	-1.23164	4.40128e-07	12.618	9.3424	-0.433613	Rubredoxin-type Fe(Cys)4 protein
ELIM_c0573	292.684	20.6967	-3.75872	6.79826e-19	24.3764	3.66586	-2.73326	Uncharacterized protein
ELIM_c0574	9.99561	36.095	1.7543	0.00490678	8.23472	9.28987	0.17394	trimethylamine---corrinoid protein Co-methyltransferase [EC:2.1.1.250]
ELIM_c0575	2.18097	4.43184	0.771974	0.542166	2.38312	3.49313	0.55167	Major Facilitator
ELIM_c0576	33.8555	1211.56	5.12052	1.08184e-75	5.23998	7.08155	0.434504	betaine/carnitine transporter, BCCT family
ELIM_c0577	2077.18	10910.6	2.39247	7.99266e-32	3.57237	0.833682	-2.09931	betaine/carnitine transporter, BCCT family
ELIM_c0578	78.2358	95.2157	0.28012	0.445968	7.18673	3.46846	-1.05104	High-affinity choline uptake protein BetT
ELIM_c0579	53.5738	92.8646	0.782374	0.043831	5.55933	5.84979	0.0734735	Sugar phosphate permease
ELIM_c0580	15.4572	88.1513	2.43753	3.8596e-06	1.43946	7.80682	2.43921	trimethylamine---corrinoid protein Co-methyltransferase [EC:2.1.1.250]
ELIM_c0581	106.41	60.6275	-0.801487	0.0348136	1.12547	4.45043	1.98342	Transcriptional regulator, TetR family
ELIM_c0582	200.685	112.684	-0.82708	0.0075884	3.17945	3.89548	0.293023	TetR family transcriptional regulator protein
ELIM_c0583	10.7504	31.9336	1.48685	0.0171422	0.37359	2.58486	2.79055	trimethylamine---corrinoid protein Co-methyltransferase [EC:2.1.1.250]
ELIM_c0584	2.72775	10.6519	1.64419	0.0966491	4.56661	0.84806	-2.42889	Filamentation induced by cAMP protein fic
ELIM_c0585	973.662	1320.85	0.439587	0.0995649	10.5101	3.89611	-1.43167	Putative sigma54 specific transcriptional regulator with PAS/PAC sensor
ELIM_c0586	13154.9	20878.3	0.666359	0.00718933	7.7613	17.8233	1.1994	Ferridoxin
ELIM_c0587	2737.6	1743.79	-0.650389	0.00152908	3.14411	5.46907	0.798643	PSP1 domain protein
ELIM_c0588	597.396	406.417	-0.554597	0.0290357	1.28869	2.17582	0.755652	DNA polymerase III subunit delta' [EC:2.7.7.7]
ELIM_c0589	119.716	120.107	0.00466102	0.970672	1.64855	2.47094	0.58386	Hypothetical protein
ELIM_c0590	388.106	750.296	0.949219	2.76095e-05	3.32424	8.67444	1.38375	dTMP kinase [EC:2.7.4.9]
ELIM_c0591	358.273	1048.42	1.54643	2.78572e-12	2.43383	11.1463	2.19526	Arginine/lysine decarboxylase
ELIM_c0592	925.721	205.256	-2.1677	1.1125e-18	3.59262	3.47452	-0.0482239	thioredoxin 1
ELIM_c0593	45.129	2.06967	-3.90952	1.92262e-05	4.84275	NA	NA	Helix-turn-helix domain protein
ELIM_c0594	2274.02	284.555	-2.99404	8.49713e-35	7.31888	1.61458	-2.18046	Helix-turn-helix domain protein
ELIM_c0595	2513.74	908.794	-1.4668	9.31231e-13	3.31874	2.57491	-0.366116	Putative capsular polysaccharide biosynthesis protein WcbQ
ELIM_c0596	1647.69	1156.72	-0.510028	0.0153102	6.57912	6.41383	-0.0367089	methionyl-tRNA synthetase [EC:6.1.1.10]
ELIM_c0597	1812.37	1787.79	-0.0196865	0.92826	11.7988	9.70557	-0.281751	16S rRNA (cytidine1402-2'-O)-methyltransferase [EC:2.1.1.198]
ELIM_c0598	2982.7	1905.5	-0.646175	0.00134622	5.0492	2.47228	-1.03021	Uncharacterized protein
ELIM_c0599	6901.7	5636.91	-0.292001	0.119869	7.1416	1.29185	-2.46681	replicative DNA helicase [EC:3.6.4.12]
ELIM_c0600	2645.04	3266.96	0.304557	0.129934	5.58514	2.52344	-1.1462	large subunit ribosomal protein L9
ELIM_c0601	6509.7	9439.1	0.53599	0.00441525	2.92589	2.22714	-0.393685	Phosphoesterase, RecJ-like protein
ELIM_c0602	3362.47	4243.88	0.335775	0.124707	3.84749	3.47462	-0.147062	Membrane protein
ELIM_c0603	8115.08	3046.06	-1.41336	2.00001e-10	2.1088	1.10722	-0.929482	molecular chaperone Hsp33
ELIM_c0604	4991.52	1022.11	-2.28681	1.44366e-29	25.4687	7.28654	-1.80542	5'-phosphate synthase pdxT subunit [EC:4.3.3.6]
ELIM_c0605	2652.85	338.366	-2.96717	3.21332e-39	9.81979	2.72663	-1.84857	pyridoxal 5'-phosphate synthase pdxS subunit [EC:4.3.3.6]
ELIM_c0606	1241.77	1349.88	0.12033	0.664577	3.83032	3.27199	-0.227299	Transcriptional regulator
ELIM_c0607	283.491	142.526	-0.987076	0.000535085	7.11033	1.41151	-2.33268	acylphosphatase [EC:3.6.1.7]
ELIM_c0608	9245.82	2015	-2.19746	1.44201e-28	7.01874	2.03582	-1.7856	small subunit ribosomal protein S18
ELIM_c0609	25297.9	3120.49	-3.01877	6.62669e-46	14.977	2.80667	-2.41582	single-strand DNA-binding protein
ELIM_c0610	12806.2	1120.87	-3.51298	2.43991e-71	28.186	4.20647	-2.7443	small subunit ribosomal protein S6
ELIM_c0611	112.846	421.478	1.89179	1.55766e-12	1.09036	7.00306	2.68317	Hypothetical protein
ELIM_c0612	716.208	2709.21	1.91794	1.42042e-15	2.73863	5.79286	1.08082	small conductance mechanosensitive channel
ELIM_c0613	942.185	4638.21	2.29827	5.10297e-30	2.87762	11.7343	2.02779	Colicin V production protein
ELIM_c0614	2749.35	7458.67	1.4395	2.07824e-13	0.947601	1.72738	0.866232	Hypothetical protein
ELIM_c0615	1729.65	3459.21	0.999543	4.70995e-05	0.867257	1.54322	0.831409	chromosome partitioning protein, ParB family
ELIM_c0616	1802.15	1071.78	-0.749158	0.00534151	3.73004	2.43023	-0.618097	chromosome partitioning protein
ELIM_c0617	1352.1	928.172	-0.542252	0.0208784	4.53361	2.02241	-1.16458	chromosome partitioning protein, ParB family
ELIM_c0618	461.885	573.756	0.312297	0.169999	4.32327	3.91373	-0.143579	16S rRNA (guanine527-N7)-methyltransferase [EC:2.1.1.170]
ELIM_c0619	1203.05	1604.19	0.414842	0.0472369	3.73535	6.52306	0.804306	tRNA uridine 5-carboxymethylaminomethyl modification enzyme
ELIM_c0620	970.363	1297.53	0.418794	0.0550722	1.83186	6.40042	1.80486	tRNA modification GTPase [EC:3.6.-.-]
ELIM_c0621	9918.93	1254.85	-2.98166	1.17304e-52	12.6027	0.844252	-3.89991	spoIIIJ-associated protein
ELIM_c0622	9219.58	819.71	-3.48991	7.20167e-68	6.40254	0.350876	-4.18961	YidC/Oxa1 family membrane protein insertase
ELIM_c0623	6462.36	173.918	-5.20753	4.9701e-106	12.2429	0.284262	-5.42858	ribonuclease P protein component [EC:3.1.26.5]
ELIM_c0624	1545.38	849.585	-0.862368	3.62998e-05	2.77004	1.09748	-1.33572	chromosomal replication initiator protein
ELIM_c0625	1262.38	646.194	-0.96502	7.20834e-06	2.38935	1.42939	-0.741219	DNA polymerase III subunit beta [EC:2.7.7.7]
ELIM_c0626	552.845	114.753	-2.25843	1.65951e-16	4.15036	3.08566	-0.427657	ribosome-associated protein
ELIM_c0627	944.872	173.008	-2.44249	3.69971e-23	2.15085	0.571938	-1.91098	DNA replication and repair protein RecF
ELIM_c0628	2349.08	917.277	-1.35571	6.85188e-11	5.90954	2.08529	-1.5028	DNA gyrase subunit B [EC:5.99.1.3]
ELIM_c0629	3352.33	1439.95	-1.21857	5.69003e-10	3.85607	0.752001	-2.35832	DNA gyrase subunit A [EC:5.99.1.3]
ELIM_c0630	160.085	116.801	-0.45147	0.151313	3.90198	1.27444	-1.61435	PTS system, galactitol-specific IIA component [EC:2.7.1.200]
ELIM_c0631	4027.5	2447.78	-0.718176	0.000563823	5.30888	4.81582	-0.140626	ribulose-phosphate 3-epimerase [EC:5.1.3.1]
ELIM_c0632	1048.22	588.255	-0.832356	0.000150505	1.18395	0.962676	-0.29849	PTS system, galactitol-specific IIB component [EC:2.7.1.200]
ELIM_c0633	762.261	48.7834	-3.93844	4.68174e-35	15.1299	1.49252	-3.34158	Diguanylate cyclase/phosphodiesterase with PAS/PAC sensor(S)
ELIM_c0634	239.426	77.1738	-1.62084	5.55852e-07	32.544	13.6692	-1.25146	Hypothetical protein
ELIM_c0635	96.9194	90.4914	-0.0979582	0.785891	8.49461	7.15939	-0.246712	chromate transporter
ELIM_c0636	144.485	103.494	-0.477442	0.14998	7.91995	2.24258	-1.82033	chromate transporter
ELIM_c0637	324.037	474.501	0.548843	0.060172	28.7318	8.15037	-1.81771	Hypothetical protein
ELIM_c0638	281.4	475.974	0.756173	0.00761612	31.5221	11.4161	-1.4653	iron complex transport system substrate-binding protein
ELIM_c0639	108.24	828.932	2.92549	4.75605e-34	16.7032	17.0535	0.029936	iron complex transport system ATP-binding protein [EC:3.6.3.34]
ELIM_c0640	176.189	167.754	-0.0703716	0.868341	16.8506	4.57123	-1.88214	iron complex transport system permease protein
ELIM_c0641	391.101	701.204	0.840664	0.00936349	14.802	3.26454	-2.18084	Sarcosine oxidase alpha subunit
ELIM_c0642	557.057	641.051	0.202276	0.459059	12.7871	1.64097	-2.96208	glycerol-3-phosphate dehydrogenase [EC:1.1.5.3]
ELIM_c0643	409.191	416.787	0.026471	0.907915	5.69145	3.40029	-0.743138	Hypothetical protein
ELIM_c0644	218.044	16631.4	6.24663	5.10967e-06	0.176857	265.899	10.5541	Radical SAM domain protein
ELIM_c0645	1855.93	4577.52	1.30196	3.62597e-09	0.797539	2.42538	1.60458	NagD protein
ELIM_c0646	754.303	2101.11	1.47671	1.96312e-12	0.476801	3.98542	3.06327	Hypothetical protein
ELIM_c0647	436.361	605.094	0.470716	0.0375102	7.37388	13.0532	0.823911	5-methylthioribose kinase [EC:2.7.1.100]
ELIM_c0648	29.3452	71.2683	1.25189	0.00504957	9.13808	56.173	2.61991	Sulfurtransferase TusA homolog
ELIM_c0649	1441.92	8310.27	2.52607	8.58286e-37	1.84452	3.61956	0.972571	Transcriptional regulator, LysR family
ELIM_c0650	28252	28597.1	0.0175154	0.924961	32.9825	7.51238	-2.13436	Uncharacterized protein
ELIM_c0651	11949.8	8239.64	-0.536279	0.0216438	46.8436	9.38993	-2.31866	SirA family protein
ELIM_c0652	48201.7	95276.8	0.983026	4.22901e-06	117.03	17.4673	-2.74415	Uncharacterized protein
ELIM_c0653	53367.3	55790.3	0.0640575	0.730701	27.7769	2.56791	-3.43522	thioredoxin reductase (NADPH) [EC:1.8.1.9]
ELIM_c0654	105.365	154.099	0.544168	0.117052	19.1885	29.8981	0.639812	deoxyribose-phosphate aldolase [EC:4.1.2.4]
ELIM_c0655	58.5597	222.917	1.91055	4.22223e-08	2.15812	12.2976	2.51053	Ribulokinase
ELIM_c0656	30.3791	109.703	1.81882	3.52449e-06	2.19243	12.5316	2.51497	L-iditol 2-dehydrogenase [EC:1.1.1.14]
ELIM_c0657	305.723	339.884	0.152344	0.573114	4.80228	3.54711	-0.437077	Transcriptional regulator, RpiR family
ELIM_c0658	22.5408	68.3322	1.55836	0.0010105	1.18673	14.909	3.65112	xylulokinase [EC:2.7.1.17]
ELIM_c0659	4.053	16.2759	1.77355	0.0504432	1.2546	20.9448	4.06129	Protein with conserved CXXC pairs
ELIM_c0660	9.29436	20.9892	1.09494	0.134541	0.454881	NA	NA	Sarcosine oxidase alpha subunit
ELIM_c0661	9.42513	15.9613	0.702179	0.386135	0.684806	NA	NA	glycerol-3-phosphate dehydrogenase [EC:1.1.5.3]
ELIM_c0662	19.5041	14.1952	-0.432301	0.541163	4.95006	9.13362	0.883739	deoxyribose-phosphate aldolase [EC:4.1.2.4]
ELIM_c0663	19.2426	22.1813	0.195571	0.757252	1.43497	5.8277	2.02191	Xylose isomerase domain protein TIM barrel
ELIM_c0664	20.5143	23.3514	0.178707	0.810737	0.339524	15.025	5.46771	L-iditol 2-dehydrogenase [EC:1.1.1.14]
ELIM_c0665	26.4332	18.9416	-0.460139	0.535058	2.41115	8.12509	1.75266	L-iditol 2-dehydrogenase [EC:1.1.1.14]
ELIM_c0666	464.304	336.285	-0.464203	0.060551	4.07669	7.91224	0.956688	DNA-binding transcriptional regulator HexR
ELIM_c0667	54.1381	22.4738	-1.232	0.0191288	4.5234	10.9853	1.28009	Hypothetical protein
ELIM_c0668	388.042	126.857	-1.6054	9.52207e-09	5.89221	3.94429	-0.579044	Hypothetical protein
ELIM_c0669	105.424	7.69365	-3.61371	5.44956e-09	16.1322	4.95034	-1.70435	Hypothetical protein
ELIM_c0670	255.252	52.9559	-2.24771	8.42404e-10	9.89867	68.147	2.78334	Hypothetical protein
ELIM_c0671	2909.96	825.223	-1.81689	4.52742e-15	3.65945	1.26262	-1.53521	N-acetylmuramoyl-L-alanine amidase
ELIM_c0672	338.518	129.423	-1.38029	0.00388263	2.98469	0.590427	-2.33775	Putative muramoyl-pentapeptide carboxypeptidase
ELIM_c0673	91.6956	42.8338	-1.08046	0.085772	0.671075	0.319901	-1.06885	Bacteriophage holin
ELIM_c0674	107.355	167.521	0.63717	0.257861	2.13807	3.54232	0.72839	Hypothetical protein
ELIM_c0675	3.03669	18.0309	2.2371	0.00877371	3.31815	7.1059	1.09864	trimethylamine---corrinoid protein Co-methyltransferase [EC:2.1.1.250]
ELIM_c0676	5.00965	5.02791	0.00437714	0.988392	5.59121	6.47024	0.210657	Major Facilitator
ELIM_c0677	145.662	379.296	1.37463	5.2351e-05	3.0757	4.52455	0.556859	arginine utilization regulatory protein
ELIM_c0678	33.5825	31.9225	-0.0709689	0.870275	2.65229	15.6038	2.55659	Hypothetical protein
ELIM_c0679	361.738	366.116	0.0173098	0.942521	6.83011	10.7425	0.653354	Two component, sigma54 specific, transcriptional regulator, Fis family
ELIM_c0680	0.624011	7.98616	2.46814	0.0279937	3.03649	NA	NA	Hypothetical protein
ELIM_c0681	2.57328	141.692	5.31952	5.14063e-20	2.55201	39.3592	3.94699	trimethylamine---corrinoid protein Co-methyltransferase [EC:2.1.1.250]
ELIM_c0682	4.77795	120.096	4.38945	5.66647e-19	3.36632	29.3516	3.1242	Xylose Isomerase Domain-Containing protein
ELIM_c0683	4.56995	130.759	4.56409	1.11338e-19	2.49676	84.1344	5.07457	Major Facilitator
ELIM_c0684	8.02264	211.868	4.56027	6.39885e-21	7.28344	29.4263	2.01441	trimethylamine---corrinoid protein Co-methyltransferase [EC:2.1.1.250]
ELIM_c0685	4.85518	87.2849	3.91438	3.12207e-12	1.58491	10.942	2.7874	Choline/carnitine/betaine transporter
ELIM_c0686	0.701245	86.6556	5.68718	4.22309e-16	1.3909	NA	NA	trimethylamine---corrinoid protein Co-methyltransferase [EC:2.1.1.250]
ELIM_c0687	11.707	59.4464	2.25003	1.99526e-05	2.41116	10.0226	2.05546	Tetracycline resistance protein, class C
ELIM_c0688	189.239	126.609	-0.576088	0.0926793	4.23656	2.70257	-0.648562	PAS domain S-box
ELIM_c0689	118.26	134.595	0.185186	0.580674	5.29963	3.56446	-0.572206	Transcriptional regulator, NtrC family
ELIM_c0690	130.627	262.599	1.00189	0.000695278	5.05766	5.13438	0.0217181	trimethylamine---corrinoid protein Co-methyltransferase [EC:2.1.1.250]
ELIM_c0691	27.0809	100.851	1.8588	3.77308e-06	4.47618	5.31264	0.247158	2-iminobutanoate/2-iminopropanoate deaminase [EC:3.5.99.10]
ELIM_c0692	164.138	97.3296	-0.747974	0.0391616	1.31163	1.23584	-0.0858672	Sigma-54-dependent transcriptional response regulator
ELIM_c0693	1.97297	2.95825	0.412958	0.732391	4.80031	NA	NA	Uncharacterized protein
ELIM_c0694	1.53326	2.06967	0.277087	0.852313	NA	1.63129	NA	Uncharacterized protein
ELIM_c0695	1.47973	0	-1.31018	0.55796	4.95451	NA	NA	Hypothetical protein
ELIM_c0696	8.33771	11.2259	0.388795	0.724342	11.7487	14.4461	0.298182	Choline/carnitine/betaine transporter
ELIM_c0697	2.75145	7.39009	1.16124	0.273261	4.60629	9.51003	1.04585	pyruvate ferredoxin oxidoreductase gamma subunit [EC:1.2.7.1]
ELIM_c0698	2.10374	5.32042	1.02601	0.381653	10.237	4.1935	-1.28756	pyruvate ferredoxin oxidoreductase delta subunit [EC:1.2.7.1]
ELIM_c0699	5.81797	15.9723	1.31577	0.107548	3.21229	12.5892	1.97052	pyruvate ferredoxin oxidoreductase alpha subunit [EC:1.2.7.1]
ELIM_c0700	5.81797	7.39009	0.299344	0.784173	28.3107	5.82479	-2.28107	pyruvate ferredoxin oxidoreductase beta subunit [EC:1.2.7.1]
ELIM_c0701	187.136	65.97	-1.49019	4.67671e-05	3.73534	4.18914	0.165413	XRE family transcriptional regulator
ELIM_c0702	15.5283	13.003	-0.239204	0.728317	2.57483	0.440102	-2.54857	toxin-antitoxin system, antitoxin component, Xre family
ELIM_c0703	5.84167	7.39009	0.294338	0.77892	3.59522	0.453734	-2.98616	Hypothetical protein
ELIM_c0704	31.9659	84.2382	1.37052	0.00525428	2.47009	1.40262	-0.816444	Hypothetical protein
ELIM_c0705	81.5042	82.7646	0.0218719	0.988793	17.4564	6.44295	-1.43796	pyruvate formate lyase activating enzyme [EC:1.97.1.4]
ELIM_c0706	198.676	290.934	0.547981	0.0586497	9.29121	7.19696	-0.368478	choline trimethylamine-lyase [EC:4.3.99.4]
ELIM_c0707	294.384	435.281	0.562669	0.0217458	6.14562	5.16212	-0.251596	pyrroline-5-carboxylate reductase [EC:1.5.1.2]
ELIM_c0708	36.5596	216.978	2.53693	3.44118e-11	10.3593	106.06	3.35588	Uncharacterized protein
ELIM_c0709	45.1228	645.416	3.80891	5.30173e-40	0.32232	10.6957	5.0524	trimethylamine---corrinoid protein Co-methyltransferase [EC:2.1.1.250]
ELIM_c0710	328.418	186.91	-0.809876	0.00244248	3.05101	2.71938	-0.166012	DNA-binding transcriptional repressor PuuR
ELIM_c0711	1164.59	561.542	-1.05103	1.66058e-06	16.715	2.86708	-2.54349	Alkaline serine protease, subtilase family
ELIM_c0712	19.2426	9.47081	-0.951019	0.260678	9.03826	1.15734	-2.96523	Hypothetical protein
ELIM_c0713	51.4165	32.2482	-0.656744	0.216631	45.8798	41.499	-0.144781	NADPH-dependent FMN reductase
ELIM_c0714	14.1258	16.5684	0.215967	0.747834	6.57567	13.059	0.98984	Acetyl transferase
ELIM_c0715	570.922	344.382	-0.727626	0.0232577	10.5725	3.26987	-1.69301	Transcriptional regulator, LysR family
ELIM_c0716	131.358	276.557	1.06834	0.000185177	9.7977	7.88716	-0.312938	Putative transporter
ELIM_c0717	5.27119	5.90544	0.138993	0.946729	10.4553	NA	NA	Hypothetical protein
ELIM_c0718	4.33824	8.27867	0.797553	0.440268	NA	NA	NA	Hypothetical protein
ELIM_c0719	9.91837	0	-3.44869	0.0128557	NA	NA	NA	toxin secretion phage lysis holin
ELIM_c0720	29.0065	11.2369	-1.29403	0.0607027	47.0493	NA	NA	Putative muramoyl-pentapeptide carboxypeptidase
ELIM_c0721	71.6578	1154.62	3.99141	3.53036e-20	0.905419	14.2255	3.97375	Hypothetical protein
ELIM_c0722	378.017	1038.83	1.45602	0.000186972	2.06661	9.80753	2.24663	Alpha-L-fucosidase
ELIM_c0723	37.231	44.622	0.254987	0.690949	1.8342	9.5704	2.38343	Hypothetical protein
ELIM_c0724	12.9788	13.3066	0.033443	0.964179	1.49141	8.56188	2.52125	Integrase family protein
ELIM_c0725	5.55643	148.934	4.51527	1.54471e-09	6.92107	NA	NA	Membrane protein, drug/metabolite transporter (DMT) family
ELIM_c0726	0.416007	9.1783	2.8456	0.0119945	NA	NA	NA	Hypothetical protein
ELIM_c0727	5.76443	113.12	4.07644	9.21033e-07	5.1437	145.57	4.82276	Uroporphyrinogen-III decarboxylase-like protein
ELIM_c0728	274.874	165.303	-0.730197	0.00834919	3.01083	3.7306	0.309247	Tetr family transcriptional regulator
ELIM_c0729	376.548	162.367	-1.20854	7.38007e-06	9.55198	3.07637	-1.63457	GntR family transcriptional regulator
ELIM_c0730	641.397	286.028	-1.16227	5.63406e-06	36.9333	12.7101	-1.53894	Uncharacterized protein
ELIM_c0731	370.652	175.673	-1.07287	8.67391e-05	18.0292	7.98069	-1.17575	Methionine synthase
ELIM_c0732	1335.33	581.372	-1.19826	6.2406e-08	11.6042	9.09647	-0.351263	trimethylamine---corrinoid protein Co-methyltransferase [EC:2.1.1.250]
ELIM_c0733	14868.5	9027.27	-0.719833	0.000241548	785.976	163.947	-2.26126	trimethylamine---corrinoid protein Co-methyltransferase [EC:2.1.1.250]
ELIM_c0734	3342.57	31922.8	3.25517	8.93713e-65	16265.2	11308.5	-0.524383	glycine betaine transporter
ELIM_c0735	4468.12	1733.77	-1.36524	5.23752e-09	1840.49	323.444	-2.50851	Major Facilitator
ELIM_c0736	320.365	628.368	0.969691	5.09524e-05	33.7042	13.5553	-1.31407	Methyltransferase
ELIM_c0737	9.52606	13.0251	0.414048	0.617714	3.95521	3.92969	-0.00933793	Di-/tricarboxylate transporter
ELIM_c0738	10.6433	40.5379	1.83493	0.00353363	5.81491	4.28883	-0.439173	Uncharacterized protein
ELIM_c0739	1.89573	8.86368	1.7682	0.104219	9.22479	NA	NA	Di-/tricarboxylate transporter
ELIM_c0740	180.677	160.545	-0.169432	0.569055	20.6706	2.01019	-3.36218	Hypothetical protein
ELIM_c0741	1193.88	561.857	-1.08603	5.4983e-07	14.4714	11.2186	-0.367314	Uncharacterized protein
ELIM_c0742	46.1866	25.1285	-0.852751	0.113438	8.32816	0.475397	-4.13079	Hypothetical protein
ELIM_c0743	2.67421	23.0367	2.70973	0.00731767	5.30423	NA	NA	trimethylamine---corrinoid protein Co-methyltransferase [EC:2.1.1.250]
ELIM_c0744	4.0767	5.32042	0.316129	0.789711	2.37293	NA	NA	Transporter
ELIM_c0745	498.836	325.711	-0.613441	0.040023	4.58818	3.86632	-0.24696	ATPase AAA
ELIM_c0746	25.9101	92.8315	1.80192	4.85534e-05	1.00319	2.33675	1.2199	Preprotein translocase
ELIM_c0747	14.2268	52.0342	1.80031	0.000868299	1.97873	3.4942	0.820391	Preprotein translocase
ELIM_c0748	1226.35	1143.45	-0.100894	0.665004	31.2155	0.817261	-5.25532	Helix-turn-helix domain protein
ELIM_c0749	16.8475	146.709	3.04897	9.31662e-14	7.58154	9.90452	0.385597	Uncharacterized protein
ELIM_c0750	17.7567	104.709	2.49462	1.06523e-08	86.4056	25.591	-1.75549	Glucarate transporter
ELIM_c0751	414.351	139.882	-1.55984	2.89074e-08	5.03784	3.07436	-0.712518	LysR family transcriptional regulator
ELIM_c0752	7.29769	6.50151	-0.145529	0.856126	3.98705	1.48536	-1.42451	trimethylamine---corrinoid protein Co-methyltransferase [EC:2.1.1.250]
ELIM_c0753	6.25767	16.8388	1.29744	0.167159	3.22113	5.08027	0.657339	trimethylamine---corrinoid protein Co-methyltransferase [EC:2.1.1.250]
ELIM_c0754	11.5052	4.43184	-1.20301	0.219632	3.1265	NA	NA	Sugar phosphate permease
ELIM_c0755	383.662	142.211	-1.42545	1.22707e-06	4.30237	2.60979	-0.721198	Transcriptional regulator
ELIM_c0756	213.919	125.968	-0.759328	0.0117716	3.79837	1.38067	-1.46001	homoserine O-succinyltransferase [EC:2.3.1.46]
ELIM_c0757	415.55	408.039	-0.026251	0.905947	4.17275	1.10232	-1.92046	cysteine synthase A [EC:2.5.1.47]
ELIM_c0758	336.666	265.558	-0.341151	0.175919	1.62952	1.15046	-0.50224	O-acetylhomoserine (thiol)-lyase [EC:2.5.1.49]
ELIM_c0759	889.036	548.528	-0.695671	0.0019051	10.2919	6.22082	-0.726329	dGTPase [EC:3.1.5.1]
ELIM_c0760	322.451	158.542	-1.01961	0.000424408	2.04347	26.7301	3.70937	Hypothetical protein
ELIM_c0761	2073.74	511.197	-2.01816	1.45158e-16	6.70538	2.43275	-1.46273	3-deoxy-7-phosphoheptulonate synthase [EC:2.5.1.54]
ELIM_c0762	3886.63	1344.63	-1.53061	5.19275e-10	13.2461	8.50929	-0.63846	prephenate dehydrogenase [EC:1.3.1.12]
ELIM_c0763	1409.46	597.119	-1.23767	6.73359e-09	4.8522	1.34183	-1.85444	TatD DNase family protein [EC:3.1.21.-]
ELIM_c0764	118.604	386.117	1.6945	1.75133e-08	7.91908	6.08823	-0.379309	CRISPR-associated endoribonuclease Cas6 [EC:3.1.-.-]
ELIM_c0765	220.528	656.51	1.56952	1.10345e-11	12.2111	2.92783	-2.06029	CRISPR-associated protein Csh1
ELIM_c0766	88.3684	284.444	1.67537	2.48893e-08	3.45927	1.16876	-1.56549	CRISPR-associated protein Csh2
ELIM_c0767	176.207	1296.41	2.87212	1.37328e-38	7.60956	9.64435	0.341871	CRISPR-associated protein Cas5h
ELIM_c0768	185.519	710.829	1.9322	5.40971e-15	11.4583	1.66191	-2.78548	CRISPR-associated endonuclease/helicase Cas3 [EC:3.1.-.- 3.6.4.-]
ELIM_c0769	22.5645	78.973	1.7629	6.70709e-05	6.19646	0.884491	-2.80853	CRISPR-associated exonuclease Cas4 [EC:3.1.12.1]
ELIM_c0770	65.7144	262.936	1.98412	4.03107e-11	6.67866	1.88898	-1.82195	CRISP-associated protein Cas1
ELIM_c0771	14.3874	166.788	3.44682	7.50237e-19	2.17065	8.35338	1.94423	CRISPR-associated protein Cas2
ELIM_c0772	2423.94	2590.02	0.0955705	0.649555	1.83613	1.91946	0.0640326	Diguanylate cyclase
ELIM_c0773	149.584	119.996	-0.315602	0.425508	1.98625	3.54236	0.834666	Methyltransferase small
ELIM_c0774	524.145	857.063	0.708369	0.00270842	1.57913	2.44748	0.632168	DNA replication protein DnaC
ELIM_c0775	466.788	225.086	-1.04898	6.04111e-05	2.00939	1.36419	-0.558721	DNA replication protein DnaD
ELIM_c0776	6299.11	2247.2	-1.48661	1.32387e-11	2.64902	4.33515	0.710623	UDP-N-acetylglucosamine 1-carboxyvinyltransferase [EC:2.5.1.7]
ELIM_c0777	8235.04	2635.97	-1.64307	9.82273e-15	6.25937	2.21273	-1.50019	Polysaccharide deacetylase
ELIM_c0778	3927.7	5919.94	0.591774	0.00350471	3.2705	6.55096	1.0022	Ribonuclease Z
ELIM_c0779	5477.05	9422.31	0.782572	0.000253215	2.81457	15.8893	2.49707	Serine protease
ELIM_c0780	864.118	3096.09	1.83995	1.93725e-08	2.32503	13.4444	2.53168	lactoylglutathione lyase [EC:4.4.1.5]
ELIM_c0781	458.724	5452.36	3.56831	1.29713e-53	4.0311	50.2488	3.63984	Uncharacterized protein
ELIM_c0782	523.486	281.226	-0.89405	0.000429878	6.56239	3.36297	-0.964484	Transcriptional regulator
ELIM_c0783	24.9772	68.3101	1.41582	0.00172713	2.9858	4.33773	0.538825	putative glutamine transport system permease protein
ELIM_c0784	25.7618	9.16725	-1.39624	0.0593528	3.38078	1.01413	-1.73712	putative glutamine transport system permease protein
ELIM_c0785	57.5074	57.3546	-0.00377314	0.97378	4.28847	2.10509	-1.02658	putative glutamine transport system substrate-binding protein
ELIM_c0786	86.3059	74.5301	-0.209027	0.585366	10.2935	9.34308	-0.139763	putative glutamine transport system ATP-binding protein [EC:3.6.3.-]
ELIM_c0787	348.837	190.398	-0.870104	0.00283012	20.5972	3.67035	-2.48846	Two component transcriptional regulator, LytTR family
ELIM_c0788	950.114	532.749	-0.833458	0.00179156	10.9486	2.75194	-1.99222	Histidine kinase internal region
ELIM_c0789	4041.07	1735.22	-1.21915	5.32127e-09	13.5081	2.3259	-2.53796	F420-0:Gamma-glutamyl ligase
ELIM_c0790	339.94	21.8888	-3.8968	2.96975e-21	4.51734	0.7369	-2.61593	Diguanylate cyclase (GGDEF) domain
ELIM_c0791	4.98595	9.45976	0.805196	0.405436	16.6943	NA	NA	Hypothetical protein
ELIM_c0792	386.52	317.526	-0.282861	0.307039	11.224	7.66823	-0.549624	Homocysteine S-methyltransferase
ELIM_c0793	385.629	200.476	-0.94034	0.000442139	13.2211	7.14188	-0.888467	Putative methyltransferase CheR
ELIM_c0794	397.882	196.022	-1.0176	0.000301384	8.23376	10.7668	0.386971	Transcriptional regulator, DeoR family
ELIM_c0795	1009.43	825.726	-0.289482	0.181683	9.24232	4.04936	-1.19056	glycerol-1-phosphate dehydrogenase [NAD(P)+] [EC:1.1.1.261]
ELIM_c0796	1351.66	342.406	-1.97781	3.6981e-17	21.9088	4.22683	-2.37386	NagD protein
ELIM_c0797	569.669	857.653	0.58942	0.032776	14.1577	55.0151	1.95824	Uncharacterized protein
ELIM_c0798	648.518	582.432	-0.154805	0.556164	7.36731	6.07337	-0.278641	PTS system, glucitol/sorbitol-specific IIC component
ELIM_c0799	1264.64	869.382	-0.540149	0.0128041	15.0398	8.75428	-0.780727	PTS system, glucitol/sorbitol-specific IIB component [EC:2.7.1.198]
ELIM_c0800	4043.68	1455.02	-1.474	2.68715e-10	11.9786	3.31111	-1.85508	PTS system, glucitol/sorbitol-specific IIA component [EC:2.7.1.198]
ELIM_c0801	2607.89	769.696	-1.7592	1.24471e-11	18.2297	2.50329	-2.86439	phosphocarrier protein
ELIM_c0802	1123.84	450.454	-1.31707	6.75857e-09	3.31864	3.54912	0.0968695	aspartate aminotransferase [EC:2.6.1.1]
ELIM_c0803	1682.26	833.53	-1.01222	1.17277e-05	3.89709	2.44699	-0.671391	3'-5' exoribonuclease [EC:3.1.-.-]
ELIM_c0804	137.413	333.068	1.27116	9.11361e-06	0.249161	1.48245	2.57283	A/G-specific adenine glycosylase [EC:3.2.2.-]
ELIM_c0805	49316.5	39549.8	-0.31839	0.190658	9.78719	6.79347	-0.526746	Hypothetical protein
ELIM_c0806	927.766	443.378	-1.06353	1.34736e-05	2.72175	9.2944	1.77182	branched-chain amino acid aminotransferase [EC:2.6.1.42]
ELIM_c0807	12.8778	6.79402	-0.832342	0.361449	0.581524	8.74297	3.91021	Hypothetical protein
ELIM_c0808	5.97244	2.66574	-0.927559	0.493351	1.97436	3.43044	0.797009	Hypothetical protein
ELIM_c0809	6.46568	35.2175	2.27834	0.00115545	7.06497	45.3201	2.6814	Cell wall anchor domain protein
ELIM_c0810	2.95945	13.3066	1.85331	0.0366282	1.13216	17.1238	3.91885	Cell wall anchor domain protein
ELIM_c0811	5.42566	10.9444	0.894419	0.312269	7.64532	NA	NA	sortase A [EC:3.4.22.70]
ELIM_c0812	0.208004	0	-0.272625	0.87949	0.506081	NA	NA	Hypothetical protein
ELIM_c0813	106.713	36.084	-1.53833	0.000318178	3.08384	5.21858	0.758928	Hypothetical protein
ELIM_c0814	16.176	3.25075	-2.01461	0.0377949	NA	NA	NA	Hypothetical protein
ELIM_c0815	0.285238	5.32042	2.29798	0.0386931	0.166029	2.60064	3.96936	chromosome partitioning protein
ELIM_c0816	1.40249	13.2955	2.57296	0.0104645	0.77436	3.69322	2.2538	chromosome partitioning protein, ParB family
ELIM_c0817	0.285238	5.62399	2.36566	0.034046	NA	NA	NA	Hypothetical protein
ELIM_c0818	0.493242	1.18109	0.5466	0.739799	NA	NA	NA	Hypothetical protein
ELIM_c0819	0	3.25075	2.08772	0.061973	0	NA	NA	Hypothetical protein
ELIM_c0820	33.2552	3.55432	-2.91102	0.00158385	NA	NA	NA	Hypothetical protein
ELIM_c0821	2.31174	9.76332	1.70046	0.0871873	4.58527	NA	NA	Hypothetical protein
ELIM_c0822	0.624011	3.25075	1.38816	0.315206	1.23771	NA	NA	Hypothetical protein
ELIM_c0823	3.58346	18.3345	2.07667	0.00958546	11.9984	NA	NA	Anti-restriction protein ArdA
ELIM_c0824	0.285238	0.88858	0.555266	0.660061	0.955053	0.38116	-1.32518	Hypothetical protein
ELIM_c0825	1.40249	5.02791	1.32713	0.248033	6.82464	1.78112	-1.93797	Hypothetical protein
ELIM_c0826	1.40249	10.6519	2.27796	0.0206358	1.97626	3.77339	0.933092	Hypothetical protein
ELIM_c0827	0	0	0	NA	NA	NA	NA	Putative uncharacterized protein
ELIM_c0828	0	1.18109	1.12505	0.460459	NA	NA	NA	Hypothetical protein
ELIM_c0829	2.10374	13.0141	2.1748	0.0173912	NA	NA	NA	TPR repeat-containing protein
ELIM_c0830	1.61049	3.25075	0.703396	0.598028	3.19437	NA	NA	Hypothetical protein
ELIM_c0831	1.89573	3.25075	0.553791	0.676981	6.34741	NA	NA	Hypothetical protein
ELIM_c0832	0	2.36217	1.74939	0.202153	NA	3.0398	NA	Hypothetical protein
ELIM_c0833	2.31174	5.32042	0.932431	0.430278	5.62456	4.1935	-0.423584	type IV secretion system protein VirD4
ELIM_c0834	0.416007	3.84683	1.77521	0.153016	0.825139	NA	NA	Aspartyl glutamyl-tRNA(Asn Gln) amidotransferase, subunit A
ELIM_c0835	1.8185	5.32042	1.16509	0.329355	6.08881	NA	NA	Hypothetical protein
ELIM_c0836	423.609	204.075	-1.04998	5.69772e-05	15.4739	15.068	-0.0383499	Hypothetical protein
ELIM_c0837	1.04002	2.36217	0.720813	0.688442	3.48225	1.86184	-0.903291	Hypothetical protein
ELIM_c0838	1.68773	77.3778	4.86599	9.11713e-08	NA	49.7873	NA	Type IV secretion-like conjugative transfer system protein TraC
ELIM_c0839	0.77848	3.84683	1.4464	0.220967	3.78815	NA	NA	CHAP domain
ELIM_c0840	0.416007	2.06967	1.11625	0.40755	1.3929	2.66338	0.935164	CHAP domain
ELIM_c0841	567.669	118.904	-2.24571	8.55897e-15	16.7496	4.37686	-1.93616	Helix-turn-helix domain protein
ELIM_c0842	116.625	6.209	-4.02826	3.62545e-10	0.414965	0.193818	-1.09828	ArsR family transcriptional regulator
ELIM_c0843	29.1548	29.5604	0.0192735	0.99623	0.557375	1.78368	1.67813	4fe-4s ferredoxin, iron-sulfur binding
ELIM_c0844	26.3024	29.875	0.177409	0.739182	0.930345	1.49626	0.68552	Heterodisulfide reductase subunit A-like protein
ELIM_c0845	24.5612	17.7384	-0.447953	0.478332	1.9398	2.56539	0.403271	Probable ferredoxin MJ0251-putative Fe-S containing oxidoreductase
ELIM_c0846	42.912	50.2791	0.223756	0.624948	0.798466	1.01226	0.34227	glycine cleavage system H protein
ELIM_c0847	21.0786	20.4152	-0.0440141	0.978451	1.64306	1.26952	-0.372107	DGC domain
ELIM_c0848	29.9868	29.5825	-0.0189497	0.996689	3.01818	3.03802	0.00945055	DGC domain
ELIM_c0849	29.7253	43.4851	0.533897	0.292816	0.738345	1.24016	0.748154	ADP-ribose pyrophosphatase [EC:3.6.1.13]
ELIM_c0850	13.7335	2.95825	-1.89617	0.0666804	0.586013	1.90343	1.6996	CO dehydrogenase/acetyl-CoA synthase delta subunit
ELIM_c0851	44.5699	8.87474	-2.20627	0.00180144	0.995361	0.791514	-0.330605	Cysteine desulfurase
ELIM_c0852	18.981	107.59	2.44218	4.27437e-07	1.59836	13.1475	3.04013	Arsenical resistance operon tranS-acting repressor
ELIM_c0853	31.2111	46.3991	0.557301	0.345239	1.47263	7.22404	2.29441	Glutamine amidotransferase
ELIM_c0854	318.962	167.665	-0.923737	0.00168607	2.8341	4.57871	0.69205	arsenite-transporting ATPase [EC:3.6.3.16]
ELIM_c0855	362.327	124.528	-1.53326	1.69005e-07	7.08613	4.46908	-0.665021	ArsR family transcriptional regulator
ELIM_c0856	317.922	101.728	-1.63437	4.74603e-08	7.13494	11.0027	0.624882	Arsenite efflux ATP-binding protein ArsA
ELIM_c0857	14.9579	15.0727	0.010344	0.97761	0.397307	19.3965	5.6094	arsenate reductase [EC:1.20.4.1]
ELIM_c0858	26.1717	19.5156	-0.405382	0.508535	2.59061	1.96262	-0.400508	Redox-active disulfide protein 2
ELIM_c0859	137.323	75.4077	-0.856253	0.0263758	4.44854	4.60744	0.0506337	Uncharacterized protein
ELIM_c0860	67.3249	59.1539	-0.183753	0.668024	1.68155	2.93237	0.802279	ATPase associated with various cellular activities AAA_5
ELIM_c0861	3.58346	5.62399	0.531262	0.616631	2.10939	7.2373	1.77863	Sigma-70, region 4
ELIM_c0862	3.45269	8.58223	1.10568	0.265401	0.716777	NA	NA	Hypothetical protein
ELIM_c0863	157.47	69.5243	-1.16802	0.00269118	6.24201	5.53524	-0.173367	Integrase family protein
ELIM_c0864	616.209	637.954	0.0499536	0.880638	0.990441	3.17021	1.67843	Hypothetical protein
ELIM_c0865	8.09987	3.84683	-0.908806	0.415733	0.643473	NA	NA	Diguanylate cyclase/phosphodiesterase with PAS/PAC sensor(S)
ELIM_c0866	42.4785	22.4738	-0.889248	0.105319	0.689078	10.9853	3.99476	Hypothetical protein
ELIM_c0867	59.9201	31.9336	-0.887359	0.0683226	1.41159	NA	NA	Cell wall anchor domain protein
ELIM_c0868	30.7951	23.0699	-0.401576	0.495994	1.49375	29.6878	4.31286	sortase A [EC:3.4.22.70]
ELIM_c0869	723.902	75.7112	-3.24028	3.22681e-27	22.8998	21.031	-0.122816	Helix-turn-helix domain protein
ELIM_c0870	291.045	206.718	-0.491562	0.069297	2.57695	1.62367	-0.66641	Hypothetical protein
ELIM_c0871	388.915	210.251	-0.884204	0.000618281	2.11437	2.16308	0.0328603	Methylase
ELIM_c0872	1843.43	545.162	-1.75578	2.3889e-11	15.06	17.485	0.215392	endonuclease III [EC:4.2.99.18]
ELIM_c0873	38.2473	4.13933	-2.93294	0.000301363	1.03559	NA	NA	Hypothetical protein
ELIM_c0874	25.2685	48.1984	0.905276	0.0763459	6.86666	13.3885	0.963316	pyruvate ferredoxin oxidoreductase gamma subunit [EC:1.2.7.1]
ELIM_c0875	8.30788	4.73541	-0.698556	0.529434	6.84431	NA	NA	pyruvate ferredoxin oxidoreductase delta subunit [EC:1.2.7.1]
ELIM_c0876	38.6396	57.0621	0.550654	0.242121	9.58007	NA	NA	pyruvate ferredoxin oxidoreductase alpha subunit [EC:1.2.7.1]
ELIM_c0877	26.3261	29.5714	0.161903	0.774114	13.6865	8.92172	-0.617363	pyruvate ferredoxin oxidoreductase beta subunit [EC:1.2.7.1]
ELIM_c0878	53.4904	64.1818	0.258467	0.528553	3.24768	9.68185	1.57587	4-hydroxybutyryl-CoA dehydratase / vinylacetyl-CoA-Delta-isomerase [EC:4.2.1.120 5.3.3.3]
ELIM_c0879	63.3552	82.2017	0.370555	0.344775	4.19333	5.65858	0.432345	Putative aspartate transaminase
ELIM_c0880	140.723	133.099	-0.0797764	0.8188	9.62484	8.60789	-0.161103	glutamate dehydrogenase (NAD(P)+) [EC:1.4.1.3]
ELIM_c0881	180.343	114.168	-0.654976	0.0422446	30.756	21.2987	-0.530103	Glutamate mutase, mutL
ELIM_c0882	258.015	358.781	0.474087	0.0680063	41.8696	13.5957	-1.62275	Dimethylamine corrinoid protein
ELIM_c0883	1067.61	381.503	-1.48219	7.21057e-11	6.75834	1.83563	-1.88039	Transcriptional regulator
ELIM_c0884	94.5839	27.5128	-1.74516	0.000263178	11.2331	7.08104	-0.665723	Transcriptional regulator, GntR family
ELIM_c0885	122.141	207.066	0.756737	0.0158842	11.66	4.62184	-1.33503	Hypothetical protein
ELIM_c0886	55.5643	278.942	2.30716	3.92563e-13	23.8012	13.1358	-0.85753	D-isomer specific 2-hydroxyacid dehydrogenase
ELIM_c0887	81.9799	114.146	0.472634	0.176654	3.57501	7.81496	1.12829	Na+:H+ antiporter, NhaC family
ELIM_c0888	8.36141	19.5045	1.13114	0.161036	3.44421	1.29188	-1.4147	pyruvate formate lyase activating enzyme [EC:1.97.1.4]
ELIM_c0889	162.586	169.453	0.0593249	0.838683	10.1587	6.10922	-0.733662	formate C-acetyltransferase [EC:2.3.1.54]
ELIM_c0890	3.73793	10.3483	1.26015	0.182116	NA	8.15645	NA	Hypothetical protein
ELIM_c0891	68.228	194.808	1.50001	7.82027e-05	2.84316	6.66871	1.22991	neurotransmitter:Na+ symporter, NSS family
ELIM_c0892	23.8362	77.2069	1.65485	0.000251407	4.8545	11.1659	1.20171	1-(5-phosphoribosyl)-5-amino-4-imidazole-carboxylate (AIR) carboxylase
ELIM_c0893	79.5488	237.493	1.56601	2.85331e-07	4.5172	7.61712	0.753818	methionyl-tRNA synthetase [EC:6.1.1.10]
ELIM_c0894	170.948	89.9174	-0.919341	0.00647685	1.09778	1.50433	0.454535	TetR family transcriptional regulator
ELIM_c0895	2.59698	3.25075	0.240934	0.867399	3.23479	NA	NA	Uroporphyrinogen decarboxylase (URO-D)
ELIM_c0896	0.570476	0	-0.651202	0.903776	2.77599	0	-1.473	Hypothetical protein
ELIM_c0897	10.4353	122.381	3.43155	1.69705e-12	14.7044	21.6764	0.559876	solute carrier family 13 (sodium-dependent dicarboxylate transporter), member 2/3/5
ELIM_c0898	11.7369	7.98616	-0.503234	0.570243	14.6194	3.14731	-2.21569	Predicted Uroporphyrinogen-III decarboxylase-like protein
ELIM_c0899	0.701245	0.88858	0.15071	0.866051	NA	NA	NA	Hypothetical protein
ELIM_c0900	291.365	589.535	1.01426	0.000147641	0.820557	11.5196	3.81134	Response regulator receiver protein
ELIM_c0901	17.6795	111.74	2.59347	2.31214e-08	2.73633	11.7236	2.0991	Hypothetical protein
ELIM_c0902	6.59645	5.91649	-0.135284	0.902852	1.76627	1.21521	-0.539506	HD Domain
ELIM_c0903	62.7909	27.5017	-1.1623	0.0184982	27.1197	13.4429	-1.01249	ammonium transporter, Amt family
ELIM_c0904	186.363	69.8058	-1.4039	7.08535e-05	6.12966	1.065	-2.52495	succinyl-diaminopimelate desuccinylase [EC:3.5.1.18]
ELIM_c0905	335.311	298.121	-0.16907	0.507822	4.86734	2.84564	-0.774383	Multidrug export protein MepA
ELIM_c0906	3914.65	1703.69	-1.19974	2.46021e-07	10.4367	2.82622	-1.88473	electron transfer flavoprotein beta subunit
ELIM_c0907	7043.35	3725.96	-0.918467	0.000136537	6.94408	1.8693	-1.89329	Acyl-coa dehydrogenase, short-chain specific
ELIM_c0908	154.48	138.453	-0.156957	0.67904	4.27534	9.00024	1.07392	amidohydrolase
ELIM_c0909	267.696	177.776	-0.587819	0.0506203	2.74209	2.48996	-0.139154	phosphoglycolate phosphatase [EC:3.1.3.18]
ELIM_c0910	172.606	165.607	-0.0593688	0.841646	10.0469	3.49246	-1.52443	L-serine dehydratase [EC:4.3.1.17]
ELIM_c0911	448.294	797.661	0.829923	0.000204416	20.2236	11.14	-0.860292	Uncharacterized protein
ELIM_c0912	5976.3	6090.59	0.0273261	0.928804	1.82247	1.19953	-0.603432	gluconate 5-dehydrogenase [EC:1.1.1.69]
ELIM_c0913	582	888.434	0.609392	0.0047928	1.85845	2.96266	0.672795	glycerophosphoryl diester phosphodiesterase [EC:3.1.4.46]
ELIM_c0914	151.076	136.317	-0.147285	0.626394	12.4658	37.8659	1.60292	methylated-DNA-protein-cysteine methyltransferase related protein
ELIM_c0915	1469.77	158.509	-3.20486	1.23598e-38	32.1009	6.07223	-2.40232	Coenzyme F420 hydrogenase subunit beta
ELIM_c0916	207.888	77.218	-1.41716	0.000122472	7.7912	14.9817	0.943286	Transcriptional regulator
ELIM_c0917	4191.31	1101.82	-1.92654	1.19046e-21	18.2816	4.74694	-1.94532	ethanolamine utilization protein EutL
ELIM_c0918	580.936	726.73	0.322542	0.16668	18.7179	18.9749	0.0196722	NADH-quinone oxidoreductase subunit F 2
ELIM_c0919	2247.45	3400.82	0.597378	0.00476485	15.6362	11.8515	-0.399818	aldehyde:ferredoxin oxidoreductase [EC:1.2.7.5]
ELIM_c0920	215.916	261.755	0.276581	0.305243	66.8367	206.313	1.62612	Uncharacterized protein
ELIM_c0921	67.4205	27.5128	-1.26282	0.0156351	11.3547	NA	NA	CO dehydrogenase/acetyl-CoA synthase delta subunit, TIM barrel
ELIM_c0922	898.724	942.367	0.0683367	0.765644	19.8714	9.50594	-1.06379	Possible hydrolase
ELIM_c0923	915.486	3282.33	1.84097	1.12438e-10	1.11317	27.4641	4.62481	Arsenite efflux ATP-binding protein ArsA
ELIM_c0924	1670.23	8856.53	2.40599	1.30881e-17	1.50726	32.5328	4.4319	Hypothetical protein
ELIM_c0925	45.3545	7.6826	-2.41651	0.000684993	2.33991	6.05534	1.37175	Transcriptional regulator
ELIM_c0926	248.893	54.6889	-2.16585	2.58864e-09	4.30787	2.67321	-0.688401	Uncharacterized protein
ELIM_c0927	223.975	37.5686	-2.54426	3.44848e-11	28.9044	18.3637	-0.654435	Predicted transcriptional regulator
ELIM_c0928	123.08	54.3964	-1.1634	0.00305549	8.02842	2.95435	-1.44228	ABC-2 type transport system ATP-binding protein
ELIM_c0929	112.692	38.4462	-1.52717	0.000216734	13.9369	3.01148	-2.21036	Hypothetical protein
ELIM_c0930	163.882	112.976	-0.532698	0.0974354	3.5909	1.40177	-1.35709	TfoX, N-terminal domain protein
ELIM_c0931	485.401	390.444	-0.313338	0.225937	15.2362	10.2625	-0.570115	HAD-superfamily hydrolase
ELIM_c0932	207.644	933.337	2.1629	2.18288e-22	1.30372	6.51237	2.32054	Sigma-54-dependent transcriptional response regulator
ELIM_c0933	42.0923	27.7943	-0.581649	0.264042	37.5596	35.7674	-0.0705382	trimethylamine---corrinoid protein Co-methyltransferase [EC:2.1.1.250]
ELIM_c0934	32.2986	16.2648	-0.947624	0.129307	17.8331	20.9306	0.23106	Major Facilitator
ELIM_c0935	490.018	44.0701	-3.44553	3.07286e-25	18.5074	2.87965	-2.68413	4'-phosphopantetheinyl transferase [EC:2.7.8.-]
ELIM_c0936	533.502	136.339	-1.96046	4.77447e-13	26.358	3.05396	-3.10949	Branched-chain amino acid
ELIM_c0937	401.651	56.7806	-2.80087	1.88843e-18	70.0698	12.9723	-2.43336	branched-chain amino acid transport
ELIM_c0938	520.176	117.397	-2.13814	1.92363e-14	16.5918	3.53343	-2.23132	NADPH-dependent 7-cyano-7-deazaguanine reductase
ELIM_c0939	247.24	23.3514	-3.34966	2.57387e-15	21.5301	18.4053	-0.226234	Multidrug export protein MepA
ELIM_c0940	1159.83	2061.43	0.829193	0.000315916	4.19318	14.1151	1.75112	phosphoribosyl-ATP pyrophosphohydrolase / phosphoribosyl-AMP cyclohydrolase [EC:3.6.1.31 3.5.4.19]
ELIM_c0941	1017.47	1360.09	0.418357	0.0778292	9.27985	31.3914	1.75819	cyclase [EC:4.1.3.-]
ELIM_c0942	1273.17	2037.24	0.677768	0.0023785	11.931	42.2703	1.82493	phosphoribosylformimino-5-aminoimidazole carboxamide ribotide isomerase [EC:5.3.1.16]
ELIM_c0943	625.559	1082.86	0.790657	0.000277127	8.07552	10.8382	0.424496	glutamine amidotransferase [EC:2.4.2.-]
ELIM_c0944	295.43	552.612	0.901185	0.000452981	1.80219	2.70434	0.585527	imidazoleglycerol-phosphate dehydratase [EC:4.2.1.19]
ELIM_c0945	660.005	1045.16	0.662371	0.00879157	3.82309	4.61251	0.27081	histidinol-phosphate aminotransferase [EC:2.6.1.9]
ELIM_c0946	1061.98	1267.24	0.254716	0.28278	7.41721	3.06957	-1.27284	histidinol dehydrogenase [EC:1.1.1.23]
ELIM_c0947	449.692	617.887	0.457535	0.104922	5.72142	7.78138	0.443654	ATP phosphoribosyltransferase [EC:2.4.2.17]
ELIM_c0948	537.684	455.89	-0.237594	0.37307	2.27168	4.87064	1.10035	ATP phosphoribosyltransferase regulatory subunit
ELIM_c0949	8778.46	3412.25	-1.36299	1.17108e-09	13.4421	3.22993	-2.05719	Diguanylate cyclase/phosphodiesterase with PAS/PAC sensor(S)
ELIM_c0950	2686.24	1908.4	-0.493008	0.0274988	16.5441	4.68706	-1.81956	phosphoglycolate phosphatase [EC:3.1.3.18]
ELIM_c0951	3456.97	3254.25	-0.0871538	0.729673	10.4232	4.31744	-1.27154	tRNA nucleotidyltransferase (CCA-adding enzyme) [EC:2.7.7.72 3.1.3.- 3.1.4.-]
ELIM_c0952	2792.47	2709.8	-0.0433393	0.855103	11.6738	4.71596	-1.30766	16S rRNA (adenine1518-N6/adenine1519-N6)-dimethyltransferase [EC:2.1.1.182]
ELIM_c0953	2929.43	6671.43	1.1871	0.000391151	0.629745	4.49384	2.83511	Hypothetical protein
ELIM_c0954	1505.08	823.369	-0.869435	0.000931778	7.15595	8.60856	0.266629	Transcriptional regulator
ELIM_c0955	2592.62	26266	3.34021	7.52814e-45	23.1912	8.06033	-1.52467	4Fe-4S ferredoxin iron-sulfur binding domain protein
ELIM_c0956	6767.31	14794.4	1.12829	1.99519e-06	16.7002	3.66077	-2.18965	5-methyltetrahydrofolate--homocysteine methyltransferase [EC:2.1.1.13]
ELIM_c0957	15860	44601.1	1.49162	1.49378e-13	1.83884	6.36463	1.79128	formate--tetrahydrofolate ligase [EC:6.3.4.3]
ELIM_c0958	3041.97	12090.6	1.99045	6.06196e-22	2.87229	5.96868	1.05521	Formimidoyltetrahydrofolate cyclodeaminase
ELIM_c0959	6337.22	20397.9	1.68634	2.68644e-16	2.65958	8.50358	1.67688	methylenetetrahydrofolate dehydrogenase (NADP+) / methenyltetrahydrofolate cyclohydrolase [EC:1.5.1.5 3.5.4.9]
ELIM_c0960	3640.81	11912.3	1.70985	1.29647e-15	6.2631	13.0747	1.06182	Electron transport complex subunit C
ELIM_c0961	8350.46	32471.3	1.95911	3.73518e-21	3.71265	6.13769	0.725247	Methylenetetrahydrofolate reductase
ELIM_c0962	17440.3	64477.5	1.88631	8.3517e-18	3.46615	4.4501	0.360503	dihydrolipoamide dehydrogenase [EC:1.8.1.4]
ELIM_c0963	6753.19	12295	0.86434	0.000456051	9.33735	10.3096	0.142903	glycine cleavage system H protein
ELIM_c0964	7110.35	11873.4	0.739658	0.000917598	6.8218	15.8697	1.21805	amidohydrolase
ELIM_c0965	1169.16	180.398	-2.68948	5.39581e-28	12.575	6.15871	-1.02986	D-alanyl-D-alanine dipeptidase [EC:3.4.13.22]
ELIM_c0966	1622.47	577.051	-1.48981	3.18094e-11	9.93348	5.11404	-0.957835	Multidrug export protein MepA
ELIM_c0967	7364.38	6453.4	-0.190477	0.350555	1.84099	2.11193	0.198076	UPF0182 protein ELI_0382
ELIM_c0968	4385.25	540.327	-3.01842	1.90575e-30	7.18838	1.00536	-2.83796	Hypothetical protein
ELIM_c0969	18862.7	1915.71	-3.2989	4.9723e-33	24.0268	2.05168	-3.54977	linocin_m18 bacteriocin protein
ELIM_c0970	912.328	135.191	-2.7455	6.52601e-21	15.1927	0.644091	-4.55997	Inner-membrane translocator
ELIM_c0971	329.334	61.7754	-2.39565	7.70107e-11	1.70879	1.06342	-0.684269	Hypothetical protein
ELIM_c0972	23.4737	23.9806	0.0295735	0.933458	25.6495	18.9013	-0.440446	chew protein
ELIM_c0973	154.357	109.163	-0.495948	0.176866	12.6963	7.62272	-0.736036	Diguanylate cyclase/phosphodiesterase with PAS/PAC sensor(S)
ELIM_c0974	7.16692	4.4429	-0.585418	0.660145	NA	NA	NA	purine-binding chemotaxis protein CheW
ELIM_c0975	24.383	14.7912	-0.684738	0.323886	11.4527	7.23	-0.663623	chemotaxis protein methyltransferase CheR [EC:2.1.1.80]
ELIM_c0976	12.6997	8.58223	-0.515705	0.583266	10.4624	3.38221	-1.62917	two-component system, chemotaxis family, response regulator CheB [EC:3.1.1.61]
ELIM_c0977	4.87888	3.55432	-0.368307	0.816719	7.91368	2.80148	-1.49816	two-component system, chemotaxis family, response regulator CheY
ELIM_c0978	18.458	45.5548	1.25857	0.0194894	5.49011	7.78448	0.503765	chemotaxis protein CheC
ELIM_c0979	13.4246	9.16725	-0.504602	0.538773	16.3313	NA	NA	chemotaxis protein CheD [EC:3.5.1.44]
ELIM_c0980	77.8734	45.5658	-0.760266	0.112765	12.2292	NA	NA	methyl-accepting chemotaxis protein
ELIM_c0981	14.8271	13.3176	-0.144602	0.88677	20.8929	NA	NA	two-component system, chemotaxis family, response regulator CheY
ELIM_c0982	34.3725	58.2874	0.745099	0.132997	8.93484	NA	NA	chemotaxis protein CheC
ELIM_c0983	9.63313	5.02791	-0.818836	0.408625	19.1071	NA	NA	chemotaxis protein CheD [EC:3.5.1.44]
ELIM_c0984	50.5248	40.5269	-0.311222	0.538215	33.4049	NA	NA	Response regulator/GGDEF domain protein
ELIM_c0985	67.4618	81.6719	0.272099	0.537708	12.243	9.98038	-0.29479	two-component system, chemotaxis family, sensor kinase CheA [EC:2.7.13.3]
ELIM_c0986	4.77795	9.76332	0.897494	0.332128	6.73263	2.23056	-1.59376	purine-binding chemotaxis protein CheW
ELIM_c0987	280.026	250.778	-0.158555	0.54287	3.7685	5.39141	0.516672	CAAX amino protease family protein
ELIM_c0988	2703.65	2776.83	0.0385125	0.857336	10.3821	11.1925	0.108434	Protease
ELIM_c0989	204.12	86.0596	-1.2364	0.00011921	5.25245	3.22625	-0.703132	Uncharacterized protein
ELIM_c0990	492.721	549.179	0.156206	0.491806	4.4692	3.13696	-0.51065	M6 family metalloprotease domain protein
ELIM_c0991	0.493242	2.95825	1.40641	0.233157	NA	NA	NA	Response regulator receiver and sarp domain protein
ELIM_c0992	11.2138	27.5017	1.22254	0.0622104	6.90145	13.4429	0.961876	Hypothetical protein
ELIM_c0993	9.00912	13.3066	0.515364	0.522487	6.79327	5.70792	-0.251143	Hypothetical protein
ELIM_c0994	17.9647	103.18	2.45769	5.02416e-08	19.6298	50.4346	1.36137	Hypothetical protein
ELIM_c0995	25.7618	64.7779	1.29743	0.00582956	6.53824	7.2294	0.144975	Endonuclease Exonuclease phosphatase
ELIM_c0996	4.13024	1.18109	-1.23398	0.350495	6.69936	NA	NA	Integrase family protein
ELIM_c0997	5.17026	24.8581	2.06722	0.0118249	6.28972	NA	NA	Uncharacterized protein
ELIM_c0998	1.14095	3.84683	1.17879	0.392448	1.85066	NA	NA	Response regulator receiver modulated metal dependent phosphohydrolase
ELIM_c0999	0.208004	1.18109	0.852423	0.583832	NA	NA	NA	Hypothetical protein
ELIM_c1000	1.19449	6.51257	1.77542	0.11293	2.36923	NA	NA	Hypothetical protein
ELIM_c1001	1.76496	2.95825	0.517601	0.670792	NA	2.33166	NA	Hypothetical protein
ELIM_c1002	0.493242	0	-0.578448	0.936406	NA	NA	NA	Hypothetical protein
ELIM_c1003	4.1004	6.209	0.499188	0.642665	8.13304	NA	NA	Uncharacterized protein
ELIM_c1004	1.91943	2.66574	0.328416	0.798317	NA	NA	NA	Hypothetical protein
ELIM_c1005	1.40249	5.90544	1.5232	0.270674	4.69591	7.59949	0.694498	Hypothetical protein
ELIM_c1006	3.11392	2.06967	-0.422432	0.749793	6.17638	NA	NA	Peptidase M15A
ELIM_c1007	166.633	186.292	0.159983	0.592686	3.91516	9.29337	1.24713	Hypothetical protein
ELIM_c1008	1109.56	858.289	-0.370066	0.094035	2.52398	5.71189	1.17827	Uncharacterized protein
ELIM_c1009	778.419	570.169	-0.448482	0.0404957	15.9763	6.8546	-1.22079	Peptidase C1A papain
ELIM_c1010	3037.76	1967.7	-0.626235	0.00239118	10.0753	2.02714	-2.31331	GMP synthase (glutamine-hydrolysing) [EC:6.3.5.2]
ELIM_c1011	226.28	44.0701	-2.33423	1.59572e-10	1.12193	0.565503	-0.988375	Helix-turn-helix domain protein
ELIM_c1012	3.71423	2.06967	-0.61894	0.620602	7.36707	NA	NA	Hypothetical protein
ELIM_c1013	10.4888	14.4877	0.430886	0.584459	4.72009	2.97567	-0.665601	Integrase family protein
ELIM_c1014	5.06319	0	-2.60008	0.0935561	10.0427	0	-3.32807	Hypothetical protein
ELIM_c1015	7.32139	25.1285	1.65073	0.019677	1.26098	4.294	1.76778	DNA repair protein RadA domain
ELIM_c1016	0	0	0	NA	NA	NA	NA	Bacterial mobilisation protein (MobC). Ribbon-helix-helix protein, copG family
ELIM_c1017	7.79093	2.95825	-1.15115	0.308515	0.662328	0.330149	-1.00443	TPR repeat-containing protein
ELIM_c1018	9.86484	11.5294	0.205653	0.81736	0.521627	9.08737	4.12277	Methyltransferase cognate corrinoid protein
ELIM_c1019	13.7335	26.9057	0.921455	0.152101	0.360434	5.01938	3.7997	methylamine---corrinoid protein Co-methyltransferase [EC:2.1.1.248]
ELIM_c1020	14.6428	20.6967	0.471976	0.492236	0.823045	4.25096	2.36874	methylamine---corrinoid protein Co-methyltransferase [EC:2.1.1.248]
ELIM_c1021	17.8102	32.5297	0.83392	0.149224	0.669002	4.07791	2.60775	Conserved methanogen protein with ferredoxin domains
ELIM_c1022	2.57328	2.06967	-0.219166	0.863673	0.31399	1.33169	2.08447	Pyrrolysine-tRNA ligase
ELIM_c1023	5.42566	11.833	0.99794	0.251418	1.10933	1.71132	0.625426	methylornithine synthase [EC:5.4.99.58]
ELIM_c1024	9.68667	8.57118	-0.159044	0.833735	1.44532	3.03631	1.07093	pyrrolysine biosynthesis protein PylC
ELIM_c1025	5.45549	12.1366	1.02499	0.289044	1.18303	5.20603	2.1377	pyrrolysine biosynthesis protein PylD
ELIM_c1026	1.27172	2.06967	0.434296	0.741224	1.06452	NA	NA	Pyrrolysine--tRNA ligase
ELIM_c1027	11.1901	0.88858	-2.69034	0.0315991	3.20561	1.14348	-1.48717	uroporphyrinogen decarboxylase [EC:4.1.1.37]
ELIM_c1028	16.1462	2.06967	-2.48174	0.0189169	12.3537	1.63129	-2.92086	CobW protein
ELIM_c1029	37.1537	16.5573	-1.11975	0.0640181	10.2569	NA	NA	ammonium transporter, Amt family
ELIM_c1030	9.52606	2.36217	-1.6465	0.152753	NA	NA	NA	nitrogen regulatory protein P-II 1
ELIM_c1031	178.661	123.639	-0.527523	0.101567	0.813555	1.0551	0.37507	HTH_XRE
ELIM_c1032	0.909249	0.88858	-0.0157036	0.967665	0.310129	0.57174	0.882491	Helix-turn-helix domain protein
ELIM_c1033	9.91837	78.377	2.86196	2.94914e-09	0.440739	14.4086	5.03086	Hypothetical protein
ELIM_c1034	1.47973	1.77716	0.16343	0.881215	0.396213	0.365017	-0.118316	Hypothetical protein
ELIM_c1035	93.3719	551.327	2.54909	2.6871e-22	0.684824	5.86146	3.09745	Hypothetical protein
ELIM_c1036	0.77848	2.66574	1.04346	0.432406	0.365653	2.10111	2.5226	Hypothetical protein
ELIM_c1037	11.3683	52.0231	2.09998	0.000616908	1.33794	12.7145	3.2484	Uncharacterized protein
ELIM_c1038	4.15394	7.39009	0.703011	0.499329	0.855539	1.1148	0.381876	Putative ATPase, transposase-like protein
ELIM_c1039	2.67421	27.4907	2.95498	9.68674e-05	0.675415	17.6884	4.71088	transcriptional pleiotropic regulator of transition state genes
ELIM_c1040	6.77462	34.9029	2.20726	0.000680864	1.18925	1.45557	0.291531	Hypothetical protein
ELIM_c1041	1.76496	3.84683	0.80978	0.492569	2.48702	1.36272	-0.867925	Hypothetical protein
ELIM_c1042	2.72775	10.3483	1.6061	0.106607	0.901735	4.07823	2.17717	Hypothetical protein
ELIM_c1043	7.66017	23.0588	1.4741	0.0417177	8.37017	18.1747	1.11861	Hypothetical protein
ELIM_c1044	4.15394	16.8609	1.79306	0.0270579	3.7712	NA	NA	Mor transcription activator
ELIM_c1045	0.285238	2.95825	1.62283	0.170624	0.0582866	NA	NA	Hypothetical protein
ELIM_c1046	0.416007	3.55432	1.68541	0.234016	0.229691	NA	NA	Hypothetical protein
ELIM_c1047	0.416007	16.2648	3.60794	0.000120467	0.064938	12.8198	7.62509	Hypothetical protein
ELIM_c1048	0.77848	4.13933	1.53094	0.192608	0.631358	5.32676	3.07673	transcriptional antiterminator NusG
ELIM_c1049	0.701245	13.9027	3.13091	0.000737099	0.101196	5.9636	5.88096	Phage protein
ELIM_c1050	0.208004	10.6519	3.26987	0.00108737	0.0488498	1.7959	5.20021	Phage Portal Protein
ELIM_c1051	539.574	180.961	-1.57087	2.20559e-09	8.06893	4.31567	-0.902791	Head morphogenesis protein, SPP1 gp7
ELIM_c1052	64.7217	16.8498	-1.88046	0.000780281	9.81743	10.8417	0.143177	Hypothetical protein
ELIM_c1053	3.22099	37.5465	3.19095	4.52527e-06	0.321182	5.43009	4.07951	Hypothetical protein
ELIM_c1054	6.44198	20.4042	1.52413	0.0488918	0.712656	3.07798	2.1107	Phage minor structural protein GP20
ELIM_c1055	14.6726	56.4771	1.87474	0.000280566	0.586324	3.79255	2.6934	Hypothetical protein
ELIM_c1056	2.25821	0	-1.70408	0.372909	0.790171	NA	NA	Hypothetical protein
ELIM_c1057	1.61049	2.66574	0.489781	0.708124	0.689862	NA	NA	Hypothetical protein
ELIM_c1058	11.6298	14.4877	0.294288	0.707997	3.94093	11.419	1.53483	Hypothetical protein
ELIM_c1059	5.42566	6.80507	0.280568	0.763458	0.752618	5.36369	2.83324	Hypothetical protein
ELIM_c1060	6.04967	13.0141	0.991249	0.236405	0.990522	6.36132	2.68307	Hypothetical protein
ELIM_c1061	705.895	153.796	-2.19113	5.81757e-17	6.10407	2.11787	-1.52716	Hypothetical protein
ELIM_c1062	10.9049	9.75226	-0.14691	0.837939	3.71946	12.5498	1.7545	Hypothetical protein
ELIM_c1063	58.5413	165.595	1.48439	2.01097e-05	2.8705	21.5294	2.90693	Phage tail tape measure protein
ELIM_c1064	12.9551	7.6826	-0.68459	0.425867	3.19679	1.75519	-0.864994	Tail component
ELIM_c1065	11.707	10.9444	-0.0892921	0.929918	4.26404	3.04013	-0.488089	Phage structural protein
ELIM_c1066	68.5018	69.5133	0.0208449	0.942612	2.00002	3.43243	0.779213	Signal recognition particle receptor FtsY
ELIM_c1067	6.51921	8.27867	0.303336	0.763305	1.1796	NA	NA	Hypothetical protein
ELIM_c1068	2.38897	2.06967	-0.142767	0.906762	0.695277	NA	NA	Hypothetical protein
ELIM_c1069	1.27172	2.36217	0.565608	0.716324	0.31381	NA	NA	Hypothetical protein
ELIM_c1070	4.43918	9.47081	0.944913	0.323657	1.36603	NA	NA	Hypothetical protein
ELIM_c1071	1.47973	3.84683	0.96686	0.414468	0.172261	2.47517	3.84486	Holin, SPP1 family
ELIM_c1072	20.0684	99.6365	2.256	2.83103e-07	1.35683	14.4097	3.40874	N-acetylmuramoyl-L-alanine amidase [EC:3.5.1.28]
ELIM_c1073	2.67421	1.18109	-0.752388	0.571834	1.46104	1.5199	0.056979	DNA adenine methylase [EC:2.1.1.72]
ELIM_c1074	366.464	70.6612	-2.35834	1.80308e-13	3.00528	10.5334	1.8094	Putative transcriptional regulator
ELIM_c1075	4.49271	0	-2.45752	0.122345	8.91117	NA	NA	Membrane protein
ELIM_c1076	779.632	331.991	-1.22916	1.92497e-05	3.12853	5.031	0.68536	Uncharacterized protein
ELIM_c1077	1325.38	1287.42	-0.041895	0.841961	6.0962	6.33518	0.0554749	L-iditol 2-dehydrogenase [EC:1.1.1.14]
ELIM_c1078	0.909249	3.25075	1.15471	0.371247	0.640614	NA	NA	trimethylamine---corrinoid protein Co-methyltransferase [EC:2.1.1.250]
ELIM_c1079	1.74126	8.57118	1.80386	0.112204	2.16891	6.75571	1.63914	glycine betaine transporter
ELIM_c1080	0.855715	2.36217	0.85742	0.611613	2.08199	NA	NA	Major Facilitator
ELIM_c1081	1.32526	1.18109	-0.0923421	0.919066	2.62861	NA	NA	Hydrogenase-4 transcriptional activator
ELIM_c1082	1.55696	0.88858	-0.437128	0.801668	2.19392	NA	NA	Major Facilitator
ELIM_c1083	2.18097	8.27867	1.54445	0.130058	1.34226	NA	NA	trimethylamine---corrinoid protein Co-methyltransferase [EC:2.1.1.250]
ELIM_c1084	388.975	199.643	-0.958753	0.000464095	14.131	7.31469	-0.949993	ATPase AAA
ELIM_c1085	4.28471	52.9338	3.35129	1.35543e-08	1.6272	68.1186	5.38758	L-carnitine/gamma-butyrobetaine antiporter
ELIM_c1086	91.7377	90.8502	-0.0138721	0.994987	14.1987	32.1833	1.18056	trimethylamine---corrinoid protein Co-methyltransferase [EC:2.1.1.250]
ELIM_c1087	293.718	167.406	-0.807391	0.00546556	7.54361	8.47184	0.167419	PAS modulated sigma54 specific transcriptional regulator, Fis family
ELIM_c1088	52.5276	43.4741	-0.267319	0.560344	2.92991	1.57184	-0.898402	Transcriptional regulator
ELIM_c1089	147.439	73.923	-0.986388	0.00462711	7.33794	6.54673	-0.1646	DNA helicase II / ATP-dependent DNA helicase PcrA [EC:3.6.4.12]
ELIM_c1090	22.7962	12.418	-0.826561	0.237699	24.9091	4.39903	-2.50142	glutamate:Na+ symporter, ESS family
ELIM_c1091	14.3575	13.0141	-0.132071	0.871202	8.83626	16.7473	0.922424	trimethylamine---corrinoid protein Co-methyltransferase [EC:2.1.1.250]
ELIM_c1092	9.24083	8.86368	-0.0541336	0.925911	18.3289	NA	NA	Major Facilitator
ELIM_c1093	250.122	235.175	-0.0885307	0.793618	1.51637	4.42529	1.54515	Tetr family transcriptional regulator
ELIM_c1094	215.47	435.878	1.01306	6.23949e-05	2.80949	112.183	5.3194	Hypothetical protein
ELIM_c1095	123.739	1101.01	3.14315	4.56753e-30	0.192093	12.9067	6.07017	Ca2+-transporting ATPase [EC:3.6.3.8]
ELIM_c1096	146.403	3435.08	4.54292	2.73833e-63	0.238936	1.67175	2.80666	Lysophospholipase
ELIM_c1097	622.649	369.118	-0.752747	0.00216839	12.3367	9.22515	-0.419309	Uncharacterized protein
ELIM_c1098	659.616	1676.63	1.34454	1.90054e-07	11.9098	1.72353	-2.78871	Conserved Prokaryal protein
ELIM_c1099	870.085	1682.78	0.95082	1.31891e-05	23.4507	2.69593	-3.12077	Two component transcriptional regulator, LuxR family
ELIM_c1100	1337.31	2964.14	1.14769	3.51144e-07	20.4381	3.12374	-2.70991	Acetylserotonin O-methyltransferase
ELIM_c1101	2836.73	4300.07	0.599957	0.002937	37.4712	4.08399	-3.19773	nicotinate-nucleotide--dimethylbenzimidazole phosphoribosyltransferase [EC:2.4.2.21]
ELIM_c1102	2343.05	4338.21	0.888429	4.8235e-05	64.4738	3.52584	-4.19267	phosphomethylpyrimidine synthase [EC:4.1.99.17]
ELIM_c1103	2889.2	5287.9	0.871797	0.000218609	38.2432	4.11883	-3.2149	phosphomethylpyrimidine synthase [EC:4.1.99.17]
ELIM_c1104	387.742	3282.83	3.07849	6.22212e-39	4.33747	23.8756	2.46061	Sigma-54 interacting regulator
ELIM_c1105	496.101	8549.35	4.10437	1.46566e-76	2.97555	8.11008	1.44656	Adenosylhomocysteinase
ELIM_c1106	770.445	16224.4	4.39455	9.90884e-95	6.21407	20.3308	1.71006	Sigma-54 interacting regulator
ELIM_c1107	4644.04	17649.3	1.92593	6.50071e-09	1.17298	3.16547	1.43224	Hypothetical protein
ELIM_c1108	152.995	32.5186	-2.19985	1.43178e-07	3.4321	2.6492	-0.373537	EamA-like transporter family protein
ELIM_c1109	78.7642	168.609	1.0884	0.00217016	3.92005	8.53273	1.12214	septum formation protein
ELIM_c1110	30.6407	22.1703	-0.449505	0.436277	4.70253	7.85373	0.739942	ammonium transporter, Amt family
ELIM_c1111	1.40249	0	-1.26453	0.580322	0.249562	NA	NA	nitrogen regulatory protein P-II 1
ELIM_c1112	4702.9	4898.12	0.0586658	0.813056	2.48165	7.57797	1.61051	glutamine synthetase [EC:6.3.1.2]
ELIM_c1113	102.464	110.007	0.101528	0.777774	0.288025	7.05651	4.61469	Glutamine amidotransferase-like protein
ELIM_c1114	101.127	115.035	0.184197	0.586467	0.232225	1.88454	3.02062	Glutamate synthase
ELIM_c1115	58.1666	49.0981	-0.240028	0.645452	2.07715	6.38333	1.6197	Hypothetical protein
ELIM_c1116	24.5375	25.1396	0.0336206	0.948323	0.308035	2.24213	2.8637	carbon-monoxide dehydrogenase iron sulfur subunit
ELIM_c1117	82.7049	103.505	0.320195	0.363968	0.475391	12.2221	4.68424	Phenylglyoxylate:acceptor oxidoreductase
ELIM_c1118	20.9005	28.6828	0.438668	0.457252	0.334789	36.9109	6.78465	Glutamate synthase (Ferredoxin)
ELIM_c1119	525.971	408.094	-0.36529	0.115039	1.91533	2.25132	0.233178	glutamine synthetase [EC:6.3.1.2]
ELIM_c1120	645.115	706.877	0.131707	0.563515	5.40003	9.27822	0.780881	response regulator NasT
ELIM_c1121	25955.1	22215.2	-0.224465	0.489689	2.03167	1.44467	-0.491928	[Fe] hydrogenase
ELIM_c1122	5860.51	12367.6	1.07734	1.93089e-05	5.7688	80.1656	3.79664	Transaldolase
ELIM_c1123	7551.62	14513.4	0.942436	0.000245116	3.44809	8.66927	1.33011	molecular chaperone HtpG
ELIM_c1124	123.811	41.708	-1.54716	0.000169683	1.40172	7.03192	2.32672	Transcriptional regulator
ELIM_c1125	8.17711	19.8081	1.18103	0.115764	6.25642	7.80627	0.319296	Predicted Uroporphyrinogen-III decarboxylase-like protein
ELIM_c1126	0.77848	2.66574	1.04346	0.432406	NA	NA	NA	Hypothetical protein
ELIM_c1127	10.3879	36.0729	1.70286	0.00534751	5.40051	5.61632	0.0565301	glycoside/pentoside/hexuronide:cation symporter, GPH family
ELIM_c1128	10.1799	26.0281	1.27355	0.0547372	12.6801	3.76427	-1.75212	basic amino acid/polyamine antiporter, APA family
ELIM_c1129	6.88169	52.6303	2.76647	1.19753e-06	7.51953	7.61155	0.0175477	Uroporphyrinogen-III decarboxylase-like protein
ELIM_c1130	0.570476	0.88858	0.266099	0.818744	1.91011	NA	NA	Hypothetical protein
ELIM_c1131	507.192	334.927	-0.597225	0.0537315	0.645414	1.21977	0.918314	Ca2+-transporting ATPase [EC:3.6.3.8]
ELIM_c1132	18721.2	13780.1	-0.442055	0.0371003	5.76285	3.3476	-0.783656	DNA-directed RNA polymerase subunit beta [EC:2.7.7.6]
ELIM_c1133	16292.5	16227.9	-0.00572863	0.978845	3.53738	1.8874	-0.90628	DNA-directed RNA polymerase subunit beta' [EC:2.7.7.6]
ELIM_c1134	11884.9	243.095	-5.60567	1.97614e-142	20.7054	7.8487	-1.39948	large subunit ribosomal protein L7A
ELIM_c1135	24219.1	1958.24	-3.62784	3.65841e-73	19.7749	0.943945	-4.38883	small subunit ribosomal protein S12
ELIM_c1136	20870	1848.91	-3.49597	1.3029e-75	6.48928	0.495267	-3.71178	small subunit ribosomal protein S7
ELIM_c1137	123432	16153.3	-2.93374	2.92452e-54	13.4685	1.06799	-3.65663	elongation factor G
ELIM_c1138	231.016	23.0699	-3.26892	1.49461e-14	4.45314	0.261918	-4.08764	elongation factor Tu
ELIM_c1139	2290.08	597.107	-1.93755	1.22884e-20	10.2716	0.617695	-4.05562	glycerophosphoryl diester phosphodiesterase [EC:3.1.4.46]
ELIM_c1140	3280.58	604.509	-2.43817	3.11425e-30	18.1002	0.532013	-5.0884	Transcriptional regulator
ELIM_c1141	5211.36	763.321	-2.76969	1.62943e-42	27.3019	2.75164	-3.31064	B12 binding domain/Pterin binding enzyme
ELIM_c1142	1258.07	41154.4	5.03065	3.71099e-97	3.36549	68.8025	4.35357	5-methyltetrahydrofolate--homocysteine S-methyltransferase
ELIM_c1143	968.628	2052.08	1.08229	9.51513e-07	3.45629	5.72067	0.726961	Ureidoglycolate lyase
ELIM_c1144	1426.82	6147.32	2.10638	2.87842e-27	4.55567	29.1184	2.67619	aspartate carbamoyltransferase catalytic subunit [EC:2.1.3.2]
ELIM_c1145	314.007	774.999	1.30067	4.45329e-08	2.31641	3.17119	0.453138	aspartate carbamoyltransferase regulatory subunit
ELIM_c1146	1678.96	2634	0.649373	0.000882246	5.21833	8.22914	0.657152	dihydroorotase [EC:3.5.2.3]
ELIM_c1147	1214.8	2268.85	0.900691	5.8762e-06	8.31135	10.751	0.371322	orotidine-5'-phosphate decarboxylase [EC:4.1.1.23]
ELIM_c1148	1065.39	1785.49	0.744395	0.000331854	7.09583	13.3206	0.908612	dihydroorotate dehydrogenase electron transfer subunit
ELIM_c1149	870.493	1530.25	0.813151	0.000139111	7.43421	14.8356	0.996817	dihydroorotate dehydrogenase (NAD+) catalytic subunit [EC:1.3.1.14]
ELIM_c1150	223.379	8502.25	5.24401	7.5758e-78	0.0533543	4.9094	6.5238	Molecular chaperone (Small heat shock protein)
ELIM_c1151	1960.41	818.551	-1.25898	3.06081e-09	12.0251	4.96912	-1.27498	Response regulator receiver:Metal-dependent phosphohydrolase
ELIM_c1152	1899.34	1833.47	-0.0509013	0.825798	22.577	9.83	-1.19959	protease I [EC:3.2.-.-]
ELIM_c1153	818.322	331.495	-1.3011	2.17986e-08	7.68181	4.04306	-0.925998	type IV pilus assembly protein PilB
ELIM_c1154	480.76	192.534	-1.31572	3.15952e-07	8.77681	4.08492	-1.10339	twitching motility protein PilT
ELIM_c1155	1148.47	472.072	-1.28084	8.82643e-08	10.9969	2.55949	-2.10316	Diguanylate cyclase/phosphodiesterase with PAS/PAC and GAF sensor
ELIM_c1156	177.057	237.212	0.419904	0.132761	6.5212	2.9254	-1.1565	DNA-damage-inducible protein J
ELIM_c1157	106.559	46.4213	-1.18152	0.00335027	4.37945	1.64445	-1.41314	O-antigen polymerase
ELIM_c1158	5322.49	1410.1	-1.91556	2.75706e-15	13.8634	12.1535	-0.189915	Uncharacterized protein
ELIM_c1159	177.835	11.2369	-3.86932	3.22856e-13	13.6035	3.12138	-2.12372	Uncharacterized protein
ELIM_c1160	251.864	145.191	-0.790504	0.00575534	6.44961	9.88681	0.616294	Uncharacterized protein
ELIM_c1161	570.469	180.994	-1.65079	2.12777e-10	20.5566	2.96896	-2.79157	leader peptidase (prepilin peptidase) / N-methyltransferase [EC:3.4.23.43 2.1.1.-]
ELIM_c1162	1277.19	316.185	-2.01071	4.57084e-17	24.1414	8.79064	-1.45747	type IV pilus assembly protein PilC
ELIM_c1163	805.729	162.637	-2.30158	3.70491e-19	11.0852	2.08016	-2.41387	Type IV pilus assembly protein PilM
ELIM_c1164	359.979	96.6672	-1.88597	1.43045e-08	4.37283	0.956298	-2.19303	Hypothetical protein
ELIM_c1165	163.216	16.2648	-3.24969	8.42479e-12	21.4193	2.45356	-3.12597	General secretion pathway protein
ELIM_c1166	322.557	77.4773	-2.04367	1.52632e-10	12.2587	5.80903	-1.07743	Hypothetical protein
ELIM_c1167	389.497	167.025	-1.21664	0.000110866	5.35466	3.88057	-0.464525	Prepilin-type cleavage methylation N-terminal domain protein
ELIM_c1168	421.267	136.879	-1.61475	9.36506e-08	8.65974	4.7659	-0.861575	Uncharacterized protein
ELIM_c1169	328.739	108.5	-1.59039	4.2868e-07	4.93669	2.96686	-0.734604	Uncharacterized protein
ELIM_c1170	180.914	185.707	0.0375243	0.900348	6.65785	10.7826	0.695581	Transcriptional regulator, XRE family
ELIM_c1171	36.2384	206.167	2.47593	1.87494e-11	9.41987	44.9824	2.25558	Uncharacterized protein
ELIM_c1172	1306.32	1249.4	-0.0642257	0.755529	8.30769	2.34784	-1.82311	Uncharacterized protein
ELIM_c1173	2716.07	2486.98	-0.127078	0.572528	5.14216	4.74403	-0.116263	nicotinate phosphoribosyltransferase [EC:6.3.4.21]
ELIM_c1174	2696.05	2819.52	0.0645828	0.752766	4.44374	1.29218	-1.78197	L-threonylcarbamoyladenylate synthase [EC:2.7.7.87]
ELIM_c1175	3239.86	3315.88	0.0334515	0.894614	6.68458	6.42233	-0.0577387	Hypothetical protein
ELIM_c1176	1363.71	1443.73	0.0822009	0.740222	6.64422	38.106	2.51985	ribose 5-phosphate isomerase B [EC:5.3.1.6]
ELIM_c1177	3030.89	3347.62	0.143347	0.501458	5.90498	3.48752	-0.759729	UDPglucose 6-dehydrogenase [EC:1.1.1.22]
ELIM_c1178	6507.92	14655	1.171	3.48811e-08	19.5754	26.2247	0.421886	UTP--glucose-1-phosphate uridylyltransferase [EC:2.7.7.9]
ELIM_c1179	4894.77	8062.09	0.719797	0.000241899	14.3967	5.91515	-1.28325	phosphoglucomutase [EC:5.4.2.2]
ELIM_c1180	2195.87	3134.97	0.513464	0.00923135	11.397	3.92396	-1.53826	TIGR00266 family
ELIM_c1181	751.585	644.831	-0.220696	0.387327	16.7971	4.88059	-1.78309	Transferase hexapeptide repeat containing protein
ELIM_c1182	6000.86	6054.32	0.0127933	0.95355	8.8602	6.02847	-0.555547	D-alanine-D-alanine ligase [EC:6.3.2.4]
ELIM_c1183	2743.36	2026.66	-0.436653	0.096928	6.39988	2.89569	-1.14414	Hypothetical protein
ELIM_c1184	7139.16	2276.3	-1.64863	1.62933e-14	11.3797	5.35535	-1.08741	arginyl-tRNA synthetase [EC:6.1.1.19]
ELIM_c1185	1195.96	252.566	-2.23894	4.71347e-22	16.6118	1.70493	-3.28442	Putative molybdopterin biosynthesis protein MoeB
ELIM_c1186	503.115	492.587	-0.0304499	0.932776	1.51071	2.45227	0.698892	Hypothetical protein
ELIM_c1187	2376.35	1033.27	-1.20074	1.03419e-05	8.80671	10.9318	0.311856	2-C-methyl-D-erythritol 2,4-cyclodiphosphate synthase [EC:4.6.1.12]
ELIM_c1188	3818.85	2530.23	-0.593677	0.00953924	20.123	31.1855	0.632031	adenosylhomocysteine nucleosidase [EC:3.2.2.9]
ELIM_c1189	7282.26	11500	0.659104	0.0262752	9.55578	14.0517	0.556304	alanine racemase [EC:5.1.1.1]
ELIM_c1190	4952.52	5478.41	0.145567	0.553017	6.08862	9.54349	0.648401	YitT family
ELIM_c1191	12678.2	21532.2	0.764102	0.000473394	5.43382	15.6648	1.52749	transketolase [EC:2.2.1.1]
ELIM_c1192	15634.7	25797.8	0.722459	0.00157831	6.03411	12.6068	1.06298	transketolase [EC:2.2.1.1]
ELIM_c1193	33.4456	21.2927	-0.627747	0.280818	2.66921	0.914596	-1.5452	Hypothetical protein
ELIM_c1194	55.0473	91.3468	0.720416	0.0885228	2.25022	0.83781	-1.42537	Uncharacterized protein
ELIM_c1195	6351.51	3406.08	-0.898789	0.0100985	5.37485	1.21935	-2.14011	Hypothetical protein
ELIM_c1196	5028.52	6648.78	0.402888	0.056073	4.37535	4.25849	-0.0390548	CTP synthase [EC:6.3.4.2]
ELIM_c1197	1422.78	2312.18	0.700149	0.000465236	7.51847	3.31875	-1.1798	NAD+ synthase (glutamine-hydrolysing) [EC:6.3.5.1]
ELIM_c1198	577.952	259.956	-1.14964	2.13698e-06	6.45081	2.44945	-1.39702	1-acyl-sn-glycerol-3-phosphate acyltransferase [EC:2.3.1.51]
ELIM_c1199	638.361	126.868	-2.32198	1.76333e-18	24.1075	5.06632	-2.25047	tRNA (guanine-N7-)-methyltransferase [EC:2.1.1.33]
ELIM_c1200	121.296	613.35	2.32868	3.42575e-20	1.87784	33.3119	4.1489	Methyltransferase cognate corrinoid protein
ELIM_c1201	85.129	446.607	2.37766	1.88167e-17	1.3518	5.66735	2.06779	GntR family transcriptional regulator
ELIM_c1202	86.7333	417.317	2.2534	1.41043e-14	1.80922	6.53445	1.8527	Transcriptional regulator
ELIM_c1203	129.069	80.9653	-0.666189	0.187519	5.23212	3.8883	-0.428255	Major Facilitator
ELIM_c1204	286.074	135.969	-1.06758	0.00538142	2.95816	3.09741	0.0663609	trimethylamine---corrinoid protein Co-methyltransferase [EC:2.1.1.250]
ELIM_c1205	144.235	78.0623	-0.877331	0.0110338	7.46242	3.0822	-1.27568	betaine/carnitine transporter, BCCT family
ELIM_c1206	59239.9	981.585	-5.91387	2.39522e-136	1209.79	1.51435	-9.64184	Heavy metal translocating P-type ATPase
ELIM_c1207	267.576	492.299	0.877134	0.000962513	13.6065	7.65908	-0.829054	BirA family transcriptional regulator, biotin operon repressor / biotin-[acetyl-CoA-carboxylase] ligase [EC:6.3.4.15]
ELIM_c1208	2708.59	2088.6	-0.374848	0.0603068	1.6502	1.15395	-0.516059	Histidine kinase
ELIM_c1209	3004.19	4460.08	0.569937	0.00297615	3.75568	3.50723	-0.0987407	two-component system, response regulator YesN
ELIM_c1210	193.495	2864.5	3.88099	1.67538e-71	15.6998	25.0971	0.676778	Predicted microcompartment shellprotein
ELIM_c1211	679.367	13324	4.29168	1.19029e-101	14.2103	24.7811	0.802309	Putative carboxysome-related structural protein with putative role in ethanolamine utilization
ELIM_c1212	1371.94	23783.6	4.11468	2.35529e-81	13.9705	13.6877	-0.0295023	propanediol dehydratase large subunit [EC:4.2.1.28]
ELIM_c1213	498.363	9779.88	4.2918	1.90645e-97	12.22	15.8224	0.372728	propanediol dehydratase medium subunit [EC:4.2.1.28]
ELIM_c1214	522.61	5808.75	3.47191	1.53095e-62	7.07433	8.78738	0.312841	propanediol dehydratase small subunit [EC:4.2.1.28]
ELIM_c1215	912.607	9159.85	3.32584	5.90761e-58	9.16598	9.36978	0.0317254	Diol dehydratase-reactivating factor large subunit
ELIM_c1216	90.7573	422.063	2.20498	1.02268e-15	31.9716	23.5518	-0.440958	Glycerol dehydratase reactivation factor, small subunit
ELIM_c1217	148.479	621.524	2.05819	1.5077e-12	29.3387	7.67539	-1.93449	Microcompartment protein
ELIM_c1218	303.222	1771.97	2.54298	5.01465e-29	23.6713	13.3333	-0.82811	Phosphate propanoyltransferase
ELIM_c1219	244.686	1394.05	2.50543	2.14116e-25	20.2541	6.92636	-1.54804	ethanolamine utilization protein EutJ
ELIM_c1220	206.254	1338.02	2.69171	3.97679e-33	11.1122	7.766	-0.516904	DNA/pantothenate metabolism flavoprotein
ELIM_c1221	63.938	433.356	2.74174	1.83817e-18	18.2161	22.8284	0.325617	ethanolamine utilization protein EutN
ELIM_c1222	186.346	1607.27	3.10173	2.75524e-38	6.73353	8.16855	0.278717	ATP:cob(I)alamin adenosyltransferase
ELIM_c1223	560.328	4976.91	3.14863	2.19106e-48	12.2578	23.0735	0.912539	propionaldehyde dehydrogenase [EC:1.2.1.87]
ELIM_c1224	29382.7	7006.21	-2.06811	3.16675e-25	2.67485	0.683603	-1.96823	Electron transport complex subunit C
ELIM_c1225	47999.8	9854.31	-2.28408	6.68314e-35	21.9736	7.76937	-1.4999	Membrane protein
ELIM_c1226	29229.1	11892.2	-1.29731	4.87979e-12	7.13955	1.50273	-2.24825	Carbon dioxide concentrating mechanism/carboxysome shell protein
ELIM_c1227	1417.55	676.147	-1.06687	3.68664e-06	7.50909	5.8396	-0.362768	chromosome partitioning protein
ELIM_c1228	2352.73	2922.98	0.312982	0.19118	7.58378	2.71568	-1.4816	Uncharacterized protein
ELIM_c1229	69.72	37.254	-0.886507	0.0495635	8.86892	6.59854	-0.426611	Hypothetical protein
ELIM_c1230	501.72	477.646	-0.070796	0.829982	0.118866	1.31913	3.47218	Hypothetical protein
ELIM_c1231	1681.31	2640.6	0.650972	0.00624788	4.13446	6.76575	0.71055	VWA
ELIM_c1232	1584.2	2726.05	0.782672	0.000705606	8.89052	11.9936	0.431927	ATPase associated with various cellular activities AAA_5
ELIM_c1233	3456.76	7940.88	1.19964	4.1948e-07	11.7101	12.3144	0.0725968	Von Willebrand factor type A
ELIM_c1234	149.031	2682.75	4.16092	2.59138e-82	0.144867	7.53343	5.70051	lysozyme
ELIM_c1235	101.151	1361.16	3.73712	1.17837e-51	0.206955	7.26688	5.13395	undecaprenyl-diphosphatase [EC:3.6.1.27]
ELIM_c1236	402.671	5539.51	3.77877	3.58692e-68	0.357876	5.83936	4.02828	uracil-DNA glycosylase [EC:3.2.2.27]
ELIM_c1237	402.396	5179.92	3.68294	5.0845e-29	0.235366	18.5603	6.30117	Pseudouridine synthase
ELIM_c1238	535.396	261.992	-1.02828	3.16043e-05	1.93383	5.66144	1.54971	4-diphosphocytidyl-2-C-methyl-D-erythritol kinase [EC:2.7.1.148]
ELIM_c1239	488.278	378.004	-0.368439	0.143038	1.09536	1.74746	0.673847	Transcriptional regulator, GntR family
ELIM_c1240	1363.64	572.316	-1.25112	4.05231e-08	1.31371	2.17345	0.726335	signal peptidase II [EC:3.4.23.36]
ELIM_c1241	4050.48	685.596	-2.56092	4.5269e-33	6.06693	1.34449	-2.17391	Putative permease PerM (YfgO)
ELIM_c1242	7003.61	1916.56	-1.86904	5.53717e-20	16.9588	5.42097	-1.64541	tyrosyl-tRNA synthetase [EC:6.1.1.1]
ELIM_c1243	8592.03	2055.72	-2.06282	1.32407e-20	28.685	4.1023	-2.80579	histidyl-tRNA synthetase [EC:6.1.1.21]
ELIM_c1244	1900.41	748.282	-1.34349	3.3814e-10	17.3701	2.99463	-2.53616	putative N6-adenine-specific DNA methylase [EC:2.1.1.-]
ELIM_c1245	1956.08	8220.04	2.07062	8.54542e-25	3.32372	35.3224	3.40971	23S rRNA (guanosine2251-2'-O)-methyltransferase [EC:2.1.1.185]
ELIM_c1246	992.27	3534.78	1.83177	5.57125e-17	4.03982	23.8255	2.56015	Uncharacterized protein
ELIM_c1247	727.249	1670.06	1.19826	2.50813e-08	3.52108	19.1293	2.44169	RNA polymerase sporulation-specific sigma factor
ELIM_c1248	3770.35	534.841	-2.81521	7.73179e-29	17.5055	9.38361	-0.899598	Cell wall/surface repeat protein
ELIM_c1249	0	0	0	NA	NA	NA	NA	cold shock protein (beta-ribbon, CspA family)
ELIM_c1250	174.352	64.7889	-1.41434	0.000358979	0.536272	2.03553	1.92437	elongation factor Tu
ELIM_c1251	236.901	379.141	0.676175	0.00741659	6.67997	4.07553	-0.712854	Hypothetical acetyltransferase
ELIM_c1252	11562.6	567.359	-4.34664	1.35081e-66	6.66903	0.64102	-3.37904	small subunit ribosomal protein S10
ELIM_c1253	21709.9	1142.22	-4.24725	6.90337e-84	13.901	1.10848	-3.64853	large subunit ribosomal protein L3
ELIM_c1254	35515.6	2036.84	-4.12338	3.97534e-96	28.5477	1.3903	-4.35991	large subunit ribosomal protein L4
ELIM_c1255	24395.1	1326.45	-4.19992	1.43424e-84	43.4492	0.862387	-5.65485	large subunit ribosomal protein L23
ELIM_c1256	21142.6	1607.35	-3.71657	9.4226e-44	17.4462	1.63393	-3.4165	large subunit ribosomal protein L2
ELIM_c1257	21816.1	1159.73	-4.23235	2.46888e-83	72.5529	1.96781	-5.20437	small subunit ribosomal protein S19
ELIM_c1258	7542.92	588.989	-3.67656	5.96734e-61	9.82429	0.926484	-3.40652	large subunit ribosomal protein L22
ELIM_c1259	29651.9	2197.21	-3.75377	6.88384e-67	28.1829	1.79809	-3.97028	small subunit ribosomal protein S3
ELIM_c1260	4752.62	361.966	-3.71112	3.63702e-68	10.8869	1.02566	-3.40797	large subunit ribosomal protein L16
ELIM_c1261	7481.34	630.167	-3.5674	1.02115e-59	25.7527	2.26944	-3.50432	large subunit ribosomal protein L29
ELIM_c1262	7784.37	578.685	-3.74743	2.44708e-64	14.874	1.07224	-3.79409	small subunit ribosomal protein S17
ELIM_c1263	14781.2	1175.05	-3.65183	2.46222e-64	24.3857	1.23768	-4.30033	large subunit ribosomal protein L14
ELIM_c1264	9104.88	1233.78	-2.88255	9.06592e-50	24.372	0.851875	-4.83844	large subunit ribosomal protein L24
ELIM_c1265	26043.3	3820.32	-2.76883	2.85046e-39	33.2764	2.61994	-3.66689	large subunit ribosomal protein L5
ELIM_c1266	6674.97	949.851	-2.81169	7.41563e-42	14.9544	0.65702	-4.50849	small subunit ribosomal protein S14
ELIM_c1267	12453.8	1240.19	-3.3269	3.34346e-53	19.3207	0.878406	-4.45911	small subunit ribosomal protein S8
ELIM_c1268	26246	2820.71	-3.21751	3.96728e-51	25.7667	0.772376	-5.06006	large subunit ribosomal protein L6
ELIM_c1269	7334.36	782.4	-3.22705	1.40459e-52	13.1932	0.574697	-4.52085	large subunit ribosomal protein L18
ELIM_c1270	14134.7	1416.4	-3.31802	3.73381e-56	20.3099	0.63153	-5.00719	small subunit ribosomal protein S5
ELIM_c1271	9740.64	1123.21	-3.11526	2.38263e-50	138.832	6.53063	-4.40997	large subunit ribosomal protein L30
ELIM_c1272	8629.36	745.754	-3.53072	2.86536e-65	27.4284	0.685041	-5.32334	large subunit ribosomal protein L15
ELIM_c1273	37146.3	2529.71	-3.87564	2.06007e-74	35.6991	0.741737	-5.58884	preprotein translocase subunit SecY
ELIM_c1274	22462.5	1771.26	-3.66392	3.82785e-65	48.5694	1.3437	-5.17577	adenylate kinase [EC:2.7.4.3]
ELIM_c1275	28157.6	3576.85	-2.97641	5.95167e-50	100.654	6.33862	-3.98909	methionyl aminopeptidase [EC:3.4.11.18]
ELIM_c1276	10637.7	1137.14	-3.22457	1.60543e-57	46.9924	2.2529	-4.38257	Ribosomal protein
ELIM_c1277	6739.33	734.109	-3.19679	1.05786e-41	20.4856	1.59928	-3.67911	translation initiation factor IF-1
ELIM_c1278	2510.3	405.44	-2.62732	1.33556e-34	106.27	15.2721	-2.79877	large subunit ribosomal protein L36
ELIM_c1279	8614.92	1395.02	-2.62569	8.14507e-42	11.836	0.870274	-3.76557	small subunit ribosomal protein S13
ELIM_c1280	8596.87	1727.55	-2.31441	3.35936e-30	9.34091	0.797788	-3.54949	small subunit ribosomal protein S11
ELIM_c1281	17679.1	5238.1	-1.75474	4.37484e-18	8.24409	1.12589	-2.87229	small subunit ribosomal protein S4
ELIM_c1282	28639.5	5859.42	-2.28898	8.15143e-29	14.221	1.08036	-3.71845	DNA-directed RNA polymerase subunit alpha [EC:2.7.7.6]
ELIM_c1283	11188.5	1934.22	-2.53158	4.22624e-32	8.93052	0.835632	-3.4178	large subunit ribosomal protein L17
ELIM_c1284	2305.08	275.354	-3.06085	2.08126e-39	13.6619	1.47466	-3.2117	energy-coupling factor transport system ATP-binding protein [EC:3.6.3.-]
ELIM_c1285	2200.76	359.04	-2.61243	1.52806e-32	16.7627	1.1759	-3.83342	energy-coupling factor transport system ATP-binding protein [EC:3.6.3.-]
ELIM_c1286	1680.17	277.054	-2.59603	2.24298e-27	5.7685	0.511233	-3.49614	energy-coupling factor transport system permease protein
ELIM_c1287	436.195	65.0814	-2.72596	4.92395e-17	11.7546	0.707668	-4.05401	tRNA pseudouridine38-40 synthase [EC:5.4.99.12]
ELIM_c1288	17243	863.731	-4.3177	2.4511e-78	6.37535	0.695074	-3.19727	large subunit ribosomal protein L13
ELIM_c1289	13631.2	923.337	-3.88245	5.64999e-76	7.45176	0.7474	-3.31763	small subunit ribosomal protein S9
ELIM_c1290	102.702	55.0145	-0.888573	0.0259443	6.52314	2.67875	-1.284	Integrase family protein
ELIM_c1291	59.6884	35.4879	-0.734002	0.121206	2.6791	2.71897	0.0213113	Transcriptional regulator
ELIM_c1292	17.9471	6.80507	-1.2795	0.145024	6.76647	5.36369	-0.335177	Toxin-antitoxin system
ELIM_c1293	9.34789	1.77716	-1.89766	0.126256	2.07772	NA	NA	Hypothetical protein
ELIM_c1294	34.4558	10.3483	-1.64354	0.0153226	3.45561	1.61117	-1.10083	Uncharacterized protein
ELIM_c1295	0	0	0	NA	NA	NA	NA	Bacterial mobilisation protein (MobC). Ribbon-helix-helix protein, copG family
ELIM_c1296	11.5824	5.32042	-0.993314	0.287283	2.67369	1.88474	-0.504467	TPR repeat-containing protein
ELIM_c1297	4.23117	7.98616	0.78057	0.42463	14.1671	NA	NA	Transposase, IS605 OrfB
ELIM_c1298	0	3.84683	2.27704	0.0365192	0	NA	NA	Glutamine--scyllo-inositol transaminase
ELIM_c1299	0.208004	1.77716	1.20099	0.369334	NA	NA	NA	Methyltransferase, type 11
ELIM_c1300	0.208004	1.18109	0.852423	0.583832	0.696451	NA	NA	UDPglucose 6-dehydrogenase [EC:1.1.1.22]
ELIM_c1301	1.47973	7.39009	1.75851	0.0993817	2.40016	2.9124	0.279079	Undecaprenyl-phosphate glucose phosphotransferase
ELIM_c1302	1.53326	14.4766	2.61102	0.0130809	2.16052	11.4103	2.40089	Glycosyl transferase family 2
ELIM_c1303	0.986484	2.06967	0.627865	0.629798	4.80031	NA	NA	serine O-acetyltransferase [EC:2.3.1.30]
ELIM_c1304	12.0756	22.1703	0.825393	0.250878	6.34119	NA	NA	Glycosyl transferase group 1
ELIM_c1305	24.175	50.5274	1.03335	0.107762	3.84103	21.674	2.4964	UDP-glucose 4-epimerase [EC:5.1.3.2]
ELIM_c1306	12.4144	18.6159	0.548243	0.517676	1.65355	23.9562	3.85675	Glycosyl transferase (Group 1
ELIM_c1307	14.0249	14.1841	0.0152057	0.977257	2.03519	11.1798	2.45765	Hypothetical protein
ELIM_c1308	54.5128	110.862	1.01083	0.0156714	2.58543	18.0633	2.80458	Putative dehydrogenase
ELIM_c1309	16.8773	48.8055	1.47818	0.00461679	1.92726	NA	NA	Putative antibiotic acetyltransferase, isoleucine patch superfamily
ELIM_c1310	10.5661	33.9922	1.59713	0.0146609	1.41459	12.0416	3.08957	Polysaccharide biosynthesis protein
ELIM_c1311	44.1785	103.776	1.2136	0.00438393	2.04663	9.60893	2.23113	Heparinase II III family protein
ELIM_c1312	35.3238	101.132	1.49145	0.000544244	3.75305	39.8557	3.40865	UDP-N-acetyl-D-mannosaminuronic acid dehydrogenase [EC:1.1.1.336]
ELIM_c1313	4.23117	6.209	0.462665	0.662999	4.62335	4.89387	0.0820374	Glucose-1-phosphate thymidylyltransferase
ELIM_c1314	9.58573	25.421	1.31957	0.080334	3.12914	20.0366	2.6788	Glycoside hydrolase family 3 domain protein
ELIM_c1315	37.9384	403.044	3.37525	4.2471e-31	3.43145	23.0202	2.74601	UDP-N-acetylglucosamine 2-epimerase (non-hydrolysing) [EC:5.1.3.14]
ELIM_c1316	169.944	112.402	-0.592071	0.0735533	15.7738	19.2075	0.284141	XRE family transcriptional regulator
ELIM_c1317	74.7648	40.8194	-0.857355	0.0684743	25.3352	32.1734	0.344729	inorganic pyrophosphatase [EC:3.6.1.1]
ELIM_c1318	716.273	981.249	0.453567	0.0979622	3.37464	8.07219	1.25822	phenylacetate-CoA ligase [EC:6.2.1.30]
ELIM_c1319	390.298	615.382	0.655556	0.0391804	4.5442	10.2465	1.17303	phosphoglycolate phosphatase [EC:3.1.3.18]
ELIM_c1320	392.104	761.809	0.95641	0.00213468	3.41915	7.39703	1.11331	Membrane protein
ELIM_c1321	197.422	199.621	0.0158981	0.951545	4.99175	9.71989	0.961393	lysine-N-methylase [EC:2.1.1.-]
ELIM_c1322	6267.52	1376.16	-2.18642	4.14374e-27	2.55454	2.45279	-0.0586349	GTP-binding protein
ELIM_c1323	8529.41	21814.4	1.35466	2.19733e-11	3.99765	5.32034	0.412366	Uncharacterized protein
ELIM_c1324	2826.05	7738.45	1.45293	3.44343e-09	5.65159	11.0257	0.96414	UBA/THIF-type NAD/FAD binding protein
ELIM_c1325	145.994	152.907	0.0662996	0.818892	6.06026	3.14061	-0.948337	Uncharacterized protein
ELIM_c1326	577.061	241.87	-1.25104	8.42401e-07	7.12653	6.8979	-0.0470442	2-isopropylmalate synthase [EC:2.3.3.13]
ELIM_c1327	98.7861	83.7084	-0.236333	0.540832	0.624985	7.75082	3.63246	undecaprenyl-diphosphatase [EC:3.6.1.27]
ELIM_c1328	2243.74	682.124	-1.71633	2.23657e-13	2.23943	2.38598	0.0914458	undecaprenyl-diphosphatase [EC:3.6.1.27]
ELIM_c1329	254.812	77.4552	-1.70514	5.68783e-07	20.6749	4.32211	-2.25807	raffinose/stachyose/melibiose transport system substrate-binding protein
ELIM_c1330	408.419	152.57	-1.41468	3.40673e-07	18.1665	2.76847	-2.71412	Diguanylate cyclase/phosphodiesterase with PAS/PAC sensor(S)
ELIM_c1331	346.288	225.986	-0.613531	0.0278907	1.40213	5.24079	1.90217	Nickel-resistant pritein NirB
ELIM_c1332	196.11	378.589	0.945438	0.000413381	2.14944	5.51196	1.3586	Transcriptional regulator, TetR family
ELIM_c1333	369.565	573.237	0.63192	0.0111249	7.69138	7.54141	-0.0284079	ABC-2 type transport system ATP-binding protein
ELIM_c1334	322.522	581.82	0.849185	0.000908554	5.87244	11.5623	0.977394	ABC-2 type transport system permease protein
ELIM_c1335	333.214	1779.26	2.41325	3.30385e-11	4.50121	12.7797	1.50547	Short-chain dehydrogenase of various substrate specificities
ELIM_c1336	53.9064	7.98616	-2.6112	9.70128e-05	6.19446	0.912274	-2.76344	iron complex transport system substrate-binding protein
ELIM_c1337	56.7412	15.0727	-1.84499	0.00186625	14.0681	2.45586	-2.51813	iron complex transport system permease protein
ELIM_c1338	30.5871	0.88858	-4.06396	0.000209635	11.2191	0.434341	-4.69099	iron complex transport system ATP-binding protein [EC:3.6.3.34]
ELIM_c1339	14.821	39.3568	1.35098	0.0347584	2.76535	10.9325	1.98309	Multidrug export protein MepA
ELIM_c1340	118.931	195.2	0.710122	0.0216776	0.57599	7.37478	3.67849	Transcriptional regulator, MarR family
ELIM_c1341	79.3829	1794.75	4.48155	4.55952e-77	1.81662	3.27657	0.850929	DNA primase (Bacterial type)
ELIM_c1342	104.693	2316.86	4.45484	7.33857e-95	2.22725	2.24101	0.00888703	Uncharacterized protein
ELIM_c1343	27.7286	416.191	3.86015	1.44691e-33	1.91844	2.8947	0.593479	Hypothetical protein
ELIM_c1344	296.63	170.331	-0.796737	0.0035337	2.54234	2.20405	-0.205996	beta-N-acetylhexosaminidase [EC:3.2.1.52]
ELIM_c1345	84.7788	2543.92	4.89085	1.72838e-06	0.142698	8.26763	5.85643	Hypothetical protein
ELIM_c1346	224.599	550.112	1.28859	8.86951e-08	5.77126	2.86699	-1.00935	phosphate butyryltransferase [EC:2.3.1.19]
ELIM_c1347	354.792	171.242	-1.0466	0.00010594	9.2734	15.8558	0.77384	Hypothetical protein
ELIM_c1348	396.651	255.265	-0.63387	0.0196501	5.32231	8.63053	0.697398	integral membrane protein
ELIM_c1349	222.869	371.944	0.736305	0.00947211	2.79329	0.283307	-3.30153	ATP-binding cassette, subfamily B, bacterial
ELIM_c1350	250.989	529.272	1.07337	0.000114128	1.61659	0.440205	-1.8767	ATP-binding cassette, subfamily B, bacterial
ELIM_c1351	381.182	180.657	-1.07304	0.000184142	5.53892	2.44347	-1.18067	Multidrug ABC transporter ATPase
ELIM_c1352	349.616	37.254	-3.19621	5.19523e-19	40.3528	47.9408	0.248585	CrcB protein
ELIM_c1353	384.559	236.235	-0.700638	0.0108042	0.292	2.41426	3.04754	Uncharacterized protein
ELIM_c1354	942.267	475.786	-0.984324	3.21873e-05	5.08418	2.09096	-1.28185	Hypothetical protein
ELIM_c1355	330.153	382.955	0.213437	0.379846	4.34614	4.76094	0.131512	Hypothetical protein
ELIM_c1356	104.693	172.715	0.716848	0.01878	4.71944	6.18086	0.389194	Hypothetical protein
ELIM_c1357	1175.37	271.104	-2.11211	3.84637e-15	2.85555	2.1438	-0.413594	cyclopropane-fatty-acyl-phospholipid synthase [EC:2.1.1.79]
ELIM_c1358	1669.06	687.174	-1.27905	5.20738e-08	1.80785	1.28337	-0.494339	KUP system potassium uptake protein
ELIM_c1359	237.025	60.335	-1.95633	8.60806e-09	9.89301	1.64767	-2.58598	Hypothetical protein
ELIM_c1360	75.8706	13.9027	-2.36686	2.32814e-05	3.90711	0.951837	-2.03731	Transcriptional regulator, PadR family
ELIM_c1361	7075.49	6924.4	-0.0311351	0.888541	18.2994	8.88962	-1.0416	Formate/nitrite family of transporter
ELIM_c1362	756.425	577.007	-0.390017	0.0840348	11.7725	1.95516	-2.59006	phosphopantothenoylcysteine decarboxylase / phosphopantothenate--cysteine ligase [EC:4.1.1.36 6.3.2.5]
ELIM_c1363	2025.77	1479.3	-0.453292	0.0293657	30.9314	4.64393	-2.73565	ABC transporter, ATP-binding protein / methyltransferase
ELIM_c1364	4002.49	5840.31	0.545034	0.00389141	38.9989	3.60482	-3.43544	iron complex transport system substrate-binding protein
ELIM_c1365	618.274	561.393	-0.138998	0.569226	31.0292	3.08595	-3.32984	iron complex transport system permease protein
ELIM_c1366	409.465	368.219	-0.152784	0.535377	17.472	1.71974	-3.34478	iron complex transport system ATP-binding protein [EC:3.6.3.34]
ELIM_c1367	188.36	65.385	-1.5122	0.000104062	1.66236	1.50911	-0.139529	Response regulator receiver protein
ELIM_c1368	51.1786	43.1816	-0.240015	0.609637	8.56399	5.76877	-0.570019	ribosome biogenesis GTPase [EC:3.6.1.-]
ELIM_c1369	988.295	2562.36	1.37356	3.82728e-06	0.956214	5.33029	2.47881	Arsenite efflux ATP-binding protein ArsA
ELIM_c1370	17.5013	33.9811	0.918951	0.189216	2.64046	NA	NA	transketolase [EC:2.2.1.1]
ELIM_c1371	17.1687	22.4628	0.368921	0.629949	2.87292	5.48994	0.93427	transketolase [EC:2.2.1.1]
ELIM_c1372	27.1643	32.8001	0.26316	0.719398	2.50792	8.01638	1.67646	Transaldolase
ELIM_c1373	18.357	22.1703	0.259418	0.714813	4.21886	7.85373	0.896525	fructose-bisphosphate aldolase, class II [EC:4.1.2.13]
ELIM_c1374	17.4241	32.5075	0.862894	0.20205	3.67364	3.26918	-0.168279	3',5'-nucleoside bisphosphate phosphatase [EC:3.1.3.97]
ELIM_c1375	7.83833	20.1006	1.25544	0.110027	3.10942	7.12056	1.19534	phosphoglycolate phosphatase [EC:3.1.3.18]
ELIM_c1376	12.8006	43.4298	1.6868	0.0214529	6.99352	13.1028	0.905785	deoxyribose-phosphate aldolase [EC:4.1.2.4]
ELIM_c1377	10.1799	22.1592	1.05068	0.206536	4.36061	5.70317	0.387235	deoxyribose-phosphate aldolase [EC:4.1.2.4]
ELIM_c1378	8.07617	20.9781	1.27591	0.129371	9.01372	16.5347	0.875306	deoxyribose-phosphate aldolase [EC:4.1.2.4]
ELIM_c1379	5.47919	48.1763	2.92408	6.42686e-06	26.6622	18.986	-0.489858	deoxyribose-phosphate aldolase [EC:4.1.2.4]
ELIM_c1380	18.6958	114.08	2.54668	6.03856e-07	8.34128	31.6891	1.92564	xylulokinase [EC:2.7.1.17]
ELIM_c1381	11.6596	24.836	1.02915	0.12497	5.52636	7.99014	0.531892	glycerol-1-phosphate dehydrogenase [NAD(P)+] [EC:1.1.1.261]
ELIM_c1382	1090.91	369.659	-1.55869	2.9515e-12	9.60106	4.30058	-1.15866	Uncharacterized protein
ELIM_c1383	506.744	165.303	-1.61029	9.367e-09	18.6903	3.18852	-2.55133	Uncharacterized protein
ELIM_c1384	609.061	469.025	-0.376216	0.101722	3.49248	2.40289	-0.539481	gp37gp68 family
ELIM_c1385	2560.15	1763.54	-0.537499	0.00682105	3.18434	3.40024	0.0946419	ErfK YbiS YcfS YnhG family
ELIM_c1386	257.391	116.238	-1.14011	0.00015902	14.0079	6.31306	-1.14983	thiamine transporter
ELIM_c1387	15.6056	10.6408	-0.512472	0.499021	1.71962	2.18556	0.345909	cobalt/nickel transport protein
ELIM_c1388	24.3295	4.73541	-2.14285	0.0152591	1.52748	1.6775	0.135157	cobalt/nickel transport system permease protein
ELIM_c1389	1.11725	0.88858	-0.164892	0.945247	1.24695	NA	NA	Peptidase S8 and S53 subtilisin kexin sedolisin
ELIM_c1390	13.9951	8.27867	-0.692499	0.402721	3.98723	1.54443	-1.36832	SmcR-like protein VvpR
ELIM_c1391	109.268	13.0141	-2.97607	5.91111e-08	21.673	2.12044	-3.35346	Hypothetical protein
ELIM_c1392	89.9314	10.0558	-3.03997	2.71126e-07	40.8226	NA	NA	Hypothetical protein
ELIM_c1393	112.799	131.3	0.217325	0.502719	11.0219	10.4535	-0.076383	Polysaccharide lyase family protein 8
ELIM_c1394	49.8832	36.0729	-0.456824	0.337137	4.16122	1.68239	-1.30649	Bacterial Ig-like domain (group 2)
ELIM_c1395	84.999	89.3214	0.0707469	0.847792	4.57471	10.5472	1.20511	Polysaccharide lyase family protein 8
ELIM_c1396	47.2388	74.508	0.646434	0.138756	3.26458	5.12897	0.65177	Peptidase S8 and S53 subtilisin kexin sedolisin
ELIM_c1397	19.6112	53.5078	1.40304	0.0136516	7.72087	34.4286	2.15677	energy-coupling factor transport system substrate-specific component
ELIM_c1398	33.4395	52.6413	0.63928	0.171751	7.22133	6.21599	-0.216281	Hypothetical protein
ELIM_c1399	12.8778	19.2231	0.543221	0.431564	6.69497	NA	NA	energy-coupling factor transport system permease protein
ELIM_c1400	6.41214	25.7135	1.84961	0.0133638	2.25885	33.0898	3.87273	Uncharacterized protein
ELIM_c1401	1.68773	0	-1.42639	0.499035	5.65096	0	-2.4985	Cell surface protein
ELIM_c1402	17.2161	45.2512	1.34428	0.0110097	7.37458	29.1161	1.98118	energy-coupling factor transport system ATP-binding protein [EC:3.6.3.-]
ELIM_c1403	5.8715	17.4459	1.4246	0.0921732	14.2856	NA	NA	energy-coupling factor transport system substrate-specific component
ELIM_c1404	5.14042	15.3873	1.41617	0.0912955	12.5069	9.90068	-0.33712	Peptidase S8 and S53 subtilisin kexin sedolisin
ELIM_c1405	10.3344	42.5744	1.94278	0.000844365	7.90698	12.8447	0.699979	preprotein translocase subunit SecA
ELIM_c1406	12336.4	1607.29	-2.93943	2.65829e-53	20.0276	35.1419	0.811201	adenylosuccinate synthase [EC:6.3.4.4]
ELIM_c1407	3034.62	607.715	-2.31815	5.91732e-27	23.0477	8.717	-1.40272	carbamoyl-phosphate synthase small subunit [EC:6.3.5.5]
ELIM_c1408	14855.9	2640.36	-2.49178	8.4897e-34	17.9873	3.67308	-2.29192	carbamoyl-phosphate synthase large subunit [EC:6.3.5.5]
ELIM_c1409	1265.55	314.97	-2.00305	6.16609e-19	2.51796	4.3345	0.783606	transcription elongation factor GreA
ELIM_c1410	8886.01	3436.55	-1.37032	1.10443e-07	4.49744	4.40463	-0.0300836	lysyl-tRNA synthetase, class II [EC:6.1.1.6]
ELIM_c1411	425.665	1208.31	1.50301	1.58874e-12	0.895699	0.677747	-0.402268	4-alpha-glucanotransferase
ELIM_c1412	836.687	3875.6	2.21031	4.50892e-25	2.32675	2.52991	0.12077	starch synthase [EC:2.4.1.21]
ELIM_c1413	568.415	2519.03	2.14589	3.0562e-26	2.44272	2.65889	0.122336	glucose-1-phosphate adenylyltransferase [EC:2.7.7.27]
ELIM_c1414	510.213	1810.26	1.825	2.21056e-16	2.45435	1.48039	-0.729361	glucose-1-phosphate adenylyltransferase [EC:2.7.7.27]
ELIM_c1415	888.899	2501.01	1.49137	1.1292e-12	1.79234	1.08761	-0.720675	starch phosphorylase [EC:2.4.1.1]
ELIM_c1416	945.801	1552.29	0.714199	0.00196959	1.60861	1.35595	-0.246503	1,4-alpha-glucan branching enzyme [EC:2.4.1.18]
ELIM_c1417	31.5323	78.6363	1.29155	0.0091696	0.211117	2.61523	3.63082	Putative ribonuclease BN
ELIM_c1418	105.584	415.881	1.96764	1.1012e-07	0.35348	8.23092	4.54135	YihY family protein
ELIM_c1419	48.1832	10.6408	-2.07897	0.00142208	1.27436	5.20128	2.02909	Hypothetical protein
ELIM_c1420	1620.11	3885.63	1.26153	2.08498e-09	0.975973	2.79136	1.51605	aconitate hydratase [EC:4.2.1.3]
ELIM_c1421	13392.1	7689.47	-0.800345	0.000239417	4.06301	5.79499	0.512258	Function transcriptional attenuator common domain
ELIM_c1422	3723.27	1622.2	-1.19812	7.886e-07	3.78628	2.60675	-0.538529	dTDP-4-dehydrorhamnose reductase [EC:1.1.1.133]
ELIM_c1423	10294.5	5381.22	-0.935747	9.28264e-05	11.1924	7.7381	-0.532465	glucose-1-phosphate thymidylyltransferase [EC:2.7.7.24]
ELIM_c1424	5322.63	2696.93	-0.980555	2.04148e-06	8.27672	8.20856	-0.0119291	dTDP-4-dehydrorhamnose 3,5-epimerase [EC:5.1.3.13]
ELIM_c1425	11743	6901.38	-0.766759	0.000532532	3.27862	1.70869	-0.940196	dTDP-glucose 4,6-dehydratase [EC:4.2.1.46]
ELIM_c1426	610.55	834.093	0.449467	0.0571022	1.26653	16.6966	3.7206	lipopolysaccharide transport system permease protein
ELIM_c1427	724.792	1453.12	1.00252	6.18749e-06	3.14368	21.7128	2.78802	Uncharacterized protein
ELIM_c1428	3444.64	7736.43	1.16708	9.14898e-07	4.56069	27.2819	2.58062	O-antigen biosynthesis protein [EC:2.4.1.-]
ELIM_c1429	3115.72	8134.44	1.38419	5.31603e-11	4.05633	19.3476	2.25391	O-antigen biosynthesis protein [EC:2.4.1.-]
ELIM_c1430	1164.78	1588.57	0.447347	0.0356915	2.08014	7.10217	1.77158	UDPglucose 6-dehydrogenase [EC:1.1.1.22]
ELIM_c1431	991.997	635.532	-0.641557	0.00489108	5.78749	12.8607	1.15196	TuaG-like glycosyl transferase
ELIM_c1432	1570.21	876.816	-0.839884	0.000247524	3.7331	6.39616	0.776834	Membrane protein
ELIM_c1433	9981.72	4534.47	-1.13818	2.85604e-08	7.00142	1.66389	-2.07309	Putative N-acetylmuramoyl-L-alanine amidase
ELIM_c1434	470.687	144.673	-1.6951	1.51515e-07	3.8541	2.21418	-0.79962	Glycosyl transferase GT2 family
ELIM_c1435	1712.57	800.09	-1.09697	1.45607e-06	2.07703	1.66486	-0.319119	Glycosyltransferase/rhamnosyltransferase
ELIM_c1436	2596.35	1660.14	-0.644862	0.00314616	3.52935	1.7522	-1.01023	Undecaprenyl-phosphate glucose phosphotransferase
ELIM_c1437	462.64	324.971	-0.508263	0.0384827	8.15242	14.7632	0.856701	Small multidrug resistance
ELIM_c1438	1458.32	1493.31	0.0341846	0.894251	5.19969	9.08459	0.804996	Glycosyltransferase involved in cell wall biogenesis
ELIM_c1439	276.265	203.501	-0.43916	0.126815	5.02669	10.6049	1.07704	Uncharacterized protein
ELIM_c1440	799.808	344.945	-1.21091	3.7312e-05	1.9932	2.1105	0.0824936	Glycosyl transferase, family 2
ELIM_c1441	2476.77	1965.46	-0.333438	0.127188	4.49791	2.81905	-0.674046	UDP-glucose 4-epimerase [EC:5.1.3.2]
ELIM_c1442	1941.5	688.791	-1.49368	6.28422e-13	1.9483	2.27097	0.221097	Function transcriptional attenuator common domain
ELIM_c1443	3064.78	1739.71	-0.816576	9.35213e-05	6.12249	3.59009	-0.770099	Hypothetical protein
ELIM_c1444	12670.3	24422.6	0.946715	5.09922e-07	4.85082	4.85766	0.00203323	Hypothetical protein
ELIM_c1445	33369.2	11232.4	-1.57076	2.05448e-15	12.6194	3.1887	-1.9846	Glutamine ABC transport system substrate binding protein GlnH1
ELIM_c1446	12839.5	7743.62	-0.72944	0.00226946	26.6877	17.6759	-0.594388	polar amino acid transport system permease protein
ELIM_c1447	7416.16	461.872	-4.00218	3.45028e-73	16.6178	0.761782	-4.44721	polar amino acid transport system ATP-binding protein [EC:3.6.3.21]
ELIM_c1448	3873.69	15162.7	1.96847	2.64215e-13	1.10694	12.2781	3.47143	Glycosyl transferase, group 2 family
ELIM_c1449	1010.36	583.619	-0.790723	0.00164179	8.67232	6.24266	-0.474256	membrAne
ELIM_c1450	1903.23	1390.88	-0.45217	0.0656478	15.9925	10.4111	-0.619272	Peptidase S58, DmpA
ELIM_c1451	1917.33	2033.71	0.0849734	0.732765	10.8547	3.74218	-1.53636	HAD hydrolase
ELIM_c1452	215.038	1508.15	2.80438	2.0071e-18	0.491063	6.44295	3.71374	Putative 3-methyladenine DNA glycosylase
ELIM_c1453	3870.64	1326.55	-1.54418	5.56808e-12	2.78915	2.24753	-0.311486	ATP-dependent RNA helicase DeaD [EC:3.6.4.13]
ELIM_c1454	2789.55	958.758	-1.53981	2.20548e-14	5.05139	2.23908	-1.17377	Multi antimicrobial extrusion protein (Na(+)/drug antiporter), MATE family of MDR efflux pumps
ELIM_c1455	629.194	617.92	-0.0260428	0.915418	1.61024	2.95513	0.875949	Type 1 capsular polysaccharide biosynthesis protein J
ELIM_c1456	534.388	280.857	-0.925623	0.00134969	4.80782	3.05496	-0.654231	1-acyl-sn-glycerol-3-phosphate acyltransferase [EC:2.3.1.51]
ELIM_c1457	31787.1	61154.9	0.944003	0.000293849	3.93014	5.3003	0.431494	superoxide reductase [EC:1.15.1.2]
ELIM_c1458	327.448	271.259	-0.270687	0.363908	10.8042	19.5034	0.852137	ADP-ribose pyrophosphatase
ELIM_c1459	25135.1	1156.75	-4.44037	4.62833e-74	3.55068	2.06435	-0.782406	[Fe] hydrogenase
ELIM_c1460	1223.34	487.023	-1.32699	2.40886e-08	3.33665	5.62035	0.752262	Hypothetical protein
ELIM_c1461	2037.52	924.071	-1.13988	6.12989e-08	1.13164	0.983213	-0.202841	A/G-specific adenine glycosylase
ELIM_c1462	1592.32	852.455	-0.900645	0.000115845	1.71468	0.590988	-1.53674	Arsenite efflux ATP-binding protein ArsA
ELIM_c1463	314.179	287.899	-0.125608	0.704822	0.232591	0.78717	1.75888	Hypothetical protein
ELIM_c1464	439.041	981.702	1.15911	8.24376e-07	0.434076	5.36227	3.62682	Hypothetical protein
ELIM_c1465	573.079	420.568	-0.445486	0.0575665	2.06907	1.12398	-0.880366	Patatin
ELIM_c1466	362.986	203.164	-0.834155	0.00139183	1.87262	5.55538	1.56883	Hypothetical protein
ELIM_c1467	1166.09	686.484	-0.76352	0.000660418	3.64397	8.51767	1.22495	Hypothetical protein
ELIM_c1468	1866.14	1579.96	-0.24003	0.248384	3.43267	3.44022	0.00316793	UDP-N-acetylmuramate--alanine ligase [EC:6.3.2.8]
ELIM_c1469	2633	147.576	-4.14799	1.69646e-68	40.8683	16.4699	-1.31115	purine operon repressor
ELIM_c1470	4843.3	2694	-0.846001	0.000108889	6.36343	4.73974	-0.424996	stage V sporulation protein G
ELIM_c1471	2908.72	1393.3	-1.06135	2.50438e-07	6.7112	8.72271	0.378205	bifunctional UDP-N-acetylglucosamine pyrophosphorylase / Glucosamine-1-phosphate N-acetyltransferase [EC:2.7.7.23 2.3.1.157]
ELIM_c1472	3632.38	1948.35	-0.898323	7.62533e-06	15.1971	8.53453	-0.832409	ribose-phosphate pyrophosphokinase [EC:2.7.6.1]
ELIM_c1473	2052.76	1621.68	-0.339885	0.189693	7.33641	5.01355	-0.549241	peptidyl-tRNA hydrolase, PTH1 family [EC:3.1.1.29]
ELIM_c1474	1407.98	925.947	-0.60409	0.00343653	7.51358	5.06385	-0.569267	transcription-repair coupling factor (superfamily II helicase) [EC:3.6.4.-]
ELIM_c1475	2796.86	3955.31	0.499831	0.0208516	1.52976	11.8787	2.957	Peptidylprolyl isomerase
ELIM_c1476	795.556	448.721	-0.824746	0.00102161	3.05617	4.09529	0.422244	stage V sporulation protein B
ELIM_c1477	1417.31	1269.8	-0.158439	0.486587	3.60289	1.47306	-1.29034	tetrapyrrole methylase family protein / MazG family protein
ELIM_c1478	11914.2	30948.7	1.37712	7.49323e-10	2.53162	10.4208	2.04133	DNA-binding protein HU-beta
ELIM_c1479	473.997	679.464	0.518599	0.0450165	8.79861	19.2905	1.13254	Heat shock protein 15
ELIM_c1480	1617.37	3093.08	0.934971	0.00025436	2.08593	21.1491	3.34183	Septum formation initiator
ELIM_c1481	2331.58	4099.44	0.813853	0.000445343	2.02597	6.4058	1.66077	exopolyphosphatase / guanosine-5'-triphosphate,3'-diphosphate pyrophosphatase [EC:3.6.1.11 3.6.1.40]
ELIM_c1482	8929.33	1903.73	-2.22913	4.60424e-28	4.86493	11.3514	1.22238	tRNA(Ile)-lysidine synthase [EC:6.3.4.19]
ELIM_c1483	6777.97	1124.62	-2.59034	7.22968e-40	7.42381	10.2685	0.467989	hypoxanthine phosphoribosyltransferase [EC:2.4.2.8]
ELIM_c1484	24640.4	6836.15	-1.84962	3.16884e-23	3.03717	1.80799	-0.748342	cell division protease FtsH [EC:3.4.24.-]
ELIM_c1485	1729.69	419.039	-2.04276	1.21273e-20	9.87652	2.58794	-1.9322	Uncharacterized protein
ELIM_c1486	2664.37	1345.23	-0.985406	7.5971e-07	3.94568	3.96082	0.00552521	type III pantothenate kinase [EC:2.7.1.33]
ELIM_c1487	350.632	74.8116	-2.21357	7.45164e-13	4.3609	2.6048	-0.74345	tRNA-dihydrouridine synthase
ELIM_c1488	249.571	44.6662	-2.45602	1.89086e-11	4.28505	0.746674	-2.52076	Hypothetical protein
ELIM_c1489	2111.85	3486.01	0.722798	0.00217127	0.582735	10.5619	4.17988	Hypothetical protein
ELIM_c1490	634.361	292.215	-1.11562	4.92124e-06	1.79849	6.42912	1.83784	Uncharacterized protein
ELIM_c1491	135.178	20254.5	7.21668	2.15174e-86	5.87034	246.414	5.3915	enoyl-CoA hydratase [EC:4.2.1.17]
ELIM_c1492	338.999	56054.8	7.36519	8.57779e-85	7.64223	173.928	4.50836	propionate CoA-transferase [EC:2.8.3.1]
ELIM_c1493	179.998	27822.3	7.26418	1.43411e-102	1.99362	34.4302	4.11022	Acyl-CoA dehydrogenase domain protein
ELIM_c1494	995.55	602.704	-0.723099	0.0313202	3.34381	6.06996	0.860195	Transcriptional regulator, MarR family
ELIM_c1495	922.08	17.4459	-5.64508	1.36238e-42	27.9619	2.1319	-3.71325	neurotransmitter:Na+ symporter, NSS family
ELIM_c1496	122.212	4.13933	-4.58342	1.463e-10	5.51875	0.299322	-4.20457	Nerd domain protein
ELIM_c1497	517.854	219.125	-1.237	7.20776e-07	5.74873	2.21606	-1.37525	Nuclease-related domain
ELIM_c1498	14.6726	1.77716	-2.49656	0.0288131	8.44618	NA	NA	putative ABC transport system ATP-binding protein
ELIM_c1499	109.863	42.878	-1.33721	0.000944476	9.67553	9.79606	0.0178617	putative ABC transport system permease protein
ELIM_c1500	53.6449	52.6413	-0.0267411	0.95254	1.90597	3.35966	0.81779	Bacterial regulatory proteins, tetR family
ELIM_c1501	567.13	341.147	-0.731603	0.014503	2.70571	2.7302	0.013001	Uncharacterized protein
ELIM_c1502	686.269	546.248	-0.32868	0.313643	4.80572	8.0722	0.748209	transcriptional regulator
ELIM_c1503	2491.87	1355.49	-0.877931	0.00105872	9.15637	6.54601	-0.48416	Pyridine nucleotide-disulphide oxidoreductase family protein
ELIM_c1504	934.859	584.805	-0.67587	0.00828118	9.80021	2.76613	-1.82495	thioredoxin 1
ELIM_c1505	1500.54	921.642	-0.702599	0.00181113	5.05152	5.50122	0.123035	Hpt domain
ELIM_c1506	1851.49	1353.94	-0.451231	0.0757197	4.09076	5.45069	0.414069	peptide deformylase [EC:3.5.1.88]
ELIM_c1507	552.176	731.889	0.405857	0.235911	1.61321	2.47865	0.619615	Uncharacterized protein
ELIM_c1508	149.203	111.199	-0.420852	0.209466	8.94724	3.97942	-1.16888	PhoP family transcriptional regulator
ELIM_c1509	126.811	52.9338	-1.24475	0.00101408	4.48806	2.64066	-0.765196	Sensor protein resE
ELIM_c1510	91.9334	20.4152	-2.11756	4.54068e-05	7.24975	3.32634	-1.12399	putative ABC transport system ATP-binding protein
ELIM_c1511	325.945	125.405	-1.37099	3.11248e-06	7.5619	4.77509	-0.66322	putative ABC transport system permease protein
ELIM_c1512	5716.19	751.019	-2.92647	3.16405e-38	6.81817	14.3069	1.06926	Rrf2 family transcriptional regulator
ELIM_c1513	41135.2	4955.68	-3.05296	2.61521e-58	8.37919	4.91814	-0.768696	cysteine desulfurase [EC:2.8.1.7]
ELIM_c1514	14925.8	2593.02	-2.52465	7.05117e-27	4.83292	3.10391	-0.638807	nitrogen fixation protein NifU and related proteins
ELIM_c1515	1542.29	623.433	-1.30539	2.30073e-05	8.14213	4.63573	-0.812609	PerM protein
ELIM_c1516	1474.59	1430.12	-0.0441396	0.829697	6.97635	7.1174	0.0288762	Hypothetical protein
ELIM_c1517	1766.55	1351.38	-0.386251	0.0693228	5.23101	8.63608	0.723289	Uncharacterized protein
ELIM_c1518	2657.63	1385.84	-0.938883	2.08823e-06	4.56904	1.89815	-1.2673	alanyl-tRNA synthetase [EC:6.1.1.7]
ELIM_c1519	15918.3	4738.86	-1.74786	1.24014e-09	2.03291	4.78683	1.23552	UPF0297 protein
ELIM_c1520	4385.59	799.99	-2.45324	6.58475e-30	4.0721	4.94888	0.281329	Oxidoreductase, aldo/keto reductase family
ELIM_c1521	3206.54	1326.3	-1.27297	3.85923e-07	5.521	13.9315	1.33535	putative holliday junction resolvase [EC:3.1.-.-]
ELIM_c1522	3695.54	4401.88	0.252272	0.289721	2.52619	6.92507	1.45487	Hypothetical protein
ELIM_c1523	3156.17	3563.37	0.175015	0.420015	2.41375	6.04285	1.32395	sugar fermentation stimulation protein A
ELIM_c1524	8997.61	7455.55	-0.271194	0.148174	1.37248	3.12571	1.1874	ribonuclease J [EC:3.1.-.-]
ELIM_c1525	2315.76	2130.31	-0.120364	0.714509	1.64722	6.23799	1.92105	UPF0342 protein
ELIM_c1526	5095.13	5896.83	0.210782	0.369791	3.99713	3.49634	-0.193119	Uncharacterized protein
ELIM_c1527	2320.29	2135.43	-0.119721	0.599814	5.05389	1.60989	-1.65043	Caffeoyl-coA O-methyltransferase
ELIM_c1528	516.719	1641.59	1.66573	3.83611e-16	1.00682	9.21416	3.19405	Peptidase U32
ELIM_c1529	2.0265	4.43184	0.84379	0.521564	1.1189	NA	NA	Integrase family protein
ELIM_c1530	2.54344	5.91649	0.964889	0.374919	6.1883	NA	NA	Response regulator RpfG
ELIM_c1531	55.7425	61.5271	0.140053	0.725783	6.25767	3.37948	-0.888825	Hypothetical protein
ELIM_c1532	32.8752	27.7943	-0.234447	0.658911	4.59518	1.10643	-2.05421	Alpha-L-fucosidase
ELIM_c1533	51.2796	429.939	3.04316	4.42518e-27	4.4004	98.2254	4.48039	Hypothetical protein
ELIM_c1534	2.54344	1.77716	-0.351542	0.838666	NA	NA	NA	Hypothetical protein
ELIM_c1535	2.38897	6.51257	1.14846	0.297197	7.99892	NA	NA	Hypothetical protein
ELIM_c1536	31.9361	47.8949	0.570014	0.258475	4.57252	16.9666	1.89163	Putative glycerophosphoryl diester phosphodiesterase
ELIM_c1537	2.38897	4.43184	0.680593	0.594509	1.57949	3.49313	1.14506	Hypothetical protein
ELIM_c1538	0	1.18109	1.12505	0.460459	NA	NA	NA	Hypothetical protein
ELIM_c1539	2.33544	2.06967	-0.119795	0.92988	3.29088	NA	NA	Uncharacterized phage-encoded protein
ELIM_c1540	2.75145	2.06967	-0.289365	0.822444	3.42719	1.33169	-1.36377	Hypothetical protein
ELIM_c1541	0.285238	0	-0.362036	0.931812	NA	0	NA	Hypothetical protein
ELIM_c1542	2.51974	9.45976	1.57131	0.124575	12.2613	12.1734	-0.0103761	RNA polymerase sporulation-specific sigma factor
ELIM_c1543	6.28751	27.1982	1.9521	0.0114372	0.950963	17.5002	4.20184	Hypothetical protein
ELIM_c1544	3.29822	44.037	3.3893	1.23256e-06	0.635204	21.5254	5.08268	Hypothetical protein
ELIM_c1545	2.82868	19.8081	2.44222	0.00328579	0.823247	NA	NA	Peptidase M15A
ELIM_c1546	131.797	159.657	0.274757	0.40706	8.09365	6.2842	-0.365061	Multidrug transporter
ELIM_c1547	24.5076	114.731	2.18178	6.56418e-08	3.05891	4.88484	0.675292	Transcriptional regulator, AraC family
ELIM_c1548	15.136	81.6167	2.35615	2.58312e-07	10.0073	6.80738	-0.555882	Methionine synthase
ELIM_c1549	14.9579	96.7225	2.61442	4.50014e-09	16.3443	10.233	-0.67555	5-methyltetrahydrofolate--homocysteine methyltransferase [EC:2.1.1.13]
ELIM_c1550	24.8227	141.974	2.46904	6.57592e-11	27.1235	6.87047	-1.98106	Putative cobalamin binding protein
ELIM_c1551	39.3645	281.878	2.80902	3.48666e-19	7.74887	6.97292	-0.152222	trimethylamine---corrinoid protein Co-methyltransferase [EC:2.1.1.250]
ELIM_c1552	19.3672	141.107	2.80266	1.49289e-11	3.36743	3.82364	0.183301	Uncharacterized protein
ELIM_c1553	159.378	141.637	-0.169125	0.571855	20.4666	50.1743	1.29368	molybdate transport system regulatory protein
ELIM_c1554	1074.1	1339.57	0.318374	0.148273	7.24121	2.47003	-1.5517	Histidine kinase
ELIM_c1555	2339.41	6165.15	1.39761	6.95745e-11	11.5659	22.582	0.965293	1,2-diacylglycerol 3-glucosyltransferase / glucosyldiacylglycerol 6-beta-glucosyltransferase
ELIM_c1556	14449	40899.3	1.50104	6.08422e-13	2.03522	4.11324	1.01509	processive 1,2-diacylglycerol beta-glucosyltransferase [EC:2.4.1.315]
ELIM_c1557	816.375	777.809	-0.0697281	0.746596	1.86627	3.74907	1.00637	phosphoserine phosphatase RsbU/P [EC:3.1.3.3]
ELIM_c1558	5893.57	9528.72	0.693046	0.000893049	2.60633	4.07333	0.644189	Hypothetical protein
ELIM_c1559	1739.01	598.366	-1.53758	3.80601e-11	8.67396	6.93193	-0.323435	Putative radical SAM protein
ELIM_c1560	1017.6	749.766	-0.440154	0.0478343	6.25086	3.65639	-0.773637	putative GTP pyrophosphokinase [EC:2.7.6.5]
ELIM_c1561	1256.33	1169.11	-0.103719	0.634167	2.73191	2.84509	0.0585615	Hypothetical protein
ELIM_c1562	3884.55	4031.97	0.0537221	0.79561	2.14027	3.85204	0.847827	Sel1 domain and tetratricopeptide repeat-containing protein
ELIM_c1563	641.695	407.702	-0.653084	0.0148773	2.11733	9.13246	2.10875	Hypothetical protein
ELIM_c1564	1669.29	1648.31	-0.0182388	0.935961	2.17793	3.96216	0.863327	phosphatidylglycerol lysyltransferase [EC:2.3.2.3]
ELIM_c1565	414.635	370.752	-0.160976	0.542923	2.92589	2.80649	-0.0601108	Uncharacterized protein
ELIM_c1566	635.104	441.22	-0.524498	0.0205798	1.1878	0.77282	-0.620082	Probable prolyl aminopeptidase
ELIM_c1567	1371.33	142.437	-3.25814	2.18295e-15	27.5944	12.3034	-1.16531	Cell wall anchor domain protein
ELIM_c1568	1020.6	89.5365	-3.49618	5.25375e-17	20.136	3.57554	-2.49354	Cell wall anchor domain protein
ELIM_c1569	123.655	4.4429	-4.51743	2.88e-10	29.0406	NA	NA	sortase A [EC:3.4.22.70]
ELIM_c1570	431.649	386.487	-0.159049	0.502315	13.141	4.23977	-1.63201	arginine utilization regulatory protein
ELIM_c1571	61.3524	168.879	1.44599	1.09741e-05	2.0938	7.22935	1.78774	trimethylamine---corrinoid protein Co-methyltransferase [EC:2.1.1.250]
ELIM_c1572	34.3251	83.6974	1.26163	0.00212345	1.69401	5.02628	1.56905	trimethylamine---corrinoid protein Co-methyltransferase [EC:2.1.1.250]
ELIM_c1573	11.3507	6.50151	-0.71934	0.428228	2.30269	8.36655	1.86131	Hypothetical protein
ELIM_c1574	91.1672	91.3468	0.00280854	0.978037	7.79941	19.5918	1.32881	Choline/carnitine/betaine transporter
ELIM_c1575	5.47919	9.45976	0.690963	0.472461	3.62261	NA	NA	arginine utilization regulatory protein
ELIM_c1576	9.03282	29.5714	1.60746	0.0153643	17.9164	38.0544	1.08678	glycine betaine transporter
ELIM_c1577	7.9454	13.6101	0.707752	0.379476	8.68185	4.82134	-0.848567	trimethylamine---corrinoid protein Co-methyltransferase [EC:2.1.1.250]
ELIM_c1578	5736.18	4591	-0.32122	0.215904	15.3647	23.8361	0.633529	Membrane-bound hydrogenase subunit ehbK
ELIM_c1579	2.25821	11.5294	1.94317	0.0409013	1.72778	4.54369	1.39494	opine dehydrogenase [EC:1.5.1.28]
ELIM_c1580	7.06599	14.4877	0.941197	0.279065	3.90136	11.419	1.54939	3-methyl-2-oxobutanoate hydroxymethyltransferase [EC:2.1.2.11]
ELIM_c1581	2.33544	9.76332	1.69017	0.091141	2.27289	4.18802	0.881741	Putative cobalamin binding protein
ELIM_c1582	3.32192	5.91649	0.678367	0.525257	4.68094	NA	NA	Uncharacterized protein
ELIM_c1583	0.493242	0	-0.578448	0.936406	NA	NA	NA	Uncharacterized protein
ELIM_c1584	2.08004	3.84683	0.654093	0.662072	10.1216	1.51601	-2.73909	Hypothetical protein
ELIM_c1585	16.6991	10.3483	-0.641197	0.404577	1.75684	3.66586	1.06117	Membrane protein
ELIM_c1586	460.192	427.72	-0.10533	0.694238	9.9209	8.66095	-0.195947	Vitamin B12 dependent methionine synthase, activation domain
ELIM_c1587	121.23	302.586	1.3125	3.73623e-05	1.31922	1.51319	0.197904	Von Willebrand factor, type A
ELIM_c1588	232.116	189.913	-0.288133	0.364219	10.2137	3.88423	-1.39481	Hypothetical protein
ELIM_c1589	1353.38	702.268	-0.94549	2.47271e-05	2.10655	2.35895	0.163259	Transcriptional regulator, AraC family
ELIM_c1590	9.42513	22.7885	1.1902	0.108155	1.63877	4.25129	1.37529	trimethylamine---corrinoid protein Co-methyltransferase [EC:2.1.1.250]
ELIM_c1591	1.19449	3.84683	1.14316	0.337507	2.90624	3.03203	0.0611315	Putative cobalamin binding protein
ELIM_c1592	0.285238	9.16725	2.98382	0.00293385	1.38799	NA	NA	alanine dehydrogenase [EC:1.4.1.1]
ELIM_c1593	1.47973	8.57118	1.94852	0.0621976	7.20047	11.0299	0.615261	trimethylamine---corrinoid protein Co-methyltransferase [EC:2.1.1.250]
ELIM_c1594	410.779	86.9481	-2.22715	7.65889e-14	22.8428	9.12247	-1.32424	glycine betaine transporter
ELIM_c1595	80.3931	52.6303	-0.60186	0.140427	5.10086	1.59015	-1.68158	arginine utilization regulatory protein
ELIM_c1596	39.1504	23.9474	-0.686524	0.217576	10.7511	4.46751	-1.26695	Uncharacterized protein
ELIM_c1597	46.2814	94.3493	1.01195	0.0188748	6.53921	74.3651	3.50744	Ala-tRNA(Pro) deacylase [EC:3.1.1.-]
ELIM_c1598	90.8644	154.977	0.763753	0.0200538	7.78443	5.70471	-0.448438	5-methyltetrahydrofolate--homocysteine methyltransferase
ELIM_c1599	1943.5	1093.25	-0.829456	0.000371602	2738.59	430.844	-2.6682	cobalamin synthesis protein, P47K
ELIM_c1600	560.452	712.364	0.345474	0.222421	24.42	33.8753	0.47217	uroporphyrinogen decarboxylase [EC:4.1.1.37]
ELIM_c1601	47.3459	55.3071	0.219922	0.634159	6.76028	13.5171	0.999635	CobW protein
ELIM_c1602	86.0268	117.982	0.451213	0.193956	10.6645	12.4823	0.227065	acetolactate decarboxylase [EC:4.1.1.5]
ELIM_c1603	492.045	169.713	-1.53015	3.30213e-08	10.2603	4.46077	-1.20171	Putative PTS system protein
ELIM_c1604	430.298	589.017	0.452071	0.134272	0.520178	2.69449	2.37294	VanZ-like protein
ELIM_c1605	1836.2	2898.49	0.658295	0.00723893	0.758894	3.07052	2.01652	DNA repair protein RadA/Sms
ELIM_c1606	414.589	115.068	-1.84019	2.40662e-09	4.38078	2.32629	-0.913157	holliday junction DNA helicase RuvA [EC:3.6.4.12]
ELIM_c1607	875.951	392.155	-1.1574	4.56658e-07	6.7137	3.56306	-0.913993	holliday junction DNA helicase RuvB [EC:3.6.4.12]
ELIM_c1608	1039.81	453.704	-1.19471	2.74114e-07	12.9465	11.5264	-0.167616	S-adenosylmethionine:tRNA ribosyltransferase-isomerase [EC:2.4.99.17]
ELIM_c1609	1212	592.449	-1.03139	9.31132e-06	7.72158	6.20656	-0.315101	queuine tRNA-ribosyltransferase [EC:2.4.2.29]
ELIM_c1610	7871.93	7460.41	-0.0774513	0.753454	2.77512	4.70833	0.762664	preprotein translocase subunit YajC
ELIM_c1611	1325.01	1121.85	-0.239921	0.32723	2.12353	5.5881	1.3959	Hypothetical protein
ELIM_c1612	3051.06	981.74	-1.6349	2.52853e-15	11.8237	5.73136	-1.04473	Radical SAM domain-containing protein
ELIM_c1613	4060.61	724.373	-2.48526	1.84791e-12	2.95644	21.0295	2.83048	Hypothetical protein
ELIM_c1614	8071.33	5268.08	-0.615435	0.00364393	5.57511	3.12132	-0.836846	putative sigma-54 modulation protein
ELIM_c1615	16961.8	12746.8	-0.412125	0.0375693	5.5352	2.93566	-0.914952	Hypothetical protein
ELIM_c1616	14260.8	23089.5	0.695142	0.00082422	5.14173	9.33464	0.86034	preprotein translocase subunit SecA
ELIM_c1617	5366.94	7979.02	0.572024	0.0158088	3.63905	2.30314	-0.65996	peptide chain release factor 2
ELIM_c1618	966.475	2642.72	1.45027	1.77104e-13	5.28583	9.38384	0.828049	Hypothetical protein
ELIM_c1619	314.916	1042.37	1.72364	3.95031e-12	12.4183	29.5537	1.25087	NADH:ubiquinone oxidoreductase, NADH-binding 51 kD subunit
ELIM_c1620	468.63	1645.14	1.80949	3.1354e-18	7.97158	8.87615	0.155068	Uncharacterized protein
ELIM_c1621	2077.32	4664.09	1.16649	6.73666e-09	6.0524	7.82362	0.37033	5-methyltetrahydrofolate--homocysteine methyltransferase [EC:2.1.1.13]
ELIM_c1622	3865.09	2781.25	-0.474625	0.0246143	1.30999	2.8723	1.13265	SOS response transcriptional repressor, RecA-mediated autopeptidase
ELIM_c1623	3618.07	3845.58	0.0879601	0.786407	0.492488	1.09529	1.15315	FMN-binding domain protein
ELIM_c1624	812.416	839.595	0.0474173	0.821548	0.793332	8.55826	3.43132	manganese-dependent inorganic pyrophosphatase [EC:3.6.1.1]
ELIM_c1625	769.106	832.294	0.113768	0.605267	7.42885	8.16063	0.13554	cystathione beta-lyase [EC:4.4.1.8]
ELIM_c1626	211.995	179.824	-0.236233	0.41648	1.94659	3.12626	0.683486	cystathionine gamma-synthase [EC:2.5.1.48]
ELIM_c1627	3327.65	4823.03	0.535304	0.147405	5.98642	21.8649	1.86885	cysteine synthase A [EC:2.5.1.47]
ELIM_c1628	1239.71	1350.27	0.123157	0.684056	1.72213	25.5453	3.8908	anaerobic ribonucleoside-triphosphate reductase activating protein [EC:1.97.1.4]
ELIM_c1629	5029.68	4701.25	-0.0974012	0.711227	1.93246	6.66894	1.78702	ribonucleoside-triphosphate reductase [EC:1.17.4.2]
ELIM_c1630	9000.1	2161.15	-2.05764	6.91247e-24	8.36308	3.65804	-1.19296	Hypothetical protein
ELIM_c1631	850.365	1985.67	1.2225	3.98701e-09	0.958788	2.07099	1.11104	Hypothetical protein
ELIM_c1632	3576.2	2460.25	-0.539438	0.0195432	5.60452	1.09198	-2.35965	peptide/nickel transport system substrate-binding protein
ELIM_c1633	225.805	197.203	-0.194474	0.501544	1.27364	1.79305	0.493455	4-alpha-glucanotransferase [EC:2.4.1.25]
ELIM_c1634	4587.33	3797.29	-0.272618	0.264377	4.34397	3.95882	-0.133943	transaldolase [EC:2.2.1.2]
ELIM_c1635	2251	3263.29	0.535564	0.180062	0.984824	8.05078	3.03119	conserved inner membrane protein
ELIM_c1636	724.119	663.651	-0.12562	0.566136	2.59652	7.13626	1.45859	phosphoglycolate phosphatase [EC:3.1.3.18]
ELIM_c1637	243.478	286.288	0.232791	0.382403	0.138224	0.80214	2.53685	Hypothetical protein
ELIM_c1638	2089.4	2141.35	0.0354105	0.880643	1.87109	6.81321	1.86445	excinuclease ABC subunit C
ELIM_c1639	1315.13	2620.67	0.994181	1.00254e-05	2.72181	4.98292	0.872426	HPr kinase/phosphorylase [EC:2.7.11.- 2.7.4.-]
ELIM_c1640	1614.61	3521.6	1.12456	3.48696e-07	3.26413	6.42639	0.977311	putative hydrolase
ELIM_c1641	2780.61	3914.51	0.493277	0.0466894	10.213	19.5727	0.938433	DegV family protein
ELIM_c1642	2452.71	3869.71	0.657634	0.00571104	3.75019	4.78483	0.351505	peptide chain release factor 1
ELIM_c1643	1158.82	1351.86	0.222118	0.377498	17.2311	21.1941	0.298649	tripeptide aminopeptidase [EC:3.4.11.4]
ELIM_c1644	397.234	378.937	-0.0678568	0.821244	7.74351	6.73074	-0.202223	dTDP-4-dehydrorhamnose reductase [EC:1.1.1.133]
ELIM_c1645	861.797	722.816	-0.253397	0.261793	6.05778	3.60071	-0.750506	Sodium:dicarboxylate symporter
ELIM_c1646	303.94	191.613	-0.662825	0.0148328	1.18405	1.19971	0.0189532	cardiolipin synthase A/B [EC:2.7.8.-]
ELIM_c1647	12541.6	4355.49	-1.5256	3.38195e-15	13.4714	4.24256	-1.66689	CO dehydrogenase maturation factor
ELIM_c1648	8568.06	8640.54	0.0121528	0.948085	22.934	2.97866	-2.94475	Putative metal-binding protein
ELIM_c1649	2466.99	3942.97	0.676315	0.00131264	38.2378	4.13694	-3.20836	Hypothetical protein
ELIM_c1650	16017.9	23572.3	0.557378	0.00523538	22.5475	1.62938	-3.79058	acetyl-CoA decarbonylase/synthase complex subunit delta [EC:2.1.1.245]
ELIM_c1651	44466.8	70503.7	0.66496	0.00167602	47.6388	9.61968	-2.30808	acetyl-CoA decarbonylase/synthase complex subunit gamma [EC:2.1.1.245]
ELIM_c1652	22076	23447.1	0.0869271	0.672875	24.6137	1.54245	-3.99617	5-methyltetrahydrofolate corrinoid/iron sulfur protein methyltransferase [EC:2.1.1.258]
ELIM_c1653	51785.9	49997.6	-0.0507005	0.803661	88.3061	3.52302	-4.64763	carbon-monoxide dehydrogenase catalytic subunit [EC:1.2.7.4]
ELIM_c1654	18237.5	17649.1	-0.0473066	0.83041	53.5016	1.41216	-5.24361	CO dehydrogenase maturation factor
ELIM_c1655	70911.8	68191.5	-0.056434	0.788066	38.6082	1.73347	-4.47717	acetyl-CoA synthase [EC:2.3.1.169]
ELIM_c1656	2555.86	4678.36	0.871937	1.31949e-05	0.779325	6.50805	3.06193	Hypothetical protein
ELIM_c1657	5079.89	14478.2	1.51083	5.00196e-10	5.71524	19.0595	1.73763	Predicted RNA-binding protein
ELIM_c1658	3379.99	11925	1.81859	5.5494e-19	2.60429	4.3988	0.756217	Hypothetical protein
ELIM_c1659	2752.55	9637.72	1.80755	5.53596e-16	3.06682	42.4025	3.78933	Hypothetical protein
ELIM_c1660	1818	2264.65	0.316784	0.125143	2.16097	1.96862	-0.134494	D-alanyl-D-alanine carboxypeptidase [EC:3.4.16.4]
ELIM_c1661	971.568	781.799	-0.313156	0.206342	4.56306	8.57187	0.909606	Hypothetical protein
ELIM_c1662	879.701	244.894	-1.84061	4.29216e-14	10.7459	13.8245	0.363448	3-hydroxyisobutyrate dehydrogenase [EC:1.1.1.31]
ELIM_c1663	343.615	87.8367	-1.95576	2.63397e-10	9.67484	3.60821	-1.42295	Hypothetical protein
ELIM_c1664	204.423	28.0978	-2.81962	3.68966e-12	17.717	4.23857	-2.06349	Hypothetical protein
ELIM_c1665	652.671	56.4771	-3.50751	4.02627e-30	13.2805	5.92549	-1.1643	phosphinothricin acetyltransferase [EC:2.3.1.183]
ELIM_c1666	48034.3	9100.34	-2.39994	6.91842e-31	11.9524	4.58576	-1.38207	preprotein translocase subunit SecE
ELIM_c1667	19699.8	2603.78	-2.91902	2.74463e-39	5.06655	0.871222	-2.53989	transcriptional antiterminator NusG
ELIM_c1668	13862.2	1663.63	-3.05798	4.90984e-48	4.55757	1.30133	-1.80828	large subunit ribosomal protein L11
ELIM_c1669	25260.1	2281.71	-3.4681	9.07383e-73	5.57289	0.767149	-2.86085	large subunit ribosomal protein L1
ELIM_c1670	69979.6	4794.89	-3.86708	5.00359e-65	34.0159	1.26655	-4.74723	large subunit ribosomal protein L10
ELIM_c1671	46784.4	2441.54	-4.25961	6.52283e-94	51.0475	2.14623	-4.57196	large subunit ribosomal protein L7/L12
ELIM_c1672	5089.8	3127.48	-0.702428	0.000775016	7.21877	3.78682	-0.930769	prolyl-tRNA synthetase [EC:6.1.1.15]
ELIM_c1673	1383.88	1186.91	-0.22133	0.303405	5.30657	1.3943	-1.92824	Hypothetical protein
ELIM_c1674	1597.52	3218.97	1.01031	3.56239e-07	4.45534	5.79133	0.37836	Alcohol acetyltransferase
ELIM_c1675	375.776	637.634	0.761285	0.000782734	1.85496	5.25988	1.50364	Hypothetical protein
ELIM_c1676	385.83	777.494	1.00899	5.67114e-06	3.14607	3.4844	0.147359	Hypothetical protein
ELIM_c1677	881.183	1030.76	0.225958	0.329955	1.98854	1.56778	-0.342988	Hypothetical protein
ELIM_c1678	360.919	411.323	0.188109	0.442673	5.57524	1.65621	-1.75115	Hypothetical protein
ELIM_c1679	243.574	689.602	1.49758	2.31719e-10	9.12769	2.51567	-1.85931	Hypothetical protein
ELIM_c1680	166.646	269.371	0.689522	0.0206592	10.7	2.65687	-2.00981	Hypothetical protein
ELIM_c1681	190.934	308.48	0.689238	0.00949142	10.371	2.96606	-1.80594	Hypothetical protein
ELIM_c1682	297.975	525.795	0.817217	0.00143128	7.39184	3.05063	-1.27683	Hypothetical protein
ELIM_c1683	55.9206	157.609	1.47845	2.34578e-05	5.99025	4.37806	-0.452323	Hypothetical protein
ELIM_c1684	307.108	877.705	1.51194	1.04751e-11	10.8491	4.11359	-1.3991	Hypothetical protein
ELIM_c1685	364.896	1597.53	2.12724	2.64298e-20	4.49557	1.63345	-1.46058	Redoxin
ELIM_c1686	71.7702	12.418	-2.43918	2.1044e-05	7.87526	1.9334	-2.02619	Two component transcriptional regulator, LytTR family
ELIM_c1687	244.371	66.5108	-1.86177	2.73149e-07	11.0899	0.882921	-3.65082	Signal transduction histidine kinase regulating citrate/malate metabolism
ELIM_c1688	1.19449	1.77716	0.339726	0.788148	5.81247	NA	NA	Hypothetical protein
ELIM_c1689	18.5949	41.6858	1.12328	0.0481185	5.41176	9.5237	0.815424	Hypothetical protein
ELIM_c1690	1.55696	0	-1.35443	0.540621	3.78815	0	-1.92149	Hypothetical protein
ELIM_c1691	8.72388	6.80507	-0.31712	0.759095	3.73691	3.32634	-0.167911	Hypothetical protein
ELIM_c1692	6.88169	5.32042	-0.318483	0.738469	7.51953	NA	NA	Hypothetical protein
ELIM_c1693	3.37546	2.36217	-0.380039	0.74826	3.68832	NA	NA	Hypothetical protein
ELIM_c1694	15.4511	40.8083	1.34561	0.0155067	1.09008	11.3357	3.37836	ABC-2 type transport system ATP-binding protein
ELIM_c1695	16.3068	77.4663	2.18073	2.97643e-06	2.45314	19.9377	3.0228	accessory gene regulator B
ELIM_c1696	0	4.13933	2.36158	0.028279	NA	NA	NA	Hypothetical protein
ELIM_c1697	4.87888	0	-2.55554	0.107743	11.8705	NA	NA	Hypothetical protein
ELIM_c1698	2.33544	11.5405	1.91064	0.0499894	7.81967	NA	NA	Hypothetical protein
ELIM_c1699	5.8952	12.7105	0.991618	0.268043	NA	NA	NA	DnaD domain protein
ELIM_c1700	5.42566	4.13933	-0.322263	0.767027	26.4017	5.32676	-2.3093	Loader and inhibitor of phage G40P
ELIM_c1701	3.50623	4.13933	0.189661	0.880348	NA	NA	NA	RNA polymerase sigma-70 factor, ECF subfamily
ELIM_c1702	96.8421	140.771	0.53503	0.100283	1.26574	1.92882	0.60773	Transcription activator, effector binding
ELIM_c1703	160.382	264.388	0.717625	0.00820034	0.862359	2.72005	1.65727	Uncharacterized protein
ELIM_c1704	1940.95	11559.5	2.57363	3.24049e-34	0.385363	3.22863	3.06663	protein-tyrosine phosphatase [EC:3.1.3.48]
ELIM_c1705	140.914	107.926	-0.38166	0.239137	7.0652	9.00177	0.34948	oxygen-independent coproporphyrinogen III oxidase [EC:1.3.99.22]
ELIM_c1706	4250.89	9117.94	1.10076	0.00528716	1.85625	4.42284	1.25258	heat-inducible transcriptional repressor
ELIM_c1707	3366.41	6740.73	1.00148	0.0034916	5.1151	17.4655	1.77168	molecular chaperone GrpE
ELIM_c1708	28264.4	44664.2	0.660117	0.021803	2.93822	3.78658	0.365953	molecular chaperone DnaK
ELIM_c1709	6543.05	4669.3	-0.486668	0.027299	6.29823	5.51721	-0.191006	molecular chaperone DnaJ
ELIM_c1710	654.424	217.326	-1.58594	5.42911e-10	8.13479	12.8915	0.664237	Transcriptional regulator
ELIM_c1711	6.54291	545.207	6.17818	0.000126959	0.163141	NA	NA	Hypothetical protein
ELIM_c1712	108.865	4647.43	5.40294	0.00296828	0.418758	292.754	9.44936	putative membrane protein
ELIM_c1713	2076.63	1664.76	-0.318751	0.181929	1.84783	5.38269	1.5425	Transcriptional regulator, MarR family
ELIM_c1714	1123.41	2933.16	1.38377	1.1101e-10	2.68859	3.9204	0.544152	DNA repair protein RadC
ELIM_c1715	3111.73	1218.76	-1.35158	1.34849e-11	4.23515	5.58338	0.398726	23S rRNA pseudouridine1911/1915/1917 synthase [EC:5.4.99.23]
ELIM_c1716	10667.3	11029.6	0.0481781	0.803362	3.04033	3.55751	0.22664	penicillin-binding protein 1A [EC:2.4.1.- 3.4.-.-]
ELIM_c1717	2688.81	4067.27	0.596912	0.0018178	5.84266	3.10171	-0.913563	Cupin 2, conserved barrel domain protein
ELIM_c1718	1127.72	1157.09	0.0370592	0.864576	8.45026	4.45591	-0.923277	endonuclease III [EC:4.2.99.18]
ELIM_c1719	8439.02	3831.16	-1.13909	7.01347e-09	4.64468	1.96246	-1.24292	branched-chain amino acid transport system substrate-binding protein
ELIM_c1720	883.393	315.566	-1.48218	1.19044e-09	6.80001	4.14461	-0.7143	branched-chain amino acid transport system permease protein
ELIM_c1721	2071.34	702.009	-1.55965	2.24116e-13	16.5925	6.59893	-1.33023	branched-chain amino acid transport system permease protein
ELIM_c1722	1660.72	813.567	-1.02857	9.28477e-07	10.3041	1.991	-2.37165	branched-chain amino acid transport system ATP-binding protein
ELIM_c1723	995.858	469.036	-1.08462	1.60931e-06	5.65043	0.870403	-2.69861	branched-chain amino acid transport system ATP-binding protein
ELIM_c1724	18567.8	7052.91	-1.39639	8.91065e-11	4.96409	2.2753	-1.12547	trigger factor
ELIM_c1725	8115.32	2921.97	-1.47339	3.59172e-12	5.97617	1.86574	-1.67948	ATP-dependent Clp protease, protease subunit [EC:3.4.21.92]
ELIM_c1726	20239.3	9598.22	-1.07624	1.01139e-05	9.39134	2.01721	-2.21897	ATP-dependent Clp protease ATP-binding subunit ClpX
ELIM_c1727	9112.84	3858.29	-1.23972	2.58333e-09	6.11653	1.66316	-1.87878	ATP-dependent Lon protease [EC:3.4.21.53]
ELIM_c1728	1579.72	915.765	-0.78596	0.000731602	2.33072	2.64591	0.18299	GTP-binding protein
ELIM_c1729	552.957	217.977	-1.33899	1.22031e-07	8.56273	3.42847	-1.32051	epoxyqueuosine reductase [EC:1.17.99.6]
ELIM_c1730	4940.99	4114.4	-0.26406	0.232427	3.31993	6.88033	1.05132	nondiscriminating glutamyl-tRNA synthetase [EC:6.1.1.24]
ELIM_c1731	7412.25	6694.36	-0.146944	0.489346	6.24073	4.0897	-0.609721	preprotein translocase subunit SecD
ELIM_c1732	5546.45	5148.42	-0.107415	0.58341	8.96551	6.62987	-0.435403	preprotein translocase subunit SecF
ELIM_c1733	1429.49	1123.92	-0.346684	0.112544	9.30868	9.20267	-0.0165233	single-stranded-DNA-specific exonuclease [EC:3.1.-.-]
ELIM_c1734	1249.06	702.324	-0.829732	8.92344e-05	5.83665	3.46929	-0.750498	adenine phosphoribosyltransferase [EC:2.4.2.7]
ELIM_c1735	4380.73	7028.21	0.681861	0.000291601	7.52193	6.76707	-0.152571	GTP pyrophosphokinase [EC:2.7.6.5]
ELIM_c1736	1525.57	498.271	-1.6124	1.44934e-13	11.2189	4.36373	-1.36229	D-tyrosyl-tRNA(Tyr) deacylase [EC:3.1.-.-]
ELIM_c1737	2843.09	1292.93	-1.13621	8.31482e-09	4.7571	1.9842	-1.26153	Zn-dependent glyoxylase
ELIM_c1738	1822.15	1414.96	-0.364649	0.0741196	7.24142	6.48555	-0.159045	oxygen-independent coproporphyrinogen III oxidase [EC:1.3.99.22]
ELIM_c1739	1368.81	1223.42	-0.161881	0.510188	2.47766	4.57692	0.885397	GCN5-related N-acetyltransferase
ELIM_c1740	282.403	286.657	0.0214976	0.925882	3.47559	5.26364	0.598802	Tetr family transcriptional regulator
ELIM_c1741	369.886	769.569	1.05495	0.00151362	4.8785	3.62673	-0.427767	Uncharacterized protein
ELIM_c1742	49.9069	141.996	1.49004	6.84119e-05	121.426	23.136	-2.39186	Uncharacterized protein
ELIM_c1743	381.361	522.384	0.452936	0.0832873	12.1768	12.1503	-0.00314335	Uncharacterized protein
ELIM_c1744	338.265	409.149	0.273736	0.360784	7.91008	9.29364	0.232552	Uncharacterized protein
ELIM_c1745	2369.58	1419.16	-0.739185	0.000904464	13.5682	7.727	-0.812255	Nitroreductase
ELIM_c1746	729.253	470.913	-0.629874	0.0145059	11.6292	5.43444	-1.09755	DNA transformation protein and related proteins
ELIM_c1747	167.097	1579.8	3.23329	6.51646e-39	0.359529	1.19719	1.73547	Uroporphyrinogen decarboxylase (URO-D)
ELIM_c1748	300.265	1120.29	1.89605	1.43841e-09	0.138661	5.84	5.39634	Transcriptional regulator
ELIM_c1749	4786.8	5593.55	0.224657	0.27886	2.88602	3.87772	0.426127	aspartyl-tRNA synthetase [EC:6.1.1.12]
ELIM_c1750	2749.08	3259.25	0.245511	0.207725	5.02584	6.12727	0.285879	sigma-E factor negative regulatory protein RseC
ELIM_c1751	460.567	175.111	-1.39006	5.90885e-07	3.66588	2.36744	-0.63083	Uncharacterized protein
ELIM_c1752	1818.21	3839.59	1.07801	1.72091e-05	1.16408	2.8931	1.31343	Lysophospholipase L2
ELIM_c1753	1984.88	2852.71	0.523066	0.0221608	1.00284	3.47373	1.7924	Patatin
ELIM_c1754	752.17	886.635	0.236991	0.265496	2.37799	2.66874	0.166416	Metal-dependent hydrolases of the beta-lactamase superfamily III
ELIM_c1755	762.581	371.596	-1.03517	0.000402013	8.83553	5.48485	-0.687864	competence protein ComEC
ELIM_c1756	832.278	225.908	-1.87669	6.47067e-14	20.0229	7.67913	-1.38264	DNA polymerase III subunit delta [EC:2.7.7.7]
ELIM_c1757	2632.4	378.341	-2.79536	1.9365e-26	0.895099	0.120568	-2.8922	small subunit ribosomal protein S20
ELIM_c1758	1807.91	905.88	-0.996135	2.25471e-06	8.15054	7.56667	-0.107237	GTP-binding protein LepA
ELIM_c1759	1788.57	1085.89	-0.719413	0.000432661	3.41987	2.3014	-0.571431	transcription termination factor Rho
ELIM_c1760	8456.36	2077.94	-2.02436	8.06321e-23	0.374277	0.572762	0.613828	large subunit ribosomal protein L31
ELIM_c1761	2693.66	175.381	-3.93334	8.43204e-64	15.1401	4.89326	-1.62951	release factor glutamine methyltransferase [EC:2.1.1.297]
ELIM_c1762	6555.12	10402.3	0.666126	0.00716875	4.46885	13.5864	1.60419	elongation factor P
ELIM_c1763	6860.64	7763.22	0.178287	0.436803	6.76776	10.3814	0.617248	Hypothetical protein
ELIM_c1764	2468.32	2587.54	0.068021	0.772322	3.31548	8.4068	1.34234	Uncharacterized protein
ELIM_c1765	586.876	325.611	-0.847937	0.00141363	9.82142	5.16779	-0.926383	N utilization substance protein B
ELIM_c1766	1513.6	1026.49	-0.559806	0.00716204	10.161	11.1405	0.132775	N6-L-threonylcarbamoyladenine synthase [EC:2.3.1.234]
ELIM_c1767	1314.67	918.331	-0.517145	0.017661	9.78089	13.1874	0.431126	exodeoxyribonuclease VII large subunit [EC:3.1.11.6]
ELIM_c1768	334.434	327.758	-0.0289999	0.932544	7.06497	4.84004	-0.545664	exodeoxyribonuclease VII small subunit [EC:3.1.11.6]
ELIM_c1769	1424.48	1706.85	0.260735	0.218471	4.92357	8.29555	0.752633	geranylgeranyl diphosphate synthase, type II [EC:2.5.1.1 2.5.1.10 2.5.1.29]
ELIM_c1770	97.1098	367.556	1.90942	2.05819e-12	2.23956	2.44401	0.126035	putative ABC transport system permease protein
ELIM_c1771	42.9656	251.644	2.52266	8.06395e-15	0.912303	2.39439	1.39207	putative ABC transport system ATP-binding protein
ELIM_c1772	100.592	418.216	2.0449	2.09564e-14	0.973252	2.1219	1.12447	Two-component sensor histidine kinase
ELIM_c1773	74.6998	305.825	2.01906	2.71929e-12	0.461768	2.57602	2.4799	Two-component system, response regulator
ELIM_c1774	20384.7	9454.93	-1.10826	2.73715e-05	13.1108	12.4608	-0.073354	FAD-dependent pyridine nucleotide-disulphide oxidoreductase
ELIM_c1775	7384.96	4559.84	-0.695488	0.00320211	7.89834	4.28105	-0.883584	DNA transformation protein and related proteins
ELIM_c1776	3761.41	8583.9	1.19014	3.35712e-08	2.02242	2.90682	0.523364	glycyl-tRNA synthetase [EC:6.1.1.14]
ELIM_c1777	0	0	0	NA	NA	NA	NA	Putative uncharacterized protein
ELIM_c1778	3431.41	1578.75	-1.11952	0.00448096	8.06015	4.15239	-0.956865	phosphate:Na+ symporter
ELIM_c1779	2325.07	1710.15	-0.442925	0.221554	10.9882	5.8724	-0.903933	thioredoxin reductase (NADPH) [EC:1.8.1.9]
ELIM_c1780	1583.58	1278.15	-0.308921	0.336285	6.3982	13.092	1.03295	basic membrane protein A and related proteins
ELIM_c1781	1967.89	6463.73	1.7152	1.99599e-15	2.53942	6.82888	1.42715	5'-nucleotidase / UDP-sugar diphosphatase [EC:3.1.3.5 3.6.1.45]
ELIM_c1782	3360.76	76257.9	4.50362	1.43312e-98	2.2239	9.52686	2.09891	glycerol dehydrogenase [EC:1.1.1.6]
ELIM_c1783	837.887	19786.3	4.55995	8.19239e-97	2.08061	4.94439	1.24878	fructose-bisphosphate aldolase, class I [EC:4.1.2.13]
ELIM_c1784	1.68773	2.06967	0.191694	0.888931	3.34756	2.66338	-0.329854	Hypothetical protein
ELIM_c1785	8.72388	19.797	1.09677	0.188454	1.43288	1.0706	-0.420496	Uroporphyrinogen-III decarboxylase-like protein
ELIM_c1786	116.245	172.141	0.562419	0.0673291	2.84749	8.93376	1.64958	Bacterial regulatory proteins, tetR family
ELIM_c1787	244.818	303.408	0.308413	0.417647	0.0881006	1.33219	3.91851	Transcriptional regulator, MarR family
ELIM_c1788	976.982	1189.48	0.283662	0.358138	0.281492	4.43808	3.97877	ATP-binding cassette, subfamily B, bacterial
ELIM_c1789	1014.25	1363.16	0.426178	0.145251	0.660088	4.87772	2.88548	ATP-binding cassette, subfamily B, bacterial
ELIM_c1790	461.374	665.169	0.526827	0.119059	1.08721	2.62997	1.27441	Cytidylate kinase
ELIM_c1791	190.268	116.823	-0.69897	0.0245032	3.20931	4.67411	0.542429	Helix-turn-helix domain protein
ELIM_c1792	125.505	11723.7	6.53422	1.99223e-201	2.78104	29.3785	3.40106	branched-chain amino acid:cation transporter, LIVCS family
ELIM_c1793	133.106	34578.5	8.0104	4.77742e-228	1.1935	9.29624	2.96144	leucine dehydrogenase [EC:1.4.1.9]
ELIM_c1794	57.639	14123.4	7.91212	3.67758e-165	1.17158	11.5526	3.30168	ATP gtp-binding protein
ELIM_c1795	17.6558	12934.8	9.43754	1.29494e-200	1.8607	32.1894	4.11267	2-oxoglutarate ferredoxin oxidoreductase subunit delta [EC:1.2.7.3]
ELIM_c1796	65.4353	21527.4	8.34008	0	2.30335	27.6343	3.58466	2-oxoglutarate/2-oxoacid ferredoxin oxidoreductase subunit alpha [EC:1.2.7.3 1.2.7.11]
ELIM_c1797	30.7416	12393.1	8.60906	7.15922e-245	1.51695	27.9391	4.20304	2-oxoglutarate/2-oxoacid ferredoxin oxidoreductase subunit beta [EC:1.2.7.3 1.2.7.11]
ELIM_c1798	24.0442	5699.25	7.8304	1.18452e-203	1.0348	10.2666	3.31053	2-oxoglutarate ferredoxin oxidoreductase subunit gamma [EC:1.2.7.3]
ELIM_c1799	81.2076	22930.9	8.12387	6.96884e-221	1.45954	12.5245	3.10118	Acetyl-CoA hydrolase
ELIM_c1800	247.042	8269.54	5.05932	7.41152e-48	2.20527	20.3458	3.2057	Integrase family protein
ELIM_c1801	3874.01	16726.1	2.10992	5.06299e-11	101.439	18.385	-2.464	Putative exported protein
ELIM_c1802	662.078	11669.2	4.1375	2.81446e-41	114.735	44.0524	-1.38101	signal peptidase, endoplasmic reticulum-type [EC:3.4.-.-]
ELIM_c1803	998.547	7049.19	2.81832	6.48248e-17	116.991	37.2895	-1.64956	Hypothetical protein
ELIM_c1804	679.889	5363	2.97782	1.80883e-20	63.3149	90.0342	0.507927	Hypothetical protein
ELIM_c1805	1207.04	10931.1	3.17784	3.88321e-24	68.8309	23.8593	-1.52851	Hypothetical protein
ELIM_c1806	1399.96	16514.2	3.5593	5.31831e-28	74.8173	14.0832	-2.4094	Hypothetical protein
ELIM_c1807	687.626	461.503	-0.57426	0.0333759	6.03127	4.26818	-0.49884	aspartyl aminopeptidase [EC:3.4.11.21]
ELIM_c1808	968.383	397.658	-1.28192	6.26673e-07	6.14077	8.88542	0.53302	Amino acid ABC transporter
ELIM_c1809	44.1364	100.58	1.17026	0.004139	1.08035	7.87845	2.86642	RNase II stability modulator
ELIM_c1810	13.9415	9.75226	-0.474688	0.550069	10.5125	7.68663	-0.451686	Response regulator
ELIM_c1811	349.777	285.41	-0.292471	0.259337	4.42705	2.75179	-0.685975	Putative permease
ELIM_c1812	87.9997	70.0983	-0.323986	0.405068	4.76998	4.82541	0.0166679	Transcriptional regulator, TetR family
ELIM_c1813	404.842	2474.22	2.60857	1.20704e-36	3.56214	11.241	1.65796	glycerol-3-phosphate dehydrogenase [EC:1.1.5.3]
ELIM_c1814	190.382	2323.25	3.60223	9.85826e-40	8.9262	8.28118	-0.10821	Sarcosine oxidase alpha subunit
ELIM_c1815	42.152	476.719	3.46866	7.30442e-31	5.81613	5.17381	-0.168832	Protein with conserved CXXC pairs
ELIM_c1816	164.899	2141.66	3.69103	1.08482e-62	5.43641	8.01065	0.559264	alkyldihydroxyacetonephosphate synthase [EC:2.5.1.26]
ELIM_c1817	224.202	3081.24	3.77469	5.57433e-58	7.52685	11.219	0.575821	Sugar kinase, putative
ELIM_c1818	10.7504	44.9587	1.96763	0.000460448	4.42827	4.08487	-0.116451	Putative corrinoid enzyme (Methylcobamide:CoM methyltransferase-related protein)
ELIM_c1819	12.2301	30.7525	1.26305	0.040837	2.75184	8.54241	1.63425	solute carrier family 13 (sodium-dependent dicarboxylate transporter), member 2/3/5
ELIM_c1820	191.534	117.723	-0.697517	0.0298241	2.47765	1.50174	-0.722341	Uncharacterized protein
ELIM_c1821	199.395	105.023	-0.918466	0.0103761	7.20932	4.35107	-0.728493	DAK2 domain fusion protein YloV
ELIM_c1822	174.709	45.2623	-1.92528	1.04067e-06	3.6044	1.47116	-1.29281	Transcriptional regulator
ELIM_c1823	334.609	208.473	-0.680015	0.0126933	1.2262	2.40716	0.973135	Vanz family
ELIM_c1824	151.081	152.007	0.00876036	0.973394	1.93224	3.82632	0.985686	Auxin Efflux Carrier
ELIM_c1825	427.529	657.172	0.619072	0.00934638	1.48524	2.51173	0.757984	Hypothetical protein
ELIM_c1826	1203.14	2566.24	1.09221	6.73648e-08	5.82132	6.15691	0.080859	Topology modulation protein
ELIM_c1827	366.22	502.995	0.456767	0.0537688	1.93062	2.42132	0.326726	peroxiredoxin Q/BCP [EC:1.11.1.15]
ELIM_c1828	273.151	273.925	0.00406425	0.974016	4.60095	1.6483	-1.48095	MarR family transcriptional regulator
ELIM_c1829	573.657	2526.97	2.1372	1.12039e-19	19.4592	6.07192	-1.68023	Hypothetical protein
ELIM_c1830	120.566	149.927	0.312109	0.323878	4.78226	3.73962	-0.3548	Putative magnesium or manganese-dependent protein phosphatase
ELIM_c1831	93.7642	73.338	-0.350242	0.341715	3.49898	2.80096	-0.321013	Lipoprotein transporter ATP-binding subunit
ELIM_c1832	4741.48	423.426	-3.48206	1.84736e-56	49.7527	5.66146	-3.13553	phosphate:Na+ symporter
ELIM_c1833	3596.53	326.163	-3.45892	7.04921e-57	56.6648	8.05264	-2.81492	UPF0118 membrane protein RP630
ELIM_c1834	49.9008	738.811	3.8614	1.09382e-48	0.192596	2.99667	3.95971	Hypothetical protein
ELIM_c1835	124.178	1828.11	3.86908	1.69909e-46	0.600145	9.82718	4.03339	Glyoxalase
ELIM_c1836	65.0246	799.019	3.59896	3.31599e-27	0.526064	12.7648	4.60079	Pathogenicity locus
ELIM_c1837	134.614	996.515	2.87884	6.79851e-28	0.154201	2.02137	3.71245	Transcriptional regulator, AraC family
ELIM_c1838	284.429	902.502	1.6624	3.03852e-10	3.06825	11.0031	1.84243	Transcriptional regulator, MerR family
ELIM_c1839	268.734	783.113	1.53952	1.00792e-06	1.08451	2.08794	0.945036	Uncharacterized protein
ELIM_c1840	228.218	239.204	0.067538	0.824426	3.41437	1.57198	-1.11904	tryptophan synthase beta chain [EC:4.2.1.20]
ELIM_c1841	98.7203	36.9726	-1.39293	0.00124098	1.06949	1.78236	0.736874	Transcriptional regulator
ELIM_c1842	3.16745	11.5294	1.58808	0.0882303	3.94537	NA	NA	Glucarate transporter
ELIM_c1843	9.27066	37.2651	1.8975	0.00160319	1.21661	29.3719	4.5935	Predicted Uroporphyrinogen-III decarboxylase-like protein
ELIM_c1844	12.0695	107.689	3.05593	8.00703e-10	1.56869	84.8794	5.75779	5-methyltetrahydrofolate--homocysteine S-methyltransferase
ELIM_c1845	5.7109	13.9027	1.15099	0.167741	0.717962	4.19444	2.5465	solute carrier family 13 (sodium-dependent dicarboxylate transporter), member 2/3/5
ELIM_c1846	257.474	127.768	-1.00525	0.000620232	12.6726	6.90951	-0.875057	putative ABC transport system permease protein
ELIM_c1847	91.1198	39.0312	-1.20239	0.00499717	13.862	8.01674	-0.790049	putative ABC transport system ATP-binding protein
ELIM_c1848	119.08	23.666	-2.2834	9.40322e-07	6.01596	1.62028	-1.89256	Multi-sensor signal transduction histidine kinase
ELIM_c1849	244.388	42.5855	-2.49315	3.9131e-12	15.0942	6.34817	-1.24958	Transcriptional regulator
ELIM_c1850	100.878	93.7421	-0.104758	0.758504	9.0324	4.74397	-0.929015	Radical SAM domain protein
ELIM_c1851	114.272	391.648	1.76819	1.19337e-09	1.56379	8.79164	2.49109	Two-component response regulator (Phosphate regulation)
ELIM_c1852	175.945	821.912	2.21744	3.6508e-19	4.18024	16.97	2.02133	Sensor histidine kinase
ELIM_c1853	151.581	413.492	1.44177	4.7706e-08	2.80488	6.17406	1.13828	bacitracin transport system ATP-binding protein
ELIM_c1854	126.372	286.873	1.17639	1.5993e-05	4.89289	11.551	1.23926	bacitracin transport system permease protein
ELIM_c1855	219.298	875.69	1.99261	7.89579e-19	9.47043	57.6985	2.60703	bacitracin transport system permease protein
ELIM_c1856	335.912	387.994	0.207377	0.388359	2.18123	4.60393	1.07772	Methyltransferase, type 11
ELIM_c1857	232.057	116.52	-0.987782	0.000947142	1.95299	4.34236	1.1528	Hypothetical protein
ELIM_c1858	441.448	193.13	-1.18848	5.97107e-06	4.49175	3.74938	-0.260628	Zn-dependent protease
ELIM_c1859	140.146	154.695	0.141532	0.643761	9.16296	9.45194	0.0447981	formamidopyrimidine-DNA glycosylase [EC:3.2.2.23 4.2.99.18]
ELIM_c1860	270.132	258.808	-0.0615516	0.83264	14.8968	3.53154	-2.07663	alcohol dehydrogenase [EC:1.1.1.-]
ELIM_c1861	146.595	39.6272	-1.86112	2.3152e-06	4.83997	2.40958	-1.00622	Hypothetical protein
ELIM_c1862	1088.89	1035.61	-0.0723009	0.785045	1.02925	2.53303	1.29927	1,4-alpha-glucan branching enzyme [EC:2.4.1.18]
ELIM_c1863	354.833	1015.89	1.51489	2.68264e-09	0.398141	2.61579	2.7159	peptide methionine sulfoxide reductase msrA/msrB [EC:1.8.4.11 1.8.4.12]
ELIM_c1864	11241.3	1142.7	-3.29715	1.57098e-42	21.4235	1.36278	-3.97457	Mg2+-importing ATPase [EC:3.6.3.2]
ELIM_c1865	424.231	161.456	-1.3882	5.3651e-07	18.6516	12.9361	-0.527899	Predicted transcriptional regulator
ELIM_c1866	668.756	206.167	-1.69284	1.90046e-10	11.9255	1.47208	-3.01812	Phenazine biosynthesis protein
ELIM_c1867	38.3184	63.5857	0.716011	0.107178	1.09332	10.3603	3.24428	Major facilitator superfamily MFS_1
ELIM_c1868	866.673	645.002	-0.425612	0.0476117	1.28883	4.41024	1.77479	Possible TetR-type transcriptional regulator
ELIM_c1869	409.405	1721.95	2.06976	4.17071e-12	1.22869	7.98373	2.69994	virginiamycin A acetyltransferase [EC:2.3.1.-]
ELIM_c1870	53.2051	37.8611	-0.480102	0.322251	9.68944	48.7221	2.33009	ribosomal-protein-alanine N-acetyltransferase [EC:2.3.1.128]
ELIM_c1871	49.806	26.6132	-0.879642	0.0875541	8.91908	4.96481	-0.845156	Probable GMP synthase [glutamine-hydrolyzing]
ELIM_c1872	833.491	385.427	-1.1107	1.65232e-05	3.61347	10.2287	1.50117	Transcriptional regulator SinR
ELIM_c1873	208.273	82.2791	-1.32936	0.00706375	17.7305	1.4853	-3.57741	Hypothetical protein
ELIM_c1874	642.085	153.503	-2.05737	9.82584e-15	78.6886	5.59172	-3.81479	Helix-turn-helix domain protein
ELIM_c1875	204.934	338.973	0.723238	0.00814662	0.803286	1.01893	0.343075	Hypothetical protein
ELIM_c1876	210.484	38.4572	-2.42219	6.82373e-10	10.8271	5.98754	-0.854607	Transcriptional regulator
ELIM_c1877	12.1529	4.73541	-1.19741	0.238649	11.0331	NA	NA	Uncharacterized protein
ELIM_c1878	611.449	1173.15	0.938952	2.21646e-05	1.32619	4.3938	1.72818	Hypothetical protein
ELIM_c1879	769.757	1015.61	0.399411	0.0698804	2.47829	8.0543	1.70041	23S rRNA (cytidine1920-2'-O)/16S rRNA (cytidine1409-2'-O)-methyltransferase [EC:2.1.1.226 2.1.1.227]
ELIM_c1880	1018.32	1669.74	0.712875	0.000394647	6.67552	7.90619	0.244103	NAD+ kinase [EC:2.7.1.23]
ELIM_c1881	405.886	679.58	0.742139	0.00122823	6.64267	7.59507	0.1933	transcriptional regulator of arginine metabolism
ELIM_c1882	1277.92	3779.24	1.56355	2.81643e-15	5.20541	9.71119	0.899636	DNA repair protein RecN (Recombination protein N)
ELIM_c1883	5879.96	9815.07	0.739094	0.000203508	6.43674	7.80507	0.278081	Phosphate propanoyltransferase
ELIM_c1884	32042.5	25431.4	-0.333362	0.274385	35.8792	15.5539	-1.20587	phosphatidylglycerol:prolipoprotein diacylglycerol transferase [EC:2.-.-.-]
ELIM_c1885	305.377	880.155	1.52409	5.03425e-11	2.88858	11.8867	2.04092	ethanolamine utilization protein EutS
ELIM_c1886	547.43	1264.99	1.20688	4.46417e-08	2.7167	6.67823	1.29761	ethanolamine utilization protein EutP
ELIM_c1887	3437.96	349.873	-3.29295	7.90336e-45	3.48044	2.09055	-0.735389	Hypothetical protein
ELIM_c1888	276.711	266.579	-0.0536206	0.893528	8.49139	12.6006	0.569425	Putative hybrid sensor and regulator
ELIM_c1889	65.4888	85.1378	0.373535	0.387559	4.17991	5.53446	0.404973	Shikimate kinase
ELIM_c1890	1313.61	376.017	-1.80193	4.68169e-09	8.77626	5.0329	-0.802216	Cell wall/surface repeat protein
ELIM_c1891	8231.15	4652.57	-0.822931	0.00095174	12.8581	3.42403	-1.9089	Uncharacterized protein
ELIM_c1892	5890.12	1259.91	-2.22407	2.03363e-26	22.1799	1.64509	-3.75301	Uncharacterized protein
ELIM_c1893	2423.9	1172.71	-1.04685	1.4591e-06	20.9364	4.63291	-2.17602	Uncharacterized protein
ELIM_c1894	70.344	45.2291	-0.62599	0.158794	1.2906	4.42163	1.77653	Serine protease
ELIM_c1895	67.711	9.16725	-2.75661	1.05927e-05	2.59359	2.00015	-0.374839	DtxR family transcriptional regulator
ELIM_c1896	69.0898	18.9195	-1.81502	0.000635539	1.75689	NA	NA	Hypothetical protein
ELIM_c1897	23.242	10.3483	-1.09503	0.13296	2.92901	NA	NA	Zinc metalloprotease
ELIM_c1898	8.07617	0	-3.18208	0.025853	2.86441	NA	NA	Uncharacterized protein
ELIM_c1899	14.8745	3.25075	-1.90092	0.0560341	4.6319	NA	NA	iron complex transport system substrate-binding protein
ELIM_c1900	6.36474	2.95825	-0.895774	0.450377	3.34227	2.33166	-0.519469	iron complex transport system permease protein
ELIM_c1901	5.11672	1.18109	-1.48771	0.249734	1.06223	NA	NA	iron complex transport system ATP-binding protein [EC:3.6.3.34]
ELIM_c1902	3.92223	5.02791	0.292346	0.795952	2.80129	NA	NA	Uncharacterized protein conserved in bacteria
ELIM_c1903	7.68387	2.06967	-1.50026	0.200305	6.85644	NA	NA	ABC-type multidrug transport system, ATPase and permease components
ELIM_c1904	26.5104	11.5294	-1.13466	0.101764	10.3588	5.63562	-0.878217	YolD-like protein
ELIM_c1905	170.133	82.5052	-1.03518	0.00234	8.63583	3.57555	-1.27217	DNA polymerase V
ELIM_c1906	173.747	650.4	1.89828	4.0139e-14	3.22945	12.3232	1.93201	Sensor kinase
ELIM_c1907	187.748	724.571	1.94266	7.61996e-17	4.09369	17.1118	2.06352	Sensor protein resE
ELIM_c1908	162.261	473.694	1.53982	4.03329e-08	1.85457	6.52308	1.81447	putative ABC transport system ATP-binding protein
ELIM_c1909	582.338	773.482	0.408898	0.0934105	4.57899	8.85483	0.951436	putative ABC transport system permease protein
ELIM_c1910	599.243	1017.5	0.762833	0.00191674	5.97995	7.92288	0.405891	NADPH-dependent FMN reductase
ELIM_c1911	11.2199	5.61293	-0.885874	0.35259	37.5673	2.74362	-3.77533	iron complex transport system ATP-binding protein [EC:3.6.3.34]
ELIM_c1912	22.4636	20.3931	-0.133276	0.809009	9.62236	3.80443	-1.33871	iron complex transport system permease protein
ELIM_c1913	40.5292	16.8498	-1.21821	0.0415061	4.62813	4.11813	-0.16844	iron complex transport system substrate-binding protein
ELIM_c1914	81.463	138.182	0.755156	0.0700193	17.4475	NA	NA	Response receiver histidine kinase
ELIM_c1915	147.13	383.424	1.37584	3.08513e-05	13.8214	37.4838	1.43936	PAS/PAC sensor hybrid histidine kinase
ELIM_c1916	2224.11	970.702	-1.19529	2.10871e-08	20.5303	18.5649	-0.145182	neurotransmitter:Na+ symporter, NSS family
ELIM_c1917	6010.24	5315.29	-0.177243	0.527124	23.1249	74.1997	1.68197	Methylase involved in ubiquinone/menaquinone biosynthesis
ELIM_c1918	41.5157	139.33	1.72276	5.75362e-06	6.24548	29.8831	2.25845	Uncharacterized protein
ELIM_c1919	2505.12	646.802	-1.95183	4.79203e-19	2.33606	0.522724	-2.15996	thymidylate synthase (FAD) [EC:2.1.1.148]
ELIM_c1920	5335.5	1279.03	-2.05972	5.53158e-24	4.25873	1.73407	-1.29626	Hypothetical protein
ELIM_c1921	6024.65	1838.51	-1.7118	7.39707e-19	6.11093	2.41543	-1.33911	Putative methyltransferase CheR
ELIM_c1922	431.008	494.728	0.19849	0.407038	1.29813	3.91362	1.59207	ThiH
ELIM_c1923	495.99	405.092	-0.29141	0.236297	1.14026	1.70006	0.576217	2-iminoacetate synthase [EC:4.1.99.19]
ELIM_c1924	654.441	433.797	-0.592125	0.010304	1.57763	2.92832	0.892313	biotin synthase [EC:2.8.1.6]
ELIM_c1925	143.807	88.4328	-0.695257	0.0460821	1.56611	4.99212	1.67246	Aspartate ammonia-lyase
ELIM_c1926	26.6412	52.9449	0.964666	0.0447654	29.1105	68.1328	1.22681	Major facilitator superfamily permease
ELIM_c1927	122.64	15.9613	-2.86583	1.45744e-08	14.627	3.42333	-2.09516	Uncharacterized protein
ELIM_c1928	50.1448	14.4987	-1.72244	0.00565844	8.55176	2.66541	-1.68186	MarR family regulatory protein
ELIM_c1929	2316.98	3186.57	0.459586	0.0433174	4.18162	6.79144	0.699657	S-ribosylhomocysteine lyase [EC:4.4.1.21]
ELIM_c1930	396.271	281.552	-0.491605	0.058476	2.12846	1.32627	-0.682431	recombination protein U
ELIM_c1931	171.388	394.495	1.198	3.92768e-06	0.811574	2.25299	1.47304	23S rRNA pseudouridine955/2504/2580 synthase [EC:5.4.99.24]
ELIM_c1932	883.83	4776.45	2.43277	2.23215e-36	1.5286	1.54536	0.01573	fructose-bisphosphate aldolase, class II [EC:4.1.2.13]
ELIM_c1933	583.88	186.033	-1.64485	9.16752e-10	2.66282	1.30556	-1.02828	dihydroneopterin aldolase / 2-amino-4-hydroxy-6-hydroxymethyldihydropteridine diphosphokinase [EC:4.1.2.25 2.7.6.3]
ELIM_c1934	538.309	130.141	-2.04	1.07619e-13	2.6753	1.36066	-0.975393	dihydropteroate synthase [EC:2.5.1.15]
ELIM_c1935	825.261	129.567	-2.66181	2.32218e-20	5.07338	2.62194	-0.952313	Uncharacterized protein
ELIM_c1936	338.783	68.9061	-2.28112	1.33088e-12	2.05953	1.5697	-0.391826	GTP cyclohydrolase I [EC:3.5.4.16]
ELIM_c1937	1735.6	2943.9	0.761955	0.000142983	4.88528	10.4533	1.09745	Hypothetical protein
ELIM_c1938	751.505	504.706	-0.573402	0.0232957	5.55627	3.69238	-0.589564	Hypothetical protein
ELIM_c1939	5842.73	3560.75	-0.714306	0.000284828	7.86675	7.16853	-0.134091	Hypothetical protein
ELIM_c1940	1713.09	488.138	-1.80913	1.41525e-13	18.1773	1.9784	-3.19973	Hypothetical protein
ELIM_c1941	1372.74	446.33	-1.6187	9.42983e-07	1.82003	1.13031	-0.687243	Amidotransferase subunit
ELIM_c1942	829.237	897.396	0.113829	0.740459	1.09932	1.24043	0.17423	Hypothetical protein
ELIM_c1943	688.833	229.452	-1.58178	5.98058e-10	2.83899	0.934461	-1.60317	Putative uncharacterized protein
ELIM_c1944	193.281	229.082	0.243999	0.519582	4.57397	5.06307	0.146567	Sporulation protein YtaF
ELIM_c1945	518.349	462.005	-0.165675	0.515814	2.90147	2.67857	-0.115322	phosphomethylpyrimidine synthase [EC:4.1.99.17]
ELIM_c1946	165.422	98.4886	-0.742243	0.0278168	4.03234	2.49209	-0.694265	hydroxyethylthiazole kinase [EC:2.7.1.50]
ELIM_c1947	7661.05	9650.26	0.332987	0.353619	4.98526	7.38995	0.567897	thiamine-phosphate pyrophosphorylase [EC:2.5.1.3]
ELIM_c1948	5897.61	4050.11	-0.542058	0.213266	2.93953	1.67741	-0.809349	hydroxymethylpyrimidine/phosphomethylpyrimidine kinase [EC:2.7.1.49 2.7.4.7]
ELIM_c1949	1846	801.441	-1.20272	0.00334169	8.88838	6.19307	-0.521266	Probable multidrug resistance protein NorM
ELIM_c1950	294.83	162.289	-0.857339	0.00979168	6.02131	15.8655	1.39775	NreA
ELIM_c1951	674.254	1963.71	1.54081	7.64462e-13	1.88106	6.36296	1.75815	Fusaric acid resistance protein
ELIM_c1952	268.118	495.683	0.884085	0.000342319	0.552352	1.58369	1.51963	phosphoserine phosphatase RsbU/P [EC:3.1.3.3]
ELIM_c1953	781.012	4481.05	2.51889	5.51678e-30	1.06525	10.1144	3.24715	Protein serine/threonine phosphatase
ELIM_c1954	2098.26	2284.06	0.122351	0.710001	1.13086	2.22911	0.979046	D-lactate dehydrogenase [EC:1.1.1.28]
ELIM_c1955	3539.93	33370.7	3.23642	1.56293e-15	0.962668	21.9915	4.51377	glutamate:GABA antiporter
ELIM_c1956	1844.33	2119.14	0.200284	0.309291	1.28069	4.93479	1.94606	Hypothetical protein
ELIM_c1957	1432.64	1513.46	0.079121	0.710562	0.595181	2.36511	1.99051	PLP dependent protein
ELIM_c1958	5320.67	13041	1.29321	1.71284e-08	0.970088	4.73422	2.28694	cell division inhibitor SepF
ELIM_c1959	3635.81	10603.1	1.54388	5.00475e-12	3.38911	22.0569	2.70225	YggT family protein
ELIM_c1960	474.834	2156.31	2.1807	2.69105e-11	3.70177	3.02084	-0.293266	Hypothetical protein
ELIM_c1961	1237.96	211.095	-2.54635	1.47044e-21	15.9977	3.19279	-2.32497	Uncharacterized protein
ELIM_c1962	655.862	77.1848	-3.07063	1.0697e-26	26.3673	2.42136	-3.44486	S4 domain-containing protein
ELIM_c1963	1020.07	311.675	-1.70734	1.61976e-13	10.8985	2.39116	-2.18835	23S rRNA pseudouridine1911/1915/1917 synthase [EC:5.4.99.23]
ELIM_c1964	446.327	552.474	0.307188	0.184819	0.574009	2.32679	2.0192	Fibronectin-binding protein
ELIM_c1965	1351.83	1424.09	0.0750628	0.726208	3.7721	4.55035	0.270612	diaminopimelate epimerase [EC:5.1.1.7]
ELIM_c1966	2687.32	2116.29	-0.344482	0.0762879	10.0754	3.07404	-1.71263	Uncharacterized protein
ELIM_c1967	2224.56	1406.56	-0.660973	0.000987611	7.57547	4.15981	-0.864818	guanylate kinase [EC:2.7.4.8]
ELIM_c1968	1822.41	1175.86	-0.631696	0.00199198	18.1831	17.1196	-0.0869552	DNA-directed RNA polymerase subunit omega [EC:2.7.7.6]
ELIM_c1969	6636.96	4363.75	-0.60484	0.00134305	7.25095	5.14779	-0.494217	primosomal protein N' (replication factor Y) (superfamily II helicase) [EC:3.6.4.-]
ELIM_c1970	2019.49	1035.26	-0.963321	4.37014e-06	5.93843	5.23573	-0.181692	peptide deformylase [EC:3.5.1.88]
ELIM_c1971	2651.14	1449.42	-0.870683	1.19928e-05	9.03709	5.14174	-0.813601	methionyl-tRNA formyltransferase [EC:2.1.2.9]
ELIM_c1972	7337.08	29004.3	1.98285	7.56894e-23	2.53341	21.2721	3.06981	Putative neutral zinc metallopeptidase
ELIM_c1973	4329.68	9737.63	1.16912	5.83844e-08	1.73572	6.85185	1.98096	16S rRNA (cytosine967-C5)-methyltransferase [EC:2.1.1.176]
ELIM_c1974	1508.44	1074.87	-0.488507	0.0303198	3.19368	2.9194	-0.12955	23S rRNA (adenine2503-C2)-methyltransferase [EC:2.1.1.192]
ELIM_c1975	1764.67	1147.22	-0.620819	0.00259411	5.03532	5.74298	0.189717	PPM family protein phosphatase [EC:3.1.3.16]
ELIM_c1976	6331.99	4737.6	-0.418427	0.0414174	5.16101	1.96228	-1.39513	eukaryotic-like serine/threonine-protein kinase [EC:2.7.11.1]
ELIM_c1977	628.288	1011.22	0.685727	0.00192638	4.27334	4.94709	0.211215	ribosome biogenesis GTPase [EC:3.6.1.-]
ELIM_c1978	564.278	754.491	0.418453	0.0611837	5.69377	7.71945	0.439114	thiamine pyrophosphokinase [EC:2.7.6.2]
ELIM_c1979	0	0	0	NA	NA	NA	NA	large subunit ribosomal protein L28
ELIM_c1980	1195.13	814.699	-0.552269	0.0395918	7.11563	117.824	4.0495	Alkaline-shock protein
ELIM_c1981	8969.69	7150.52	-0.326969	0.133466	13.3531	56.9437	2.09236	DAK2 domain fusion protein YloV
ELIM_c1982	2535.53	2490.16	-0.0260373	0.895289	8.71142	32.4754	1.89837	ATP-dependent DNA helicase RecG [EC:3.6.4.12]
ELIM_c1983	993.51	1202.27	0.2749	0.236425	1.12884	5.06547	2.16585	Lmo2053 protein
ELIM_c1984	2890.25	5875.91	1.02336	2.34808e-07	2.12452	5.89469	1.47228	pantetheine-phosphate adenylyltransferase [EC:2.7.7.3]
ELIM_c1985	1917.11	5475.17	1.51348	7.39838e-10	1.65958	7.71662	2.21715	H -ATPase, subunit H
ELIM_c1986	343.352	1274.22	1.88879	5.93767e-16	1.06828	7.769	2.86244	RNA-binding protein
ELIM_c1987	574.322	1710.31	1.57266	3.05407e-14	1.76632	2.82243	0.676192	Iron-sulfur cluster-binding protein
ELIM_c1988	1783.43	5131.47	1.52419	1.02678e-12	4.28115	6.74847	0.656562	acetolactate synthase I/II/III large subunit [EC:2.2.1.6]
ELIM_c1989	326.974	638.915	0.964301	0.00014692	2.58821	2.00225	-0.370333	acetolactate synthase I/III small subunit [EC:2.2.1.6]
ELIM_c1990	660.74	785.155	0.248548	0.246183	1.86843	1.53734	-0.281384	Uncharacterized protein
ELIM_c1991	368.739	454.008	0.299386	0.222956	4.95141	9.05945	0.871585	NADH-quinone oxidoreductase subunit E [EC:1.6.5.3]
ELIM_c1992	1629.17	1906.65	0.226778	0.275625	4.3477	4.0162	-0.114419	NADH-quinone oxidoreductase subunit F [EC:1.6.5.3]
ELIM_c1993	7122.94	6822.38	-0.0621903	0.752979	3.39229	1.83823	-0.883944	formate dehydrogenase major subunit [EC:1.2.1.2]
ELIM_c1994	427.4	294.108	-0.537716	0.112232	1.27417	10.0844	2.98451	Hypothetical protein
ELIM_c1995	527.434	249.977	-1.07417	0.000280703	12.1584	8.60395	-0.498881	Uncharacterized protein
ELIM_c1996	9081.67	8763.4	-0.051461	0.828925	6.44251	4.9202	-0.388906	Flavodoxin
ELIM_c1997	463.013	358.974	-0.366271	0.154724	0.52405	3.28764	2.64928	Hypothetical protein
ELIM_c1998	752.27	88.1624	-3.07866	2.64925e-23	5.86828	1.58561	-1.8879	Transcriptional regulator
[truncated: 2,092 more rows]
