# Supplementary material for: Genome-scale analysis of syngas fermenting acetogenic bacteria reveals the translational regulation for its autotrophic growth
Source: BMC Genomics. 2018 Nov 23;19:837. doi: 10.1186/s12864-018-5238-0 (PMC6260860; doi:10.1186/s12864-018-5238-0)
Supplement: Supplementary file 10 — Table S9. KEGG pathways sorted by translation efficiency UP and DOWN regulated genes in Eubacterium limosum (XLSX 18 kb) [file 12864_2018_5238_MOESM10_ESM.xlsx]

## Sheet: Sheet1
Table S9. KEGG pathways sorted by translation efficiency UP and DOWN regulated genes in Eubacterium limosum
Regulation	Group	P-value	Locus_tag of the enriched genes
UP	phosphorylation	0.031	ELIM_c0099, ELIM_c0106, ELIM_c0126, ELIM_c0247, ELIM_c0265, ELIM_c0383, ELIM_c0387, ELIM_c0531, ELIM_c0590, ELIM_c0655, ELIM_c0658, ELIM_c1238, ELIM_c1380, ELIM_c1772, ELIM_c1783, ELIM_c1852, ELIM_c1906, ELIM_c1907, ELIM_c1915, ELIM_c2117, ELIM_c2348, ELIM_c2378, ELIM_c2435, ELIM_c2476, ELIM_c2512, ELIM_c2539, ELIM_c2541, ELIM_c2573, ELIM_c2582, ELIM_c2663, ELIM_c2680, ELIM_c2737, ELIM_c2738, ELI…
UP	pentose metabolic process	0.041	ELIM_c2090, ELIM_c2476, ELIM_c2793
UP	transport	0.023	ELIM_c0068, ELIM_c0612, ELIM_c0685, ELIM_c0687, ELIM_c0708, ELIM_c0891, ELIM_c0923, ELIM_c1085, ELIM_c1339, ELIM_c1369, ELIM_c1576, ELIM_c1792, ELIM_c1819, ELIM_c1926, ELIM_c1955, ELIM_c2050, ELIM_c2066, ELIM_c2150, ELIM_c2151, ELIM_c2181, ELIM_c2359, ELIM_c2381, ELIM_c2392, ELIM_c2393, ELIM_c2427, ELIM_c2482, ELIM_c2631, ELIM_c2719, ELIM_c2740, ELIM_c2760, ELIM_c2761, ELIM_c2788, ELIM_c2903, ELI…
UP	nitrogen compound metabolic process	0.023	ELIM_c0067, ELIM_c0069, ELIM_c0098, ELIM_c0100, ELIM_c0106, ELIM_c0205, ELIM_c0206, ELIM_c0243, ELIM_c0246, ELIM_c0252, ELIM_c0254, ELIM_c0265, ELIM_c0305, ELIM_c0368, ELIM_c0387, ELIM_c0392, ELIM_c0496, ELIM_c0518, ELIM_c0523, ELIM_c0532, ELIM_c0542, ELIM_c0543, ELIM_c0581, ELIM_c0590, ELIM_c0727, ELIM_c0771, ELIM_c0804, ELIM_c0806, ELIM_c0892, ELIM_c0923, ELIM_c0925, ELIM_c0932, ELIM_c0940, ELI…
UP	biosynthetic process	0.0055	ELIM_c0067, ELIM_c0069, ELIM_c0100, ELIM_c0208, ELIM_c0243, ELIM_c0246, ELIM_c0252, ELIM_c0265, ELIM_c0305, ELIM_c0368, ELIM_c0387, ELIM_c0421, ELIM_c0445, ELIM_c0496, ELIM_c0518, ELIM_c0523, ELIM_c0532, ELIM_c0542, ELIM_c0543, ELIM_c0580, ELIM_c0581, ELIM_c0583, ELIM_c0590, ELIM_c0675, ELIM_c0681, ELIM_c0684, ELIM_c0709, ELIM_c0727, ELIM_c0806, ELIM_c0892, ELIM_c0923, ELIM_c0925, ELIM_c0932, ELI…
UP	single-organism cellular process	0.037	ELIM_c0043, ELIM_c0098, ELIM_c0099, ELIM_c0100, ELIM_c0106, ELIM_c0208, ELIM_c0246, ELIM_c0247, ELIM_c0265, ELIM_c0383, ELIM_c0387, ELIM_c0445, ELIM_c0531, ELIM_c0532, ELIM_c0580, ELIM_c0583, ELIM_c0590, ELIM_c0675, ELIM_c0681, ELIM_c0684, ELIM_c0709, ELIM_c0806, ELIM_c0892, ELIM_c0932, ELIM_c0940, ELIM_c0942, ELIM_c0957, ELIM_c0959, ELIM_c1105, ELIM_c1122, ELIM_c1142, ELIM_c1144, ELIM_c1200, ELI…
UP	macromolecule metabolic process	0.012	ELIM_c0099, ELIM_c0100, ELIM_c0243, ELIM_c0246, ELIM_c0247, ELIM_c0252, ELIM_c0254, ELIM_c0305, ELIM_c0368, ELIM_c0392, ELIM_c0523, ELIM_c0531, ELIM_c0532, ELIM_c0542, ELIM_c0543, ELIM_c0581, ELIM_c0771, ELIM_c0779, ELIM_c0804, ELIM_c0923, ELIM_c0925, ELIM_c0932, ELIM_c1037, ELIM_c1072, ELIM_c1104, ELIM_c1106, ELIM_c1201, ELIM_c1202, ELIM_c1234, ELIM_c1236, ELIM_c1237, ELIM_c1245, ELIM_c1247, ELI…
UP	cellular biosynthetic process	0.0016	ELIM_c0067, ELIM_c0069, ELIM_c0100, ELIM_c0208, ELIM_c0243, ELIM_c0246, ELIM_c0252, ELIM_c0265, ELIM_c0305, ELIM_c0368, ELIM_c0445, ELIM_c0496, ELIM_c0518, ELIM_c0523, ELIM_c0532, ELIM_c0542, ELIM_c0543, ELIM_c0580, ELIM_c0581, ELIM_c0583, ELIM_c0590, ELIM_c0675, ELIM_c0681, ELIM_c0684, ELIM_c0709, ELIM_c0727, ELIM_c0806, ELIM_c0892, ELIM_c0923, ELIM_c0925, ELIM_c0932, ELIM_c0940, ELIM_c0942, ELI…
UP	single-organism biosynthetic process	0.04	ELIM_c0208, ELIM_c0265, ELIM_c0387, ELIM_c0421, ELIM_c0445, ELIM_c0580, ELIM_c0583, ELIM_c0590, ELIM_c0675, ELIM_c0681, ELIM_c0684, ELIM_c0709, ELIM_c0806, ELIM_c0892, ELIM_c0940, ELIM_c0942, ELIM_c0959, ELIM_c1142, ELIM_c1144, ELIM_c1200, ELIM_c1238, ELIM_c1312, ELIM_c1430, ELIM_c1556, ELIM_c1571, ELIM_c1572, ELIM_c1844, ELIM_c1984, ELIM_c2356, ELIM_c2366, ELIM_c2399, ELIM_c2435, ELIM_c2489, ELI…
UP	organonitrogen compound metabolic process	0.002	ELIM_c0067, ELIM_c0069, ELIM_c0098, ELIM_c0106, ELIM_c0205, ELIM_c0206, ELIM_c0265, ELIM_c0387, ELIM_c0496, ELIM_c0518, ELIM_c0590, ELIM_c0727, ELIM_c0806, ELIM_c0892, ELIM_c0940, ELIM_c0942, ELIM_c0957, ELIM_c0959, ELIM_c1072, ELIM_c1122, ELIM_c1142, ELIM_c1144, ELIM_c1200, ELIM_c1234, ELIM_c1250, ELIM_c1597, ELIM_c1762, ELIM_c1783, ELIM_c1793, ELIM_c1843, ELIM_c1844, ELIM_c1885, ELIM_c1886, ELI…
UP	organic substance biosynthetic process	0.0037	ELIM_c0067, ELIM_c0069, ELIM_c0100, ELIM_c0208, ELIM_c0243, ELIM_c0246, ELIM_c0252, ELIM_c0265, ELIM_c0305, ELIM_c0368, ELIM_c0387, ELIM_c0421, ELIM_c0445, ELIM_c0496, ELIM_c0518, ELIM_c0523, ELIM_c0532, ELIM_c0542, ELIM_c0543, ELIM_c0580, ELIM_c0581, ELIM_c0583, ELIM_c0590, ELIM_c0675, ELIM_c0681, ELIM_c0684, ELIM_c0709, ELIM_c0727, ELIM_c0806, ELIM_c0892, ELIM_c0923, ELIM_c0925, ELIM_c0932, ELI…
UP	organic acid metabolic process	0.012	ELIM_c0098, ELIM_c0106, ELIM_c0387, ELIM_c0806, ELIM_c0940, ELIM_c0942, ELIM_c0959, ELIM_c1142, ELIM_c1144, ELIM_c1200, ELIM_c1238, ELIM_c1783, ELIM_c1793, ELIM_c1844, ELIM_c2489, ELIM_c2582, ELIM_c2584, ELIM_c2598, ELIM_c2645, ELIM_c2721, ELIM_c2931, ELIM_c3292, ELIM_c3325, ELIM_c3619, ELIM_c3627, ELIM_c3702
UP	cellular macromolecule metabolic process	0.018	ELIM_c0099, ELIM_c0100, ELIM_c0243, ELIM_c0246, ELIM_c0247, ELIM_c0252, ELIM_c0254, ELIM_c0305, ELIM_c0368, ELIM_c0523, ELIM_c0531, ELIM_c0532, ELIM_c0542, ELIM_c0543, ELIM_c0581, ELIM_c0771, ELIM_c0804, ELIM_c0923, ELIM_c0925, ELIM_c0932, ELIM_c1037, ELIM_c1104, ELIM_c1106, ELIM_c1201, ELIM_c1202, ELIM_c1234, ELIM_c1236, ELIM_c1237, ELIM_c1245, ELIM_c1247, ELIM_c1250, ELIM_c1331, ELIM_c1332, ELI…
UP	macromolecule biosynthetic process	0.0035	ELIM_c0100, ELIM_c0243, ELIM_c0246, ELIM_c0252, ELIM_c0305, ELIM_c0368, ELIM_c0523, ELIM_c0532, ELIM_c0542, ELIM_c0543, ELIM_c0581, ELIM_c0923, ELIM_c0925, ELIM_c0932, ELIM_c1104, ELIM_c1106, ELIM_c1201, ELIM_c1202, ELIM_c1247, ELIM_c1250, ELIM_c1312, ELIM_c1331, ELIM_c1332, ELIM_c1340, ELIM_c1369, ELIM_c1430, ELIM_c1597, ELIM_c1706, ELIM_c1748, ELIM_c1762, ELIM_c1773, ELIM_c1837, ELIM_c1838, ELI…
UP	cellular nitrogen compound biosynthetic process	0.025	ELIM_c0067, ELIM_c0069, ELIM_c0100, ELIM_c0243, ELIM_c0246, ELIM_c0252, ELIM_c0265, ELIM_c0305, ELIM_c0368, ELIM_c0496, ELIM_c0518, ELIM_c0523, ELIM_c0532, ELIM_c0542, ELIM_c0543, ELIM_c0581, ELIM_c0590, ELIM_c0727, ELIM_c0892, ELIM_c0923, ELIM_c0925, ELIM_c0932, ELIM_c0957, ELIM_c0959, ELIM_c1104, ELIM_c1106, ELIM_c1144, ELIM_c1201, ELIM_c1202, ELIM_c1247, ELIM_c1250, ELIM_c1312, ELIM_c1331, ELI…
UP	organonitrogen compound biosynthetic process	2.2e-05	ELIM_c0067, ELIM_c0069, ELIM_c0265, ELIM_c0496, ELIM_c0518, ELIM_c0590, ELIM_c0727, ELIM_c0806, ELIM_c0892, ELIM_c0940, ELIM_c0942, ELIM_c0957, ELIM_c0959, ELIM_c1142, ELIM_c1144, ELIM_c1200, ELIM_c1250, ELIM_c1597, ELIM_c1762, ELIM_c1843, ELIM_c1844, ELIM_c1984, ELIM_c2315, ELIM_c2356, ELIM_c2389, ELIM_c2391, ELIM_c2435, ELIM_c2480, ELIM_c2483, ELIM_c2489, ELIM_c2583, ELIM_c2584, ELIM_c2613, ELI…
UP	cellular macromolecule biosynthetic process	0.0016	ELIM_c0100, ELIM_c0243, ELIM_c0246, ELIM_c0252, ELIM_c0305, ELIM_c0368, ELIM_c0523, ELIM_c0532, ELIM_c0542, ELIM_c0543, ELIM_c0581, ELIM_c0923, ELIM_c0925, ELIM_c0932, ELIM_c1104, ELIM_c1106, ELIM_c1201, ELIM_c1202, ELIM_c1247, ELIM_c1250, ELIM_c1331, ELIM_c1332, ELIM_c1340, ELIM_c1369, ELIM_c1597, ELIM_c1706, ELIM_c1748, ELIM_c1762, ELIM_c1773, ELIM_c1837, ELIM_c1838, ELIM_c1851, ELIM_c1868, ELI…
UP	cellular respiration	0.038	ELIM_c0208, ELIM_c0445, ELIM_c0580, ELIM_c0583, ELIM_c0675, ELIM_c0681, ELIM_c0684, ELIM_c0709, ELIM_c1200, ELIM_c1571, ELIM_c1572, ELIM_c2399, ELIM_c2519, ELIM_c2663, ELIM_c4004
UP	cellular amino acid metabolic process	0.044	ELIM_c0098, ELIM_c0806, ELIM_c0940, ELIM_c0942, ELIM_c0959, ELIM_c1142, ELIM_c1144, ELIM_c1200, ELIM_c1793, ELIM_c1844, ELIM_c2489, ELIM_c2584, ELIM_c2598, ELIM_c2721, ELIM_c3292, ELIM_c3627, ELIM_c3702
UP	carboxylic acid metabolic process	0.016	ELIM_c0098, ELIM_c0106, ELIM_c0387, ELIM_c0806, ELIM_c0940, ELIM_c0942, ELIM_c0959, ELIM_c1142, ELIM_c1144, ELIM_c1200, ELIM_c1238, ELIM_c1783, ELIM_c1793, ELIM_c1844, ELIM_c2489, ELIM_c2582, ELIM_c2584, ELIM_c2598, ELIM_c2645, ELIM_c2721, ELIM_c3292, ELIM_c3619, ELIM_c3627, ELIM_c3702
UP	carboxylic acid biosynthetic process	0.038	ELIM_c0806, ELIM_c0940, ELIM_c0942, ELIM_c0959, ELIM_c1142, ELIM_c1200, ELIM_c1844, ELIM_c2489, ELIM_c2645, ELIM_c2721, ELIM_c3292
UP	cellular biogenic amine catabolic process	0.018	ELIM_c2598, ELIM_c2931, ELIM_c3325
UP	protein metabolic process	0.0006	ELIM_c0099, ELIM_c0247, ELIM_c0531, ELIM_c0779, ELIM_c1250, ELIM_c1475, ELIM_c1528, ELIM_c1597, ELIM_c1695, ELIM_c1762, ELIM_c1772, ELIM_c1852, ELIM_c1863, ELIM_c1907, ELIM_c1915, ELIM_c2032, ELIM_c2348, ELIM_c2378, ELIM_c2512, ELIM_c2573, ELIM_c2583, ELIM_c2680, ELIM_c2767, ELIM_c3039, ELIM_c3359, ELIM_c3373, ELIM_c3542, ELIM_c3568, ELIM_c3584, ELIM_c3717, ELIM_c3751, ELIM_c3752, ELIM_c3895, ELI…
UP	cellular protein metabolic process	0.004	ELIM_c0099, ELIM_c0247, ELIM_c0531, ELIM_c1250, ELIM_c1475, ELIM_c1597, ELIM_c1762, ELIM_c1772, ELIM_c1852, ELIM_c1863, ELIM_c1907, ELIM_c1915, ELIM_c2348, ELIM_c2378, ELIM_c2512, ELIM_c2573, ELIM_c2583, ELIM_c2680, ELIM_c3039, ELIM_c3373, ELIM_c3542, ELIM_c3584, ELIM_c3717, ELIM_c3752, ELIM_c3895, ELIM_c3988
UP	cell	1.8e-05	ELIM_c0043, ELIM_c0099, ELIM_c0100, ELIM_c0106, ELIM_c0246, ELIM_c0247, ELIM_c0254, ELIM_c0267, ELIM_c0387, ELIM_c0531, ELIM_c0532, ELIM_c0648, ELIM_c0932, ELIM_c0940, ELIM_c0942, ELIM_c0960, ELIM_c1109, ELIM_c1122, ELIM_c1123, ELIM_c1236, ELIM_c1250, ELIM_c1482, ELIM_c1521, ELIM_c1576, ELIM_c1707, ELIM_c1748, ELIM_c1762, ELIM_c1772, ELIM_c1773, ELIM_c1792, ELIM_c1851, ELIM_c1852, ELIM_c1906, ELI…
UP	cell part	1.7e-05	ELIM_c0043, ELIM_c0099, ELIM_c0100, ELIM_c0106, ELIM_c0246, ELIM_c0247, ELIM_c0254, ELIM_c0267, ELIM_c0387, ELIM_c0531, ELIM_c0532, ELIM_c0648, ELIM_c0932, ELIM_c0940, ELIM_c0942, ELIM_c0960, ELIM_c1109, ELIM_c1122, ELIM_c1123, ELIM_c1236, ELIM_c1250, ELIM_c1482, ELIM_c1521, ELIM_c1576, ELIM_c1707, ELIM_c1748, ELIM_c1762, ELIM_c1772, ELIM_c1773, ELIM_c1792, ELIM_c1851, ELIM_c1852, ELIM_c1906, ELI…
UP	intracellular	0.0063	ELIM_c0099, ELIM_c0100, ELIM_c0106, ELIM_c0246, ELIM_c0247, ELIM_c0254, ELIM_c0387, ELIM_c0531, ELIM_c0532, ELIM_c0648, ELIM_c0932, ELIM_c0940, ELIM_c0942, ELIM_c1109, ELIM_c1122, ELIM_c1123, ELIM_c1236, ELIM_c1250, ELIM_c1482, ELIM_c1521, ELIM_c1707, ELIM_c1748, ELIM_c1762, ELIM_c1772, ELIM_c1773, ELIM_c1851, ELIM_c1852, ELIM_c1906, ELIM_c1907, ELIM_c1915, ELIM_c1958, ELIM_c1973, ELIM_c1984, ELI…
UP	cytoplasm	0.00042	ELIM_c0106, ELIM_c0254, ELIM_c0387, ELIM_c0648, ELIM_c0940, ELIM_c0942, ELIM_c1109, ELIM_c1122, ELIM_c1123, ELIM_c1236, ELIM_c1250, ELIM_c1482, ELIM_c1521, ELIM_c1707, ELIM_c1762, ELIM_c1958, ELIM_c1973, ELIM_c1984, ELIM_c2305, ELIM_c2356, ELIM_c2435, ELIM_c2489, ELIM_c2497, ELIM_c2763, ELIM_c2768, ELIM_c2792, ELIM_c2811, ELIM_c3040, ELIM_c3243, ELIM_c3245, ELIM_c3314, ELIM_c3413, ELIM_c3479, ELI…
UP	oxidation-reduction process	0.00048	ELIM_c0073, ELIM_c0134, ELIM_c0208, ELIM_c0445, ELIM_c0460, ELIM_c0580, ELIM_c0583, ELIM_c0656, ELIM_c0675, ELIM_c0681, ELIM_c0684, ELIM_c0709, ELIM_c0959, ELIM_c0960, ELIM_c1200, ELIM_c1308, ELIM_c1312, ELIM_c1335, ELIM_c1430, ELIM_c1493, ELIM_c1571, ELIM_c1572, ELIM_c1579, ELIM_c1619, ELIM_c1782, ELIM_c1793, ELIM_c1796, ELIM_c1798, ELIM_c1813, ELIM_c1863, ELIM_c2050, ELIM_c2120, ELIM_c2128, ELI…
UP	carbohydrate metabolic process	0.028	ELIM_c0106, ELIM_c0126, ELIM_c0383, ELIM_c0386, ELIM_c0387, ELIM_c0388, ELIM_c0421, ELIM_c0655, ELIM_c0658, ELIM_c1122, ELIM_c1234, ELIM_c1312, ELIM_c1380, ELIM_c1430, ELIM_c1783, ELIM_c2090, ELIM_c2117, ELIM_c2476, ELIM_c2490, ELIM_c2539, ELIM_c2541, ELIM_c2582, ELIM_c2737, ELIM_c2738, ELIM_c2739, ELIM_c2792, ELIM_c2793, ELIM_c3071, ELIM_c3245, ELIM_c3414, ELIM_c3576, ELIM_c3584, ELIM_c3762, ELI…
UP	organic hydroxy compound metabolic process	0.0054	ELIM_c0383, ELIM_c0460, ELIM_c1885, ELIM_c2117, ELIM_c2539, ELIM_c2541, ELIM_c2598, ELIM_c2737, ELIM_c2738, ELIM_c2739, ELIM_c3314
UP	glycerol metabolic process	0.013	ELIM_c0383, ELIM_c2117, ELIM_c2539, ELIM_c2541, ELIM_c2737, ELIM_c2738, ELIM_c2739
UP	one-carbon metabolic process	0.036	ELIM_c0957, ELIM_c0959, ELIM_c1105, ELIM_c2763
DOWN	cell	1.7e-10	ELIM_c0022, ELIM_c0038, ELIM_c0050, ELIM_c0053, ELIM_c0103, ELIM_c0124, ELIM_c0136, ELIM_c0171, ELIM_c0173, ELIM_c0190, ELIM_c0193, ELIM_c0194, ELIM_c0212, ELIM_c0320, ELIM_c0348, ELIM_c0351, ELIM_c0352, ELIM_c0379, ELIM_c0404, ELIM_c0408, ELIM_c0438, ELIM_c0439, ELIM_c0442, ELIM_c0448, ELIM_c0508, ELIM_c0509, ELIM_c0510, ELIM_c0512, ELIM_c0564, ELIM_c0608, ELIM_c0610, ELIM_c0624, ELIM_c0627, ELI…
DOWN	macromolecular complex	2.2e-23	ELIM_c0022, ELIM_c0348, ELIM_c0438, ELIM_c0508, ELIM_c0608, ELIM_c0610, ELIM_c1135, ELIM_c1136, ELIM_c1252, ELIM_c1253, ELIM_c1254, ELIM_c1255, ELIM_c1256, ELIM_c1257, ELIM_c1258, ELIM_c1259, ELIM_c1260, ELIM_c1261, ELIM_c1262, ELIM_c1263, ELIM_c1264, ELIM_c1265, ELIM_c1266, ELIM_c1267, ELIM_c1268, ELIM_c1269, ELIM_c1270, ELIM_c1271, ELIM_c1272, ELIM_c1278, ELIM_c1279, ELIM_c1280, ELIM_c1281, ELI…
DOWN	cell part	1.3e-10	ELIM_c0022, ELIM_c0038, ELIM_c0050, ELIM_c0053, ELIM_c0124, ELIM_c0136, ELIM_c0171, ELIM_c0173, ELIM_c0190, ELIM_c0193, ELIM_c0194, ELIM_c0212, ELIM_c0320, ELIM_c0348, ELIM_c0351, ELIM_c0352, ELIM_c0379, ELIM_c0404, ELIM_c0408, ELIM_c0438, ELIM_c0439, ELIM_c0442, ELIM_c0448, ELIM_c0508, ELIM_c0509, ELIM_c0510, ELIM_c0512, ELIM_c0564, ELIM_c0608, ELIM_c0610, ELIM_c0624, ELIM_c0627, ELIM_c0628, ELI…
DOWN	intracellular	3.1e-06	ELIM_c0022, ELIM_c0038, ELIM_c0053, ELIM_c0124, ELIM_c0136, ELIM_c0171, ELIM_c0173, ELIM_c0190, ELIM_c0193, ELIM_c0194, ELIM_c0212, ELIM_c0320, ELIM_c0404, ELIM_c0448, ELIM_c0608, ELIM_c0610, ELIM_c0624, ELIM_c0627, ELIM_c0628, ELIM_c0629, ELIM_c0756, ELIM_c0787, ELIM_c0788, ELIM_c0790, ELIM_c0800, ELIM_c0801, ELIM_c0938, ELIM_c0949, ELIM_c1099, ELIM_c1135, ELIM_c1136, ELIM_c1137, ELIM_c1138, ELI…
DOWN	intracellular part	2.3e-08	ELIM_c0022, ELIM_c0038, ELIM_c0053, ELIM_c0124, ELIM_c0136, ELIM_c0193, ELIM_c0212, ELIM_c0404, ELIM_c0608, ELIM_c0610, ELIM_c0624, ELIM_c0627, ELIM_c0628, ELIM_c0629, ELIM_c0756, ELIM_c0800, ELIM_c0801, ELIM_c0938, ELIM_c0949, ELIM_c1135, ELIM_c1136, ELIM_c1137, ELIM_c1138, ELIM_c1184, ELIM_c1242, ELIM_c1243, ELIM_c1252, ELIM_c1253, ELIM_c1254, ELIM_c1255, ELIM_c1256, ELIM_c1257, ELIM_c1258, ELI…
DOWN	organonitrogen compound metabolic process	3.8e-05	ELIM_c0051, ELIM_c0053, ELIM_c0136, ELIM_c0193, ELIM_c0212, ELIM_c0604, ELIM_c0605, ELIM_c0608, ELIM_c0610, ELIM_c0671, ELIM_c0731, ELIM_c0756, ELIM_c0761, ELIM_c0938, ELIM_c0956, ELIM_c1010, ELIM_c1027, ELIM_c1028, ELIM_c1099, ELIM_c1100, ELIM_c1101, ELIM_c1102, ELIM_c1103, ELIM_c1135, ELIM_c1136, ELIM_c1137, ELIM_c1138, ELIM_c1141, ELIM_c1184, ELIM_c1197, ELIM_c1242, ELIM_c1243, ELIM_c1252, ELI…
DOWN	protein metabolic process	9e-09	ELIM_c0129, ELIM_c0130, ELIM_c0171, ELIM_c0190, ELIM_c0194, ELIM_c0212, ELIM_c0608, ELIM_c0610, ELIM_c0672, ELIM_c0711, ELIM_c0788, ELIM_c0949, ELIM_c0965, ELIM_c1009, ELIM_c1135, ELIM_c1136, ELIM_c1137, ELIM_c1138, ELIM_c1161, ELIM_c1184, ELIM_c1242, ELIM_c1243, ELIM_c1252, ELIM_c1253, ELIM_c1254, ELIM_c1255, ELIM_c1256, ELIM_c1257, ELIM_c1258, ELIM_c1259, ELIM_c1260, ELIM_c1261, ELIM_c1262, ELI…
DOWN	intracellular organelle	4.9e-25	ELIM_c0022, ELIM_c0608, ELIM_c0610, ELIM_c0628, ELIM_c0629, ELIM_c1135, ELIM_c1136, ELIM_c1252, ELIM_c1253, ELIM_c1254, ELIM_c1255, ELIM_c1256, ELIM_c1257, ELIM_c1258, ELIM_c1259, ELIM_c1260, ELIM_c1261, ELIM_c1262, ELIM_c1263, ELIM_c1264, ELIM_c1265, ELIM_c1266, ELIM_c1267, ELIM_c1268, ELIM_c1269, ELIM_c1270, ELIM_c1271, ELIM_c1272, ELIM_c1278, ELIM_c1279, ELIM_c1280, ELIM_c1281, ELIM_c1283, ELI…
DOWN	cytoplasm	1.6e-08	ELIM_c0038, ELIM_c0053, ELIM_c0124, ELIM_c0136, ELIM_c0193, ELIM_c0212, ELIM_c0404, ELIM_c0608, ELIM_c0610, ELIM_c0624, ELIM_c0627, ELIM_c0628, ELIM_c0629, ELIM_c0756, ELIM_c0800, ELIM_c0801, ELIM_c0938, ELIM_c0949, ELIM_c1135, ELIM_c1136, ELIM_c1137, ELIM_c1138, ELIM_c1184, ELIM_c1242, ELIM_c1243, ELIM_c1252, ELIM_c1253, ELIM_c1254, ELIM_c1255, ELIM_c1256, ELIM_c1257, ELIM_c1258, ELIM_c1259, ELI…
DOWN	gene expression	9.8e-08	ELIM_c0109, ELIM_c0212, ELIM_c0320, ELIM_c0419, ELIM_c0428, ELIM_c0448, ELIM_c0534, ELIM_c0608, ELIM_c0610, ELIM_c0623, ELIM_c0715, ELIM_c0729, ELIM_c0730, ELIM_c0787, ELIM_c0842, ELIM_c0883, ELIM_c0938, ELIM_c1099, ELIM_c1135, ELIM_c1136, ELIM_c1137, ELIM_c1138, ELIM_c1140, ELIM_c1184, ELIM_c1199, ELIM_c1242, ELIM_c1243, ELIM_c1252, ELIM_c1253, ELIM_c1254, ELIM_c1255, ELIM_c1256, ELIM_c1257, ELI…
DOWN	intracellular ribonucleoprotein complex	2e-27	ELIM_c0608, ELIM_c0610, ELIM_c1135, ELIM_c1136, ELIM_c1252, ELIM_c1253, ELIM_c1254, ELIM_c1255, ELIM_c1256, ELIM_c1257, ELIM_c1258, ELIM_c1259, ELIM_c1260, ELIM_c1261, ELIM_c1262, ELIM_c1263, ELIM_c1264, ELIM_c1265, ELIM_c1266, ELIM_c1267, ELIM_c1268, ELIM_c1269, ELIM_c1270, ELIM_c1271, ELIM_c1272, ELIM_c1278, ELIM_c1279, ELIM_c1280, ELIM_c1281, ELIM_c1283, ELIM_c1288, ELIM_c1289, ELIM_c1668, ELI…
DOWN	cellular amide metabolic process	4.7e-20	ELIM_c0212, ELIM_c0608, ELIM_c0610, ELIM_c1100, ELIM_c1135, ELIM_c1136, ELIM_c1137, ELIM_c1138, ELIM_c1184, ELIM_c1242, ELIM_c1243, ELIM_c1252, ELIM_c1253, ELIM_c1254, ELIM_c1255, ELIM_c1256, ELIM_c1257, ELIM_c1258, ELIM_c1259, ELIM_c1260, ELIM_c1261, ELIM_c1262, ELIM_c1263, ELIM_c1264, ELIM_c1265, ELIM_c1266, ELIM_c1267, ELIM_c1268, ELIM_c1269, ELIM_c1270, ELIM_c1271, ELIM_c1272, ELIM_c1277, ELI…
DOWN	cellular nitrogen compound biosynthetic process	3.7e-06	ELIM_c0022, ELIM_c0109, ELIM_c0212, ELIM_c0320, ELIM_c0419, ELIM_c0428, ELIM_c0448, ELIM_c0534, ELIM_c0604, ELIM_c0605, ELIM_c0608, ELIM_c0610, ELIM_c0715, ELIM_c0729, ELIM_c0730, ELIM_c0787, ELIM_c0842, ELIM_c0883, ELIM_c0938, ELIM_c1010, ELIM_c1027, ELIM_c1028, ELIM_c1099, ELIM_c1100, ELIM_c1101, ELIM_c1102, ELIM_c1103, ELIM_c1135, ELIM_c1136, ELIM_c1137, ELIM_c1138, ELIM_c1140, ELIM_c1184, ELI…
DOWN	intracellular organelle part	1.1e-07	ELIM_c0022, ELIM_c1135, ELIM_c1136, ELIM_c1256, ELIM_c1257, ELIM_c1258, ELIM_c1259, ELIM_c1263, ELIM_c1270, ELIM_c1271, ELIM_c1272, ELIM_c1281, ELIM_c1669, ELIM_c2188, ELIM_c2808, ELIM_c3750
DOWN	organonitrogen compound biosynthetic process	2.3e-08	ELIM_c0053, ELIM_c0136, ELIM_c0193, ELIM_c0212, ELIM_c0604, ELIM_c0605, ELIM_c0608, ELIM_c0610, ELIM_c0731, ELIM_c0756, ELIM_c0761, ELIM_c0938, ELIM_c1010, ELIM_c1027, ELIM_c1028, ELIM_c1099, ELIM_c1100, ELIM_c1101, ELIM_c1102, ELIM_c1103, ELIM_c1135, ELIM_c1136, ELIM_c1137, ELIM_c1138, ELIM_c1184, ELIM_c1197, ELIM_c1242, ELIM_c1243, ELIM_c1252, ELIM_c1253, ELIM_c1254, ELIM_c1255, ELIM_c1256, ELI…
DOWN	peptide metabolic process	5.4e-20	ELIM_c0212, ELIM_c0608, ELIM_c0610, ELIM_c1135, ELIM_c1136, ELIM_c1137, ELIM_c1138, ELIM_c1184, ELIM_c1242, ELIM_c1243, ELIM_c1252, ELIM_c1253, ELIM_c1254, ELIM_c1255, ELIM_c1256, ELIM_c1257, ELIM_c1258, ELIM_c1259, ELIM_c1260, ELIM_c1261, ELIM_c1262, ELIM_c1263, ELIM_c1264, ELIM_c1265, ELIM_c1266, ELIM_c1267, ELIM_c1268, ELIM_c1269, ELIM_c1270, ELIM_c1271, ELIM_c1272, ELIM_c1277, ELIM_c1278, ELI…
DOWN	cellular macromolecule biosynthetic process	6.2e-06	ELIM_c0022, ELIM_c0109, ELIM_c0212, ELIM_c0320, ELIM_c0419, ELIM_c0428, ELIM_c0448, ELIM_c0534, ELIM_c0608, ELIM_c0609, ELIM_c0610, ELIM_c0624, ELIM_c0627, ELIM_c0628, ELIM_c0629, ELIM_c0715, ELIM_c0729, ELIM_c0730, ELIM_c0787, ELIM_c0842, ELIM_c0883, ELIM_c0938, ELIM_c1099, ELIM_c1135, ELIM_c1136, ELIM_c1137, ELIM_c1138, ELIM_c1140, ELIM_c1184, ELIM_c1242, ELIM_c1243, ELIM_c1252, ELIM_c1253, ELI…
DOWN	cellular protein metabolic process	3.5e-10	ELIM_c0171, ELIM_c0190, ELIM_c0194, ELIM_c0212, ELIM_c0608, ELIM_c0610, ELIM_c0788, ELIM_c0949, ELIM_c1135, ELIM_c1136, ELIM_c1137, ELIM_c1138, ELIM_c1184, ELIM_c1242, ELIM_c1243, ELIM_c1252, ELIM_c1253, ELIM_c1254, ELIM_c1255, ELIM_c1256, ELIM_c1257, ELIM_c1258, ELIM_c1259, ELIM_c1260, ELIM_c1261, ELIM_c1262, ELIM_c1263, ELIM_c1264, ELIM_c1265, ELIM_c1266, ELIM_c1267, ELIM_c1268, ELIM_c1269, ELI…
DOWN	cytoplasmic part	1.2e-25	ELIM_c0608, ELIM_c0610, ELIM_c1135, ELIM_c1136, ELIM_c1252, ELIM_c1253, ELIM_c1254, ELIM_c1255, ELIM_c1256, ELIM_c1257, ELIM_c1258, ELIM_c1259, ELIM_c1260, ELIM_c1261, ELIM_c1262, ELIM_c1263, ELIM_c1264, ELIM_c1265, ELIM_c1266, ELIM_c1267, ELIM_c1268, ELIM_c1269, ELIM_c1270, ELIM_c1271, ELIM_c1272, ELIM_c1278, ELIM_c1279, ELIM_c1280, ELIM_c1281, ELIM_c1283, ELIM_c1288, ELIM_c1289, ELIM_c1668, ELI…
DOWN	ribosomal subunit	3.7e-10	ELIM_c1135, ELIM_c1136, ELIM_c1256, ELIM_c1257, ELIM_c1258, ELIM_c1259, ELIM_c1263, ELIM_c1270, ELIM_c1271, ELIM_c1272, ELIM_c1281, ELIM_c1669, ELIM_c2808, ELIM_c3750
DOWN	translation	1.8e-20	ELIM_c0212, ELIM_c0608, ELIM_c0610, ELIM_c1135, ELIM_c1136, ELIM_c1137, ELIM_c1138, ELIM_c1184, ELIM_c1242, ELIM_c1243, ELIM_c1252, ELIM_c1253, ELIM_c1254, ELIM_c1255, ELIM_c1256, ELIM_c1257, ELIM_c1258, ELIM_c1259, ELIM_c1260, ELIM_c1261, ELIM_c1262, ELIM_c1263, ELIM_c1264, ELIM_c1265, ELIM_c1266, ELIM_c1267, ELIM_c1268, ELIM_c1269, ELIM_c1270, ELIM_c1271, ELIM_c1272, ELIM_c1277, ELIM_c1278, ELI…
DOWN	large ribosomal subunit	1.9e-05	ELIM_c1256, ELIM_c1258, ELIM_c1263, ELIM_c1271, ELIM_c1272, ELIM_c1669, ELIM_c2808
DOWN	small ribosomal subunit	1.9e-05	ELIM_c1135, ELIM_c1136, ELIM_c1257, ELIM_c1259, ELIM_c1270, ELIM_c1281, ELIM_c3750
DOWN	establishment of localization	3.9e-11	ELIM_c0049, ELIM_c0050, ELIM_c0102, ELIM_c0103, ELIM_c0118, ELIM_c0321, ELIM_c0348, ELIM_c0350, ELIM_c0351, ELIM_c0352, ELIM_c0378, ELIM_c0379, ELIM_c0380, ELIM_c0408, ELIM_c0410, ELIM_c0435, ELIM_c0436, ELIM_c0438, ELIM_c0439, ELIM_c0442, ELIM_c0461, ELIM_c0462, ELIM_c0478, ELIM_c0506, ELIM_c0507, ELIM_c0508, ELIM_c0509, ELIM_c0510, ELIM_c0512, ELIM_c0515, ELIM_c0564, ELIM_c0577, ELIM_c0622, ELI…
DOWN	single-organism localization	0.00014	ELIM_c0050, ELIM_c0102, ELIM_c0103, ELIM_c0378, ELIM_c0435, ELIM_c0622, ELIM_c0800, ELIM_c0801, ELIM_c1101, ELIM_c1139, ELIM_c1162, ELIM_c1329, ELIM_c1386, ELIM_c1447, ELIM_c1454, ELIM_c1495, ELIM_c1603, ELIM_c1666, ELIM_c1723, ELIM_c1961, ELIM_c2042, ELIM_c2281, ELIM_c2455, ELIM_c2548, ELIM_c2606, ELIM_c2815, ELIM_c2870, ELIM_c2871, ELIM_c2915, ELIM_c3050, ELIM_c3453, ELIM_c3454, ELIM_c3455, ELI…
DOWN	plasma membrane	7.5e-05	ELIM_c0050, ELIM_c0348, ELIM_c0351, ELIM_c0352, ELIM_c0379, ELIM_c0408, ELIM_c0438, ELIM_c0439, ELIM_c0442, ELIM_c0508, ELIM_c0509, ELIM_c0510, ELIM_c0512, ELIM_c0564, ELIM_c1162, ELIM_c1205, ELIM_c1206, ELIM_c1224, ELIM_c1273, ELIM_c1284, ELIM_c1285, ELIM_c1337, ELIM_c1386, ELIM_c1632, ELIM_c1721, ELIM_c1833, ELIM_c1927, ELIM_c2017, ELIM_c2042, ELIM_c2061, ELIM_c2281, ELIM_c2455, ELIM_c2456, ELI…
DOWN	ion transport	7.7e-05	ELIM_c0050, ELIM_c0102, ELIM_c0350, ELIM_c0408, ELIM_c0410, ELIM_c0442, ELIM_c0478, ELIM_c0633, ELIM_c0903, ELIM_c1155, ELIM_c1206, ELIM_c1241, ELIM_c1462, ELIM_c1719, ELIM_c1832, ELIM_c1864, ELIM_c2061, ELIM_c2101, ELIM_c2184, ELIM_c2455, ELIM_c2467, ELIM_c2548, ELIM_c2606, ELIM_c2772, ELIM_c2871, ELIM_c2915, ELIM_c3024, ELIM_c3453, ELIM_c3454, ELIM_c3455, ELIM_c3457, ELIM_c3458, ELIM_c3459, ELI…
DOWN	transmembrane transport	2.3e-07	ELIM_c0049, ELIM_c0050, ELIM_c0102, ELIM_c0103, ELIM_c0348, ELIM_c0350, ELIM_c0378, ELIM_c0408, ELIM_c0410, ELIM_c0435, ELIM_c0438, ELIM_c0442, ELIM_c0461, ELIM_c0462, ELIM_c0478, ELIM_c0508, ELIM_c0633, ELIM_c0750, ELIM_c0800, ELIM_c0903, ELIM_c1101, ELIM_c1155, ELIM_c1206, ELIM_c1273, ELIM_c1349, ELIM_c1350, ELIM_c1386, ELIM_c1447, ELIM_c1454, ELIM_c1462, ELIM_c1495, ELIM_c1603, ELIM_c1632, ELI…
DOWN	cation transport	2.3e-05	ELIM_c0102, ELIM_c0350, ELIM_c0408, ELIM_c0410, ELIM_c0442, ELIM_c0478, ELIM_c0633, ELIM_c0903, ELIM_c1155, ELIM_c1206, ELIM_c1462, ELIM_c1864, ELIM_c2101, ELIM_c2184, ELIM_c2467, ELIM_c2548, ELIM_c2606, ELIM_c2772, ELIM_c2871, ELIM_c2915, ELIM_c3024, ELIM_c3453, ELIM_c3454, ELIM_c3455, ELIM_c3458, ELIM_c3459, ELIM_c3460, ELIM_c3484, ELIM_c3485, ELIM_c3700, ELIM_c3831, ELIM_c3858, ELIM_c3892, ELI…
DOWN	ion transmembrane transport	1.9e-05	ELIM_c0350, ELIM_c0408, ELIM_c0442, ELIM_c0478, ELIM_c0633, ELIM_c0903, ELIM_c1155, ELIM_c1206, ELIM_c1462, ELIM_c2061, ELIM_c2606, ELIM_c2772, ELIM_c2915, ELIM_c3453, ELIM_c3454, ELIM_c3455, ELIM_c3457, ELIM_c3458, ELIM_c3459, ELIM_c3460, ELIM_c3484, ELIM_c3485, ELIM_c3700, ELIM_c3858, ELIM_c3892, ELIM_c3893, ELIM_c3952, ELIM_c3981
DOWN	cation transmembrane transport	1.7e-05	ELIM_c0350, ELIM_c0408, ELIM_c0442, ELIM_c0478, ELIM_c0633, ELIM_c0903, ELIM_c1155, ELIM_c1206, ELIM_c1462, ELIM_c2606, ELIM_c2772, ELIM_c2915, ELIM_c3453, ELIM_c3454, ELIM_c3455, ELIM_c3458, ELIM_c3459, ELIM_c3460, ELIM_c3484, ELIM_c3485, ELIM_c3700, ELIM_c3858, ELIM_c3892, ELIM_c3893, ELIM_c3981
DOWN	oxidation-reduction process	0.00017	ELIM_c0051, ELIM_c0052, ELIM_c0124, ELIM_c0136, ELIM_c0231, ELIM_c0232, ELIM_c0404, ELIM_c0425, ELIM_c0598, ELIM_c0641, ELIM_c0733, ELIM_c0907, ELIM_c0915, ELIM_c0938, ELIM_c1099, ELIM_c1224, ELIM_c1504, ELIM_c1729, ELIM_c2272, ELIM_c2369, ELIM_c2439, ELIM_c2449, ELIM_c2450, ELIM_c2458, ELIM_c2878, ELIM_c2879, ELIM_c2939, ELIM_c2945, ELIM_c2963, ELIM_c2985, ELIM_c3021, ELIM_c3530, ELIM_c3561, ELI…
DOWN	nitrogen compound transport	2e-05	ELIM_c0050, ELIM_c0350, ELIM_c0378, ELIM_c0436, ELIM_c0506, ELIM_c0507, ELIM_c0633, ELIM_c0903, ELIM_c1101, ELIM_c1155, ELIM_c1386, ELIM_c1447, ELIM_c1719, ELIM_c1723, ELIM_c2101, ELIM_c2281, ELIM_c2455, ELIM_c2674, ELIM_c2675, ELIM_c2871, ELIM_c3024, ELIM_c3050, ELIM_c3858, ELIM_c3936
DOWN	membrane protein complex	1.4e-05	ELIM_c0348, ELIM_c0438, ELIM_c0508, ELIM_c1284, ELIM_c1285, ELIM_c1632, ELIM_c2455, ELIM_c2671, ELIM_c3453, ELIM_c3454, ELIM_c3455, ELIM_c3458, ELIM_c3459, ELIM_c3831, ELIM_c3952
DOWN	ATP-binding cassette (ABC) transporter complex	8e-05	ELIM_c0348, ELIM_c0438, ELIM_c0508, ELIM_c1284, ELIM_c1285, ELIM_c1632, ELIM_c2455, ELIM_c2671, ELIM_c3831, ELIM_c3952
DOWN	peptide transport	9.4e-05	ELIM_c0350, ELIM_c0436, ELIM_c0506, ELIM_c0507, ELIM_c2674, ELIM_c2675
