# Supplementary material for: Genome-scale analysis of syngas fermenting acetogenic bacteria reveals the translational regulation for its autotrophic growth
Source: BMC Genomics. 2018 Nov 23;19:837. doi: 10.1186/s12864-018-5238-0 (PMC6260860; doi:10.1186/s12864-018-5238-0)
Supplement: Supplementary file 11 — Table S10. Protein subunits of known protein complexes used in stoichiometry analysis (XLSX 14 kb) [file 12864_2018_5238_MOESM11_ESM.xlsx]

## Sheet: Sheet1
Table S10. Protein subunits of known protein complexes used in stoichiometry analysis
Locus_tag	Strand	Heterotroph synthesis rate	Autotroph synthesis rate	Stoichiometry	Product
ELIM_c0628	+	144.532	51.4136	1	DNA gyrase subunit B [EC:5.99.1.3]
ELIM_c0629	+	158.344	61.7339	1	DNA gyrase subunit A [EC:5.99.1.3]
ELIM_c1407	+	322.53	58.726	1	Carbamoyl-phosphate synthase small subunit [EC:6.3.5.5]
ELIM_c1408	+	547.982	88.7285	1	Carbamoyl-phosphate synthase large subunit [EC:6.3.5.5]
ELIM_c0229	-	3863.71	2353.91	1	electron transfer flavoprotein alpha subunit
ELIM_c0230	-	3454.66	1878.03	1	electron transfer flavoprotein beta subunit
ELIM_c2367	+	79.9608	93.5101	1	electron transfer flavoprotein beta subunit
ELIM_c2368	+	61.4531	65.9732	1	electron transfer flavoprotein alpha subunit
ELIM_c3256	+	90.3582	227.626	1	electron transfer flavoprotein beta subunit
ELIM_c3257	+	97.6346	121.099	1	electron transfer flavoprotein alpha subunit
ELIM_c3481	-	59.2374	23.0678	1	phenylalanyl-tRNA synthetase beta chain [EC:6.1.1.20]
ELIM_c3482	-	24.3196	11.6222	1	phenylalanyl-tRNA synthetase alpha chain [EC:6.1.1.20]
ELIM_c3013	+	8.22669	6.91684	1	tryptophan synthase beta chain [EC:4.2.1.20]
ELIM_c3014	+	9.57691	10.9284	1	tryptophan synthase alpha chain [EC:4.2.1.20]
ELIM_c1725	+	1632.81	531.6	1	ATP-dependent Clp protease, protease subunit [EC:3.4.21.92]
ELIM_c1726	+	1891.47	807.876	1	ATP-dependent Clp protease ATP-binding subunit ClpX
ELIM_c1668	+	3850.88	418.609	1	large subunit ribosomal protein L11
ELIM_c1669	+	4331.36	354.744	1	large subunit ribosomal protein L1
ELIM_c1670	+	15683.5	982.383	1	large subunit ribosomal protein L10
ELIM_c1671	+	14530.2	691.559	4	large subunit ribosomal protein L7/L12
ELIM_c1132	+	601.164	400.207	1	DNA-directed RNA polymerase subunit beta [EC:2.7.7.6]
ELIM_c1133	+	513.595	462.392	1	DNA-directed RNA polymerase subunit beta' [EC:2.7.7.6]
ELIM_c1135	+	7640.1	562.138	1	small subunit ribosomal protein S12
ELIM_c1136	+	5242.82	421.911	1	small subunit ribosomal protein S7
ELIM_c1252	+	4426.35	198.982	1	small subunit ribosomal protein S10
ELIM_c1253	+	4076.7	195.896	1	large subunit ribosomal protein L3
ELIM_c1254	+	6765.93	353.394	1	large subunit ribosomal protein L4
ELIM_c1255	+	9917.32	492.235	1	large subunit ribosomal protein L23
ELIM_c1256	+	2999.05	209.351	1	large subunit ribosomal protein L2
ELIM_c1257	+	9249.34	448.316	1	small subunit ribosomal protein S19
ELIM_c1258	+	2586.82	184.555	1	large subunit ribosomal protein L22
ELIM_c1259	+	4851.87	328.375	1	small subunit ribosomal protein S3
ELIM_c1260	+	1310.88	90.7634	1	large subunit ribosomal protein L16
ELIM_c1261	+	4338	332.626	1	large subunit ribosomal protein L29
ELIM_c1262	+	3611.06	244.733	1	small subunit ribosomal protein S17
ELIM_c1263	+	4738.96	343.956	1	large subunit ribosomal protein L14
ELIM_c1264	+	3294.19	405.693	1	large subunit ribosomal protein L24
ELIM_c1265	+	5705.41	763.719	1	large subunit ribosomal protein L5
ELIM_c1266	+	4245.25	549.585	1	small subunit ribosomal protein S14
ELIM_c1267	+	3692.03	335	1	small subunit ribosomal protein S8
ELIM_c1268	+	5813.81	569.44	1	large subunit ribosomal protein L6
ELIM_c1269	+	2351.63	228.856	1	large subunit ribosomal protein L18
ELIM_c1270	+	3297.98	301.273	1	small subunit ribosomal protein S5
ELIM_c1271	+	6296.3	659.364	1	large subunit ribosomal protein L30
ELIM_c1272	+	2299.46	181.146	1	large subunit ribosomal protein L15
ELIM_c1279	+	2762.28	405.866	1	small subunit ribosomal protein S13
ELIM_c1280	+	2588.06	470.86	1	small subunit ribosomal protein S11
ELIM_c1281	+	3319.62	891.516	1	small subunit ribosomal protein S4
ELIM_c1282	+	3529.22	653.621	1	DNA-directed RNA polymerase subunit alpha [EC:2.7.7.6]
ELIM_c1283	+	3869.7	606.549	1	large subunit ribosomal protein L17
ELIM_c1288	+	4657.75	210.451	1	large subunit ribosomal protein L13
ELIM_c1289	+	4104.66	251.98	1	small subunit ribosomal protein S9
ELIM_c2443	+	267.618	197.283	1	aspartyl-tRNA(Asn)/glutamyl-tRNA(Gln) amidotransferase subunit C [EC:6.3.5.6 6.3.5.7]
ELIM_c2444	+	297.165	309.923	1	aspartyl-tRNA(Asn)/glutamyl-tRNA(Gln) amidotransferase subunit A [EC:6.3.5.6 6.3.5.7]
ELIM_c2445	+	367.138	324.129	1	aspartyl-tRNA(Asn)/glutamyl-tRNA(Gln) amidotransferase subunit B [EC:6.3.5.6 6.3.5.7]
ELIM_c1988	+	132.459	344.479	1	acetolactate synthase I/II/III large subunit [EC:2.2.1.6]
ELIM_c1989	+	79.1189	139.501	1	acetolactate synthase I/III small subunit [EC:2.2.1.6]
ELIM_c3962	+	167.471	63.9985	1	3-isopropylmalate/(R)-2-methylmalate dehydratase small subunit [EC:4.2.1.33 4.2.1.35]
ELIM_c3963	+	89.4057	46.2972	1	3-isopropylmalate/(R)-2-methylmalate dehydratase large subunit [EC:4.2.1.33 4.2.1.35]
